# Supplementary material for: Evolutionary trajectories of snake genes and genomes revealed by comparative analyses of five-pacer viper
Source: Nat Commun. 2016 Oct 6;7:13107. doi: 10.1038/ncomms13107 (PMC5059746; doi:10.1038/ncomms13107)
Supplement: Supplementary Data 1 — Comparing five-pacer viper's chromosomal assignment vs. reported fluorescence in situ hybridization results. [file ncomms13107-s2.xlsx]

## Sheet: 工作表1
Table 1. Comparison our chromosomal assignment with previous fluorescence in situ hybridization results.
Ref_Gene_Name	Ref_chromosomal_type	Ref_species	Five-pacer_Viper_Gene_ID	Five-pacer_Viper_scaffold	Five-pacer_Viper_chromosomal_Type*
SRI	chrZ	E.quadrivirgata	Dacu_TCONS_00039717	scaffold147	chrZ
TUBG1	chrZ	E.quadrivirgata,P.molurus,T.flavoviridis	Dacu_ENSP00000251413-D1	scaffold827	chrZ
CTNNB1	chrZ	E.quadrivirgata,P.molurus,T.flavoviridis	Dacu_ENSGALP00000019402-D1	scaffold83	chrZ
EIF1	chrZ	E.quadrivirgata	Dacu_ENSACAP00000017609-D3	scaffold1159	chrZ
AMPH	chrZ	E.quadrivirgata,P.molurus,T.flavoviridis	Dacu_ENSACAP00000017380-D2	scaffold3945	chrZ
PTER	chrZ	E.quadrivirgata	Dacu_ENSACAP00000016394-D1	scaffold147	chrZ
RUNDC1	chrZ	E.quadrivirgata	Dacu_ENSACAP00000013305-D1	scaffold592	chrZ
CCDC126	chrZ	E.quadrivirgata,P.molurus,T.flavoviridis	Dacu_ENSACAP00000013249-D1	scaffold547	chrZ
GAD2	chrZ	E.quadrivirgata,P.molurus,T.flavoviridis	Dacu_ENSACAP00000008179-D1	scaffold52	chrZ
WAC	chrZ	E.quadrivirgata,P.molurus,T.flavoviridis	Dacu_ENSACAP00000007476-D1	scaffold52	chrZ
TAX1BP1	chrZ	E.quadrivirgata,P.molurus,T.flavoviridis	Dacu_ENSACAP00000007068-D1	scaffold922	chrZ
MRPL3	chrZ	E.quadrivirgata	Dacu_ENSACAP00000001575-D1	scaffold145	chrZ
KLF6	chrZ	E.quadrivirgata,P.molurus,T.flavoviridis	Dacu_ENSACAP00000001126-D1	scaffold128	chrZ
NOSIP	chr2	E.quadrivirgata	Dacu_ENSACAP00000013672-D1	scaffold1152	chrZ
ZNF423	micro	E.quadrivirgata	Dacu_ENSP00000455426-D1	scaffold386	Autosome
TIA1	micro	E.quadrivirgata	Dacu_ENSP00000401371-D1	scaffold405	Autosome
PARN	micro	E.quadrivirgata	Dacu_ENSP00000387911-D1	scaffold109	Autosome
GRIN1	micro	E.quadrivirgata	Dacu_ENSP00000360601-D1	scaffold3679	Autosome
ANP32E	micro	E.quadrivirgata	Dacu_ENSP00000324074-D3	scaffold651	Autosome
NPTN	micro	E.quadrivirgata	Dacu_ENSP00000290401-D1	scaffold1119	Autosome
ASB6	micro	E.quadrivirgata	Dacu_ENSP00000277458-D1	scaffold368	Autosome
GLCE	micro	E.quadrivirgata	Dacu_ENSP00000261858-D1	scaffold476	Autosome
DNM1	micro	E.quadrivirgata	Dacu_ENSGALP00000039056-D1	scaffold93	Autosome
CYLD	micro	E.quadrivirgata	Dacu_ENSGALP00000016104-D1	scaffold388	Autosome
RPL12	micro	E.quadrivirgata	Dacu_ENSGALP00000014298-D1	scaffold74	Autosome
STAG2	micro	E.quadrivirgata	Dacu_ENSGALP00000013809-D1	scaffold887	Autosome
EEF2K	micro	E.quadrivirgata	Dacu_ENSGALP00000011298-D1	scaffold109	Autosome
NOMO3	micro	E.quadrivirgata	Dacu_ENSGALP00000010874-D1	scaffold24	Autosome
UNC13C	micro	E.quadrivirgata	Dacu_ENSGALP00000007197-D1	scaffold1180	Autosome
COMT	micro	E.quadrivirgata	Dacu_ENSGALP00000003143-D1	scaffold467	Autosome
GSN	micro	E.quadrivirgata	Dacu_ENSGALP00000002197-D1	scaffold74	Autosome
NEFM	micro	E.quadrivirgata	Dacu_ENSGALP00000000422-D1	scaffold549	Autosome
FAM214A	micro	E.quadrivirgata	Dacu_ENSACAP00000020824-D1	scaffold90	Autosome
ATP2A2	micro	E.quadrivirgata	Dacu_ENSACAP00000015925-D1	scaffold433	Autosome
SBNO1	micro	E.quadrivirgata	Dacu_ENSACAP00000015272-D1	scaffold433	Autosome
SDHD	micro	E.quadrivirgata	Dacu_ENSACAP00000015147-D1	scaffold122	Autosome
BRD7	micro	E.quadrivirgata	Dacu_ENSACAP00000014066-D1	scaffold386	Autosome
PMS2	micro	E.quadrivirgata	Dacu_ENSACAP00000013064-D1	scaffold109	Autosome
PEF1	micro	E.quadrivirgata	Dacu_ENSACAP00000012152-D1	scaffold57	Autosome
STAG2	micro	E.quadrivirgata	Dacu_ENSACAP00000011562-D1	scaffold674	Autosome
PSTPIP1	micro	E.quadrivirgata	Dacu_ENSACAP00000011420-D1	scaffold274	Autosome
PRMT7	micro	E.quadrivirgata	Dacu_ENSACAP00000010028-D1	scaffold487	Autosome
DUS2L	micro	E.quadrivirgata	Dacu_ENSACAP00000009625-D1	scaffold487	Autosome
CYLD	micro	E.quadrivirgata	Dacu_ENSACAP00000009015-D1	scaffold1131	Autosome
CCNL2	micro	E.quadrivirgata	Dacu_ENSACAP00000008930-D1	scaffold650	Autosome
ATRX	micro	E.quadrivirgata	Dacu_ENSACAP00000008640-D1	scaffold15	Autosome
PITPNB	micro	E.quadrivirgata	Dacu_ENSACAP00000006083-D2	scaffold1070	Autosome
HSPA8	micro	E.quadrivirgata	Dacu_ENSACAP00000004798-D1	scaffold122	Autosome
TAOK3	micro	E.quadrivirgata	Dacu_ENSACAP00000004310-D1	scaffold195	Autosome
RPLP0	micro	E.quadrivirgata	Dacu_ENSACAP00000003704-D1	scaffold195	Autosome
POLG	micro	E.quadrivirgata	Dacu_ENSACAP00000001393-D1	scaffold750	Autosome
HEPACAM	micro	E.quadrivirgata	Dacu_ENSACAP00000000418-D1	scaffold344	Autosome
CCDC127	chrZ	E.quadrivirgata	Dacu_TCONS_00053712	scaffold1884	Autosome
ATP6V0A1	chrZ	E.quadrivirgata	Dacu_ENSACAP00000017662-D1	scaffold304	Autosome
MYO1D	chrZ	E.quadrivirgata	Dacu_ENSACAP00000016139-D1	scaffold140	Autosome
PIP4K2A	chrZ	E.quadrivirgata	Dacu_ENSACAP00000008733-D1	scaffold1528	Autosome
RAP1GDS1	chr7	E.quadrivirgata	Dacu_ENSACAP00000013856-D1	scaffold1260	Autosome
KIAA1109	chr7	E.quadrivirgata	Dacu_ENSACAP00000011971-D1	scaffold747	Autosome
EXOC1	chr7	E.quadrivirgata	Dacu_ENSACAP00000009097-D1	scaffold41	Autosome
ACSL1	chr7	E.quadrivirgata	Dacu_ENSACAP00000002577-D1	scaffold530	Autosome
AHCYL2	chr6	E.quadrivirgata	Dacu_ENSP00000315931-D1	scaffold25	Autosome
KIF21A	chr6	E.quadrivirgata	Dacu_ENSGALP00000011479-D1	scaffold205	Autosome
LDHB	chr6	E.quadrivirgata	Dacu_ENSACAP00000016848-D1	scaffold133	Autosome
UCHL1	chr6	E.quadrivirgata	Dacu_ENSACAP00000011795-D1	scaffold519	Autosome
DDX47	chr6	E.quadrivirgata	Dacu_ENSACAP00000010501-D1	scaffold361	Autosome
TTC26	chr6	E.quadrivirgata	Dacu_ENSACAP00000003298-D1	scaffold782	Autosome
PQLC2	chr5	E.quadrivirgata	Dacu_ENSP00000364297-D1	scaffold704	Autosome
PDCD10	chr5	E.quadrivirgata	Dacu_ENSACAP00000017615-D1	scaffold5	Autosome
PSAP	chr5	E.quadrivirgata	Dacu_ENSACAP00000016201-D1	scaffold241	Autosome
SEC62	chr5	E.quadrivirgata	Dacu_ENSACAP00000015537-D1	scaffold664	Autosome
TF	chr5	E.quadrivirgata	Dacu_ENSACAP00000009871-D1	scaffold342	Autosome
SH3PXD2A	chr5	E.quadrivirgata	Dacu_ENSACAP00000004823-D1	scaffold485	Autosome
MFF	chr5	E.quadrivirgata	Dacu_ENSACAP00000004082-D1	scaffold82	Autosome
PGAM1	chr5	E.quadrivirgata	Dacu_ENSACAP00000002053-D1	scaffold1060	Autosome
PPP1R7	chr5	E.quadrivirgata	Dacu_ENSACAP00000001835-D1	scaffold342	Autosome
BCCIP	chr5	E.quadrivirgata	Dacu_ENSACAP00000000800-D1	scaffold1211	Autosome
DCLK1	chr4	E.quadrivirgata	Dacu_ENSGALP00000027501-D1	scaffold2	Autosome
EIF2S3	chr4	E.quadrivirgata	Dacu_ENSGALP00000026307-D1	scaffold248	Autosome
SYAP1	chr4	E.quadrivirgata	Dacu_ENSACAP00000011207-D1	scaffold429	Autosome
DSCR3	chr4	E.quadrivirgata	Dacu_ENSACAP00000008902-D1	scaffold510	Autosome
ELMOD1	chr4	E.quadrivirgata	Dacu_ENSACAP00000006171-D1	scaffold299	Autosome
RAP1A	chr3	E.quadrivirgata	Dacu_TCONS_00154184	scaffold681	Autosome
UBE2D2	chr3	E.quadrivirgata	Dacu_ENSP00000381717-D1	scaffold829	Autosome
CSRP1	chr3	E.quadrivirgata	Dacu_ENSP00000356275-D2	scaffold759	Autosome
ENPP2	chr3	E.quadrivirgata	Dacu_ENSGALP00000026451-D1	scaffold1596	Autosome
BPHL	chr3	E.quadrivirgata	Dacu_ENSGALP00000020888-D1	scaffold217	Autosome
RBM12	chr3	E.quadrivirgata	Dacu_ENSGALP00000002397-D1	scaffold1135	Autosome
RALGAPB	chr3	E.quadrivirgata	Dacu_ENSGALP00000002163-D1	scaffold111	Autosome
LYPLA1	chr3	E.quadrivirgata	Dacu_ENSACAP00000018992-D1	scaffold108	Autosome
SRPK1	chr3	E.quadrivirgata	Dacu_ENSACAP00000016818-D1	scaffold10	Autosome
STAU1	chr3	E.quadrivirgata	Dacu_ENSACAP00000015664-D1	scaffold369	Autosome
AKR1A1	chr3	E.quadrivirgata	Dacu_ENSACAP00000014835-D1	scaffold193	Autosome
LRRCC1	chr3	E.quadrivirgata	Dacu_ENSACAP00000013818-D1	scaffold673	Autosome
HDAC3	chr3	E.quadrivirgata	Dacu_ENSACAP00000011701-D1	scaffold410	Autosome
EPB41L3	chr3	E.quadrivirgata	Dacu_ENSACAP00000009678-D1	scaffold847	Autosome
GGT7	chr3	E.quadrivirgata	Dacu_ENSACAP00000009415-D1	scaffold111	Autosome
YIPF1	chr3	E.quadrivirgata	Dacu_ENSACAP00000008778-D1	scaffold352	Autosome
YWHAZ	chr3	E.quadrivirgata	Dacu_ENSACAP00000008552-D1	scaffold26	Autosome
NPEPL1	chr3	E.quadrivirgata	Dacu_ENSACAP00000005906-D1	scaffold354	Autosome
MBP	chr3	E.quadrivirgata	Dacu_ENSACAP00000005337-D1	scaffold73	Autosome
KIF13A	chr3	E.quadrivirgata	Dacu_ENSACAP00000003422-D1	scaffold73	Autosome
BCAS2	chr3	E.quadrivirgata	Dacu_ENSACAP00000002661-D1	scaffold681	Autosome
SS18	chr3	E.quadrivirgata	Dacu_ENSACAP00000001941-D1	scaffold84	Autosome
TPR	chr3	E.quadrivirgata	Dacu_ENSACAP00000001710-D1	scaffold609	Autosome
LRRC16A	chr3	E.quadrivirgata	Dacu_ENSACAP00000001685-D1	scaffold73	Autosome
ZNF326	chr3	E.quadrivirgata	Dacu_ENSACAP00000001118-D1	scaffold77	Autosome
TOPORS	chr2	E.quadrivirgata	Dacu_TCONS_00097212	scaffold35	Autosome
DCTN2	chr2	E.quadrivirgata	Dacu_TCONS_00046867	scaffold167	Autosome
KIAA0368	chr2	E.quadrivirgata	Dacu_TCONS_00017050	scaffold112	Autosome
GNAI2	chr2	E.quadrivirgata	Dacu_ENSP00000439958-D2	scaffold365	Autosome
FAM48A	chr2	E.quadrivirgata	Dacu_ENSP00000417510-D1	scaffold421	Autosome
ACO1	chr2	E.quadrivirgata	Dacu_ENSP00000309477-D1	scaffold35	Autosome
SOX9	chr2	E.quadrivirgata	Dacu_ENSP00000245479-D1	scaffold735	Autosome
SLC24A2	chr2	E.quadrivirgata	Dacu_ENSGALP00000024281-D1	scaffold675	Autosome
ITPR1	chr2	E.quadrivirgata	Dacu_ENSGALP00000013490-D1	scaffold79	Autosome
RUFY1	chr2	E.quadrivirgata	Dacu_ENSGALP00000009617-D1	scaffold113	Autosome
ZFR	chr2	E.quadrivirgata	Dacu_ENSGALP00000005112-D1	scaffold118	Autosome
ASNA1	chr2	E.quadrivirgata	Dacu_ENSACAP00000018113-D1	scaffold9	Autosome
TMEM205	chr2	E.quadrivirgata	Dacu_ENSACAP00000016545-D1	scaffold1082	Autosome
CPEB4	chr2	E.quadrivirgata	Dacu_ENSACAP00000014820-D1	scaffold120	Autosome
DCTN4	chr2	E.quadrivirgata	Dacu_ENSACAP00000014458-D1	scaffold800	Autosome
CCNG1	chr2	E.quadrivirgata	Dacu_ENSACAP00000014367-D1	scaffold234	Autosome
TXNRD3	chr2	E.quadrivirgata	Dacu_ENSACAP00000013835-D1	scaffold16	Autosome
MKRN2	chr2	E.quadrivirgata	Dacu_ENSACAP00000013096-D1	scaffold523	Autosome
TTC37	chr2	E.quadrivirgata	Dacu_ENSACAP00000012915-D1	scaffold1718	Autosome
IQSEC1	chr2	E.quadrivirgata	Dacu_ENSACAP00000012738-D1	scaffold105	Autosome
KIAA0368	chr2	E.quadrivirgata	Dacu_ENSACAP00000012574-D1	scaffold35	Autosome
RAD50	chr2	E.quadrivirgata	Dacu_ENSACAP00000012528-D1	scaffold358	Autosome
CAMK2A	chr2	E.quadrivirgata	Dacu_ENSACAP00000011742-D1	scaffold113	Autosome
CHD1	chr2	E.quadrivirgata	Dacu_ENSACAP00000011553-D1	scaffold848	Autosome
TKT	chr2	E.quadrivirgata	Dacu_ENSACAP00000010793-D1	scaffold105	Autosome
C9ORF72	chr2	E.quadrivirgata	Dacu_ENSACAP00000010554-D1	scaffold35	Autosome
P4HB	chr2	E.quadrivirgata	Dacu_ENSACAP00000010424-D1	scaffold262	Autosome
SPARC	chr2	E.quadrivirgata	Dacu_ENSACAP00000009740-D1	scaffold800	Autosome
RBM5	chr2	E.quadrivirgata	Dacu_ENSACAP00000008519-D1	scaffold365	Autosome
EXOC7	chr2	E.quadrivirgata	Dacu_ENSACAP00000007940-D1	scaffold262	Autosome
APC	chr2	E.quadrivirgata	Dacu_ENSACAP00000007375-D1	scaffold345	Autosome
DCTN2	chr2	E.quadrivirgata	Dacu_ENSACAP00000006650-D1	scaffold167	Autosome
RMND5B	chr2	E.quadrivirgata	Dacu_ENSACAP00000006528-D1	scaffold101	Autosome
VPS13A	chr2	E.quadrivirgata	Dacu_ENSACAP00000005631-D1	scaffold734	Autosome
SLC27A1	chr2	E.quadrivirgata	Dacu_ENSACAP00000004865-D1	scaffold319	Autosome
PHAX	chr2	E.quadrivirgata	Dacu_ENSACAP00000002781-D1	scaffold204	Autosome
UBQLN1	chr2	E.quadrivirgata	Dacu_ENSACAP00000001884-D1	scaffold400	Autosome
CHL1	chr2	E.quadrivirgata	Dacu_ENSACAP00000001648-D1	scaffold709	Autosome
TXNDC15	chr2	E.quadrivirgata	Dacu_ENSACAP00000001317-D1	scaffold385	Autosome
GPHN	chr1	E.quadrivirgata	Dacu_ENSP00000438404-D1	scaffold399	Autosome
CCDC104	chr1	E.quadrivirgata	Dacu_ENSP00000342699-D1	scaffold466	Autosome
ISYNA1	chr1	E.quadrivirgata	Dacu_ENSP00000337746-D1	scaffold615	Autosome
HSP90AA1	chr1	E.quadrivirgata	Dacu_ENSP00000335153-D1	scaffold271	Autosome
EEF2	chr1	E.quadrivirgata	Dacu_ENSP00000307940-D1	scaffold1327	Autosome
FBXW11	chr1	E.quadrivirgata	Dacu_ENSP00000265094-D1	scaffold194	Autosome
GPN1	chr1	E.quadrivirgata	Dacu_ENSGALP00000026576-D1	scaffold53	Autosome
ZEB2	chr1	E.quadrivirgata	Dacu_ENSGALP00000020312-D1	scaffold129	Autosome
QKI	chr1	E.quadrivirgata	Dacu_ENSGALP00000018821-D1	scaffold253	Autosome
ACTN1	chr1	E.quadrivirgata	Dacu_ENSGALP00000015409-D1	scaffold399	Autosome
AP1M1	chr1	E.quadrivirgata	Dacu_ENSGALP00000006300-D1	scaffold690	Autosome
RBM25	chr1	E.quadrivirgata	Dacu_ENSACAP00000016015-D1	scaffold1078	Autosome
MDN1	chr1	E.quadrivirgata	Dacu_ENSACAP00000014132-D1	scaffold45	Autosome
EEF2	chr1	E.quadrivirgata	Dacu_ENSACAP00000012138-D1	scaffold1218	Autosome
TRIM37	chr1	E.quadrivirgata	Dacu_ENSACAP00000011133-D1	scaffold376	Autosome
SF3B1	chr1	E.quadrivirgata	Dacu_ENSACAP00000009477-D1	scaffold382	Autosome
WDR43	chr1	E.quadrivirgata	Dacu_ENSACAP00000009123-D1	scaffold691	Autosome
OMG	chr1	E.quadrivirgata	Dacu_ENSACAP00000008754-D1	scaffold43	Autosome
TCIRG1	chr1	E.quadrivirgata	Dacu_ENSACAP00000008502-D1	scaffold506	Autosome
DEGS1	chr1	E.quadrivirgata	Dacu_ENSACAP00000005332-D1	scaffold94	Autosome
XPO1	chr1	E.quadrivirgata	Dacu_ENSACAP00000002487-D1	scaffold475	Autosome
EAPP	chr1	E.quadrivirgata	Dacu_ENSACAP00000002468-D1	scaffold29	Autosome
AFTPH	chr1	E.quadrivirgata	Dacu_ENSACAP00000001598-D1	scaffold699	Autosome
ARID4B	chr1	E.quadrivirgata	Dacu_ENSACAP00000001348-D1	scaffold124	Autosome
EPRS	chr1	E.quadrivirgata	Dacu_ENSACAP00000001345-D1	scaffold94	Autosome
DYNC1H1	chr1	E.quadrivirgata	Dacu_ENSACAP00000000137-D1	scaffold271	Autosome
TSG101	chr1	E.quadrivirgata	Dacu_ENSACAP00000000061-D1	scaffold1252	Autosome
*chromosomes in this analysis are divided into two types: chrZ and autosomes.
