# Supplementary material for: Evolutionary trajectories of snake genes and genomes revealed by comparative analyses of five-pacer viper
Source: Nat Commun. 2016 Oct 6;7:13107. doi: 10.1038/ncomms13107 (PMC5059746; doi:10.1038/ncomms13107)
Supplement: Supplementary Data 2 — Positively selected genes (PSGs) and genes with relaxed selective constraints (RSGs) and their affected lineage. [file ncomms13107-s3.xlsx]

## Sheet: Statistics
Table 1.Statistical result of PSGs and RSGs (0.001<= Ks <= 1).
Lineage	Number of PSGs	Number of RSGs
Toxicofera	26	346
Anole lizard	8	384
Serpentes	18	333
Henophidia	231	389
Boa	77	1799
Burmese python	93	1464
Colubroidea	112	1775
Five-pacer viper	75	1946
King cobra	67	2000

## Sheet: lizard
GeneID	omega(M2_rest)	omega(M2_specific)	p-value	omega(M0)	p-value	omega(Fix_rest)	PSG/RSG	omega(M1_specific)	dN(M1)	dS(M1)	Gene_Name	Description
ENSACAP00000008135-D1_Acar	0.16189	0.76595	5.64028e-05	0.21384	0.61552	0.15801	P	1.3233	0.1127	0.08517	F2RL2	coagulation factor II (thrombin) receptor-like 2 [Source:HGNC Symbol;Acc:3539]
ENSACAP00000020666-D1_Acar	0.07986	1.29156	0.000198088	0.14388	0.782579	0.08098	P	1.8085	0.07073	0.03911	HMGA1	high mobility group AT-hook 1 [Source:HGNC Symbol;Acc:5010]
ENSPSIP00000000401-D30_Acar	0.12622	2.01735	0.00507654	0.175	0.732769	0.13089	P	15.4464	0.09342	0.00605	ENSPSIP00000000401	-
ENSACAP00000011673-D1_Acar	0.11913	0.98519	0.00607684	0.16162	0.990833	0.11902	P	1.0396	0.08526	0.08201	NPM3	nucleophosmin/nucleoplasmin 3 [Source:HGNC Symbol;Acc:7931]
ENSACAP00000004829-D1_Acar	0.12846	0.76725	0.0335672	0.15353	0.86424	0.12704	P	1.2984	0.04131	0.03182	ENSACAP00000004829	Uncharacterized protein [Source:UniProtKB/TrEMBL;Acc:G1KDC5]
ENSGALP00000037806-D1_Acar	0.11791	0.92681	0.00358213	0.14654	0.94299	0.11752	P	2.1481	0.07394	0.03442	ENSGALP00000037806	Uncharacterized protein [Source:UniProtKB/TrEMBL;Acc:E1BSF7]
ENSMUSP00000034033-D1_Acar	0.29085	0.80478	0.0127287	0.34409	0.642214	0.28647	P	1.3005	0.17429	0.13402	1700007B14Rik	RIKEN cDNA 1700007B14 gene [Source:MGI Symbol;Acc:MGI:1919081]
ENSACAP00000016030-D1_Acar	0.02416	1.53904	4.97111e-05	0.07116	0.778941	0.0247	P	1.3391	0.03636	0.02716	PAIP2	poly(A) binding protein interacting protein 2 [Source:HGNC Symbol;Acc:17970]
CPZ_Acar	0.10417	0.18673	0.0214107	0.11632	7.84628e-07	0.08761	R	0.1723	0.05165	0.29974	CPZ	-
ENSACAP00000009459-D1_Acar	0.06735	0.12991	0.0132689	0.07729	8.49876e-13	0.05627	R	0.1365	0.02139	0.15667	GRIA1	glutamate receptor, ionotropic, AMPA 1 [Source:HGNC Symbol;Acc:4571]
ENSACAP00000003054-D1_Acar	0.12714	0.24302	0.022362	0.14947	1.44253e-05	0.10504	R	0.2378	0.07812	0.32853	PPHLN1	periphilin 1 [Source:HGNC Symbol;Acc:19369]
ENSACAP00000014527-D1_Acar	0.17611	0.36208	0.010932	0.20132	0.00264394	0.15916	R	0.3329	0.06687	0.20087	FBXO7	F-box protein 7 [Source:HGNC Symbol;Acc:13586]
ENSACAP00000008448-D1_Acar	0.052	0.11129	0.0338022	0.05964	1.56221e-05	0.04284	R	0.1086	0.02587	0.23819	SAMD8	sterile alpha motif domain containing 8 [Source:HGNC Symbol;Acc:26320]
ENSPSIP00000000169-D1_Acar	0.16252	0.2715	0.0404538	0.17878	3.58919e-05	0.13919	R	0.2454	0.08972	0.36561	PDP2	pyruvate dehyrogenase phosphatase catalytic subunit 2 [Source:HGNC Symbol;Acc:30263]
ENSACAP00000001575-D1_Acar	0.21574	0.68262	0.00190164	0.26365	0.374709	0.20912	R	0.7051	0.09253	0.13124	MRPL3	mitochondrial ribosomal protein L3 [Source:HGNC Symbol;Acc:10379]
ENSPSIP00000020176-D1_Acar	0.05611	0.13146	0.0187281	0.06682	0.000715521	0.04537	R	0.1264	0.03451	0.27303	TGFB3	transforming growth factor, beta 3 [Source:HGNC Symbol;Acc:11769]
ENSP00000403984-D1_Acar	0.22255	0.8262	0.0326957	0.25179	0.80534	0.22102	R	0.888	0.09432	0.10621	DCDC2C	doublecortin domain containing 2C [Source:HGNC Symbol;Acc:32696]
ENSACAP00000000783-D1_Acar	0.15366	0.31381	0.0218899	0.188	0.000317213	0.1313	R	0.3297	0.19664	0.59648	ALKBH3	alkB, alkylation repair homolog 3 (E. coli) [Source:HGNC Symbol;Acc:30141]
ENSACAP00000016633-D1_Acar	0.08938	0.14029	0.028868	0.09801	0	0.07255	R	0.1411	0.02718	0.19264	BRPF3	bromodomain and PHD finger containing, 3 [Source:HGNC Symbol;Acc:14256]
ENSACAP00000008685-D1_Acar	0.08896	0.20082	0.000433396	0.10689	1.19665e-07	0.07363	R	0.2171	0.0451	0.20772	ZNF341	zinc finger protein 341 [Source:HGNC Symbol;Acc:15992]
ENSACAP00000017329-D1_Acar	0.06097	0.10743	0.0323903	0.07123	1.22125e-14	0.04416	R	0.1106	0.04059	0.36684	TEKT3	tektin 3 [Source:HGNC Symbol;Acc:14293]
ENSACAP00000001739-D1_Acar	0.05148	0.21946	2.39372e-07	0.06285	5.42535e-07	0.0483	R	0.2337	0.14451	0.61834	ENSACAP00000001739	-
ENSACAP00000011637-D1_Acar	0.03959	0.08253	0.0377227	0.0483	7.00057e-09	0.02886	R	0.0857	0.02828	0.33009	DUSP6	dual specificity phosphatase 6 [Source:HGNC Symbol;Acc:3072]
ENSACAP00000018795-D1_Acar	0.23488	0.45609	0.00210969	0.25229	0.00139405	0.22695	R	0.4985	0.12511	0.25097	ENSACAP00000018795	-
ENSACAP00000008485-D1_Acar	0.12897	0.28726	0.0361094	0.1497	0.00789069	0.11464	R	0.2628	0.07231	0.2752	DUSP13	dual specificity phosphatase 13 [Source:HGNC Symbol;Acc:19681]
ENSACAP00000014880-D1_Acar	0.02228	0.04563	0.0126142	0.02701	0	0.01574	R	0.047	0.01363	0.29006	SRGAP3	SLIT-ROBO Rho GTPase activating protein 3 [Source:HGNC Symbol;Acc:19744]
ENSACAP00000000711-D1_Acar	0.05214	0.12089	0.0315133	0.06722	5.88615e-09	0.04118	R	0.1238	0.02323	0.18769	ENSACAP00000000711	Uncharacterized protein [Source:UniProtKB/TrEMBL;Acc:G1K8S2]
ENSACAP00000007827-D1_Acar	0.0989	0.13832	0.0488709	0.104	0	0.08439	R	0.1328	0.03614	0.2721	WHSC1	Wolf-Hirschhorn syndrome candidate 1 [Source:HGNC Symbol;Acc:12766]
ENSACAP00000008082-D1_Acar	0.08431	0.43113	0.0279066	0.10833	0.489935	0.07964	R	0.3806	0.06153	0.16165	GLRX2	glutaredoxin 2 [Source:HGNC Symbol;Acc:16065]
ENSACAP00000014885-D1_Acar	0.03072	0.08468	0.0029311	0.03946	3.24329e-09	0.02396	R	0.0857	0.0178	0.20764	NPLOC4	nuclear protein localization 4 homolog (S. cerevisiae) [Source:HGNC Symbol;Acc:18261]
ENSACAP00000001817-D1_Acar	0.0998	0.22761	0.00899501	0.11935	3.35638e-06	0.08508	R	0.1916	0.03832	0.20006	PHF15	PHD finger protein 15 [Source:HGNC Symbol;Acc:22984]
ENSACAP00000011028-D1_Acar	0.23923	0.46623	0.0418367	0.28485	0.0188361	0.21516	R	0.548	0.19884	0.36285	RHBDD2	rhomboid domain containing 2 [Source:HGNC Symbol;Acc:23082]
ENSACAP00000013027-D1_Acar	0.04708	0.19086	0.0062466	0.06307	0.156152	0.04183	R	0.2017	0.03413	0.16924	CDK4	cyclin-dependent kinase 4 [Source:HGNC Symbol;Acc:1773]
ENSACAP00000005618-D1_Acar	0.05104	0.08868	0.0475992	0.05565	1.78081e-09	0.04273	R	0.0967	0.01691	0.17489	ATP2A1	ATPase, Ca++ transporting, cardiac muscle, fast twitch 1 [Source:HGNC Symbol;Acc:811]
ENSACAP00000013606-D1_Acar	0.02804	0.05721	0.00492926	0.03408	0	0.02034	R	0.0597	0.01925	0.32211	PCDH10	protocadherin 10 [Source:HGNC Symbol;Acc:13404]
ENSACAP00000007984-D1_Acar	0.19656	0.40036	0.0390104	0.24574	0.00361256	0.18517	R	0.4917	0.26538	0.53973	COMMD10	COMM domain containing 10 [Source:HGNC Symbol;Acc:30201]
ENSACAP00000017926-D1_Acar	0.02425	0.07176	0.0461852	0.0317	0.00259097	0.01838	R	0.0744	0.04023	0.54074	RIT1	Ras-like without CAAX 1 [Source:HGNC Symbol;Acc:10023]
ENSP00000381382-D1_Acar	0.0456	0.09179	0.0417706	0.05398	9.99201e-16	0.03889	R	0.0915	0.01371	0.14985	TCF4	transcription factor 4 [Source:HGNC Symbol;Acc:11634]
ENSACAP00000021361-D1_Acar	0.24062	0.43463	0.000779995	0.28091	9.98961e-07	0.2222	R	0.4111	0.16952	0.41239	ENSACAP00000021361	Uncharacterized protein [Source:UniProtKB/TrEMBL;Acc:G1KJR6]
ENSACAP00000007588-D1_Acar	0.17457	0.36828	0.00168681	0.19843	0.000568478	0.15967	R	0.388	0.07921	0.20417	CHFR	checkpoint with forkhead and ring finger domains, E3 ubiquitin protein ligase [Source:HGNC Symbol;Acc:20455]
ENSACAP00000006523-D1_Acar	0.06126	0.12972	0.0404996	0.07103	0.00484967	0.05154	R	0.1877	0.04845	0.25816	TRIM72	tripartite motif containing 72 [Source:HGNC Symbol;Acc:32671]
ENSACAP00000010458-D1_Acar	0.15861	0.26	0.0472132	0.17668	1.55022e-06	0.133	R	0.2638	0.09152	0.34697	ENSACAP00000010458	Uncharacterized protein [Source:UniProtKB/TrEMBL;Acc:G1KKD4]
ENSACAP00000003047-D1_Acar	0.01608	0.06898	0.0489003	0.02644	0.000126828	0.01063	R	0.0662	0.03637	0.54911	GTF2A2	general transcription factor IIA, 2, 12kDa [Source:HGNC Symbol;Acc:4647]
ENSACAP00000010314-D1_Acar	0.07132	0.12408	0.0354385	0.08457	0	0.05754	R	0.1259	0.05997	0.47629	FAXC	failed axon connections homolog (Drosophila) [Source:HGNC Symbol;Acc:20742]
ENSACAP00000007484-D1_Acar	0.07743	0.12462	0.00528028	0.08712	0	0.06014	R	0.124	0.05486	0.44253	FBRSL1	fibrosin-like 1 [Source:HGNC Symbol;Acc:29308]
ENSACAP00000007757-D1_Acar	0.04733	0.20455	0.000765599	0.07393	8.55328e-06	0.03984	R	0.2219	0.02172	0.09787	KCNN2	potassium intermediate/small conductance calcium-activated channel, subfamily N, member 2 [Source:HGNC Symbol;Acc:6291]
ENSGALP00000021255-D1_Acar	0.03023	0.06569	0.0240794	0.03744	1.34106e-11	0.02154	R	0.0652	0.01982	0.30422	F1NKN0_CHICK	chaperonin containing TCP1, subunit 5 (epsilon) [Source:RefSeq peptide;Acc:NP_001012581]
ENSACAP00000003456-D1_Acar	0.07645	0.16687	0.00432788	0.09402	1.17939e-09	0.06088	R	0.1727	0.04514	0.2614	SLC1A1	solute carrier family 1 (neuronal/epithelial high affinity glutamate transporter, system Xag), member 1 [Source:HGNC Symbol;Acc:10939]
ENSACAP00000008820-D1_Acar	0.03569	0.10888	0.0138286	0.04218	0.0546408	0.03224	R	0.0669	0.02038	0.3046	KEAP1	kelch-like ECH-associated protein 1 [Source:HGNC Symbol;Acc:23177]
ENSPSIP00000018692-D1_Acar	0.2504	0.37037	0.0361299	0.26935	2.12261e-06	0.2262	R	0.3896	0.08774	0.22523	SLC38A10	solute carrier family 38, member 10 [Source:HGNC Symbol;Acc:28237]
ENSACAP00000011088-D1_Acar	0.03527	0.07413	0.0256441	0.04274	0	0.02619	R	0.0775	0.01451	0.18718	BRAF	v-raf murine sarcoma viral oncogene homolog B1 [Source:HGNC Symbol;Acc:1097]
ENSACAP00000006355-D1_Acar	0.05227	0.21515	0.000772265	0.05801	0.069629	0.05064	R	0.4099	0.03697	0.0902	ENSACAP00000006355	-
ENSACAP00000017391-D1_Acar	0.01818	0.03193	0.0143855	0.02059	0	0.01292	R	0.0325	0.0087	0.26813	MYH10	myosin, heavy chain 10, non-muscle [Source:HGNC Symbol;Acc:7568]
ENSACAP00000011274-D1_Acar	0.05691	0.09097	0.00314316	0.06369	0	0.04194	R	0.0909	0.048	0.52816	POGZ	pogo transposable element with ZNF domain [Source:HGNC Symbol;Acc:18801]
ENSPSIP00000006844-D1_Acar	0.1812	0.4384	0.00344298	0.21343	0.022557	0.16782	R	0.4438	0.07487	0.1687	HHAT	hedgehog acyltransferase [Source:HGNC Symbol;Acc:18270]
ENSACAP00000002401-D1_Acar	0.1336	0.22322	0.00831566	0.14945	3.76033e-12	0.11377	R	0.2251	0.05425	0.24095	ENSACAP00000002401	Ubiquitin carboxyl-terminal hydrolase [Source:UniProtKB/TrEMBL;Acc:G1KAT4]
ENSPSIP00000016907-D1_Acar	0.12433	0.28007	0.00440991	0.13933	2.01026e-05	0.11889	R	0.293	0.17258	0.5891	ENSPSIP00000016907	-
ENSACAP00000009203-D1_Acar	0.19783	0.38544	0.00321837	0.22073	0.000709032	0.18097	R	0.4146	0.08378	0.20207	ZHX2	zinc fingers and homeoboxes 2 [Source:HGNC Symbol;Acc:18513]
ENSACAP00000004396-D1_Acar	0.10867	0.19435	0.0128269	0.12388	3.02445e-11	0.09264	R	0.2132	0.07464	0.35012	ANXA11	annexin A11 [Source:HGNC Symbol;Acc:535]
ENSACAP00000016468-D1_Acar	0.1511	0.24917	0.000584285	0.1682	6.54369e-11	0.12962	R	0.2933	0.07524	0.25653	BAZ2A	bromodomain adjacent to zinc finger domain, 2A [Source:HGNC Symbol;Acc:962]
ENSACAP00000012442-D1_Acar	0.14016	0.27	0.0247407	0.16379	2.265e-05	0.12286	R	0.2596	0.06879	0.26502	TECRL	trans-2,3-enoyl-CoA reductase-like [Source:HGNC Symbol;Acc:27365]
ENSACAP00000006982-D1_Acar	0.01857	0.08916	2.08383e-08	0.02757	1.02018e-08	0.01481	R	0.0875	0.04036	0.46099	EHD3	EH-domain containing 3 [Source:HGNC Symbol;Acc:3244]
ENSACAP00000006373-D1_Acar	0.0684	0.41286	0.0015179	0.07923	0.346188	0.06677	R	0.3696	0.02569	0.06951	KCTD4	potassium channel tetramerisation domain containing 4 [Source:HGNC Symbol;Acc:23227]
ENSACAP00000008329-D1_Acar	0.10771	0.24465	0.0361664	0.13235	0.000884998	0.09257	R	0.2492	0.054	0.21672	B3GAT2	beta-1,3-glucuronyltransferase 2 (glucuronosyltransferase S) [Source:HGNC Symbol;Acc:922]
ENSACAP00000003658-D1_Acar	0.14119	0.30073	0.00350722	0.1683	0.000364531	0.12117	R	0.3684	0.09541	0.25899	FBXW9	F-box and WD repeat domain containing 9 [Source:HGNC Symbol;Acc:28136]
ENSACAP00000002636-D1_Acar	0.11564	0.1981	0.000760792	0.12873	5.02709e-11	0.09793	R	0.1778	0.07414	0.41706	ZNF142	zinc finger protein 142 [Source:HGNC Symbol;Acc:12927]
ENSP00000356848-D1_Acar	0.04105	0.10917	0.00866169	0.05474	2.40207e-06	0.02964	R	0.1111	0.03592	0.32323	TADA1	transcriptional adaptor 1 [Source:HGNC Symbol;Acc:30631]
ENSACAP00000002818-D1_Acar	0.15134	0.42218	0.000961728	0.2113	0.0354809	0.12768	R	0.6386	0.19034	0.29805	HOGA1	4-hydroxy-2-oxoglutarate aldolase 1 [Source:HGNC Symbol;Acc:25155]
ENSACAP00000015627-D1_Acar	0.10289	0.38722	0.010305	0.13187	0.144283	0.09832	R	0.3476	0.04384	0.12613	FGF7	fibroblast growth factor 7 [Source:HGNC Symbol;Acc:3685]
ENSACAP00000016772-D1_Acar	0.02065	0.06782	0.0156239	0.02852	0.000610339	0.0154	R	0.0732	0.02091	0.28559	TECR	trans-2,3-enoyl-CoA reductase [Source:HGNC Symbol;Acc:4551]
ENSACAP00000004128-D1_Acar	0.03271	0.10866	0.009344	0.06576	2.40369e-05	0.02003	R	0.1538	0.07421	0.48244	ARL3	ADP-ribosylation factor-like 3 [Source:HGNC Symbol;Acc:694]
ENSACAP00000011269-D1_Acar	0.04819	0.09988	0.00584448	0.05924	0	0.03577	R	0.1004	0.03704	0.36911	PKM2	pyruvate kinase, muscle [Source:HGNC Symbol;Acc:9021]
ENSPSIP00000013476-D3_Acar	0.01453	0.08793	0.014963	0.02849	2.90921e-05	0.01177	R	0.091	0.01356	0.14892	PACRG	PARK2 co-regulated [Source:HGNC Symbol;Acc:19152]
ENSPSIP00000015367-D1_Acar	0.02743	0.18679	0.0288601	0.03684	0.171447	0.02515	R	0.1053	0.0253	0.24033	PIN1	peptidylprolyl cis/trans isomerase, NIMA-interacting 1 [Source:HGNC Symbol;Acc:8988]
ENSP00000368933-D1_Acar	0.01911	0.08455	0.000209841	0.03752	2.22045e-16	0.01353	R	0.0754	0.0252	0.33423	TFAP2A	transcription factor AP-2 alpha (activating enhancer binding protein 2 alpha) [Source:HGNC Symbol;Acc:11742]
ENSPSIP00000009123-D1_Acar	0.06278	0.08706	0.00138803	0.06654	0	0.04909	R	0.1033	0.03514	0.34007	DNAH10	dynein, axonemal, heavy chain 10 [Source:HGNC Symbol;Acc:2941]
ENSACAP00000016678-D1_Acar	0.02857	0.06158	0.0150879	0.03641	0	0.01882	R	0.0635	0.01968	0.30972	CTPS	CTP synthase [Source:HGNC Symbol;Acc:2519]
ENSP00000351997-D1_Acar	0.02357	0.07419	0.0344581	0.03055	6.84979e-05	0.01865	R	0.075	0.01209	0.16123	MAP2K6	mitogen-activated protein kinase kinase 6 [Source:HGNC Symbol;Acc:6846]
ENSACAP00000012455-D1_Acar	0.13664	0.20087	0.0167497	0.14822	0	0.11729	R	0.2022	0.07007	0.34648	FBLN2	fibulin 2 [Source:HGNC Symbol;Acc:3601]
ENSACAP00000020615-D1_Acar	0.22215	0.35669	0.017369	0.24677	7.71817e-07	0.19979	R	0.3808	0.10729	0.28173	FIGNL1	fidgetin-like 1 [Source:HGNC Symbol;Acc:13286]
ENSACAP00000005636-D1_Acar	0.09337	0.14763	0.0462953	0.10007	8.97504e-13	0.07826	R	0.1474	0.05725	0.38846	ENSACAP00000005636	-
ENSACAP00000019635-D1_Acar	0.07575	0.35001	0.0350601	0.125	0.21491	0.06682	R	0.2932	0.06348	0.2165	ENSACAP00000019635	-
ENSPSIP00000006654-D1_Acar	0.124	0.22564	2.83559e-06	0.15277	0	0.10341	R	0.1833	0.08995	0.49077	SRCAP	Snf2-related CREBBP activator protein [Source:HGNC Symbol;Acc:16974]
ENSACAP00000004610-D1_Acar	0.12397	0.25343	2.38616e-05	0.14154	1.89181e-11	0.10844	R	0.2326	0.07578	0.32575	RET	ret proto-oncogene [Source:HGNC Symbol;Acc:9967]
ENSACAP00000003847-D1_Acar	0.05132	0.12559	1.51665e-06	0.06404	0	0.03933	R	0.1252	0.12369	0.98832	SLC4A11	solute carrier family 4, sodium borate transporter, member 11 [Source:HGNC Symbol;Acc:16438]
ENSACAP00000003492-D1_Acar	0.09085	0.16465	0.00730606	0.10755	0	0.07574	R	0.1677	0.04655	0.27757	DCLK2	doublecortin-like kinase 2 [Source:HGNC Symbol;Acc:19002]
ENSACAP00000004032-D1_Acar	0.0611	0.15189	0.0178444	0.08104	1.60982e-08	0.05464	R	0.1597	0.03347	0.2096	ZDHHC3	zinc finger, DHHC-type containing 3 [Source:HGNC Symbol;Acc:18470]
ENSACAP00000019673-D1_Acar	0.1881	0.30496	0.0353507	0.20024	2.14322e-06	0.1768	R	0.2984	0.07044	0.23605	ENSACAP00000019673	Uncharacterized protein [Source:UniProtKB/TrEMBL;Acc:G1KNR9]
ENSACAP00000004382-D1_Acar	0.06568	0.15286	0.00220767	0.0874	1.59894e-12	0.05078	R	0.1403	0.03643	0.25976	HNRNPU	heterogeneous nuclear ribonucleoprotein U (scaffold attachment factor A) [Source:HGNC Symbol;Acc:5048]
ENSACAP00000000878-D1_Acar	0.03045	0.06148	0.0213664	0.03743	0	0.02133	R	0.0568	0.01523	0.26794	RASA1	RAS p21 protein activator (GTPase activating protein) 1 [Source:HGNC Symbol;Acc:9871]
ENSMUSP00000044645-D1_Acar	0.00532	0.02705	1.01678e-05	0.00803	8.37726e-06	0.00427	R	0.0261	0.00881	0.33814	Smc1a	structural maintenance of chromosomes 1A [Source:MGI Symbol;Acc:MGI:1344345]
ENSACAP00000009988-D1_Acar	0.05144	0.10172	0.0264615	0.06327	6.90547e-10	0.0352	R	0.1039	0.04049	0.38987	ENSACAP00000009988	Uncharacterized protein [Source:UniProtKB/TrEMBL;Acc:G1KJT6]
ENSACAP00000010505-D1_Acar	0.23382	0.60484	0.00221638	0.29315	0.106719	0.221	R	0.6165	0.26633	0.43201	APOLD1	apolipoprotein L domain containing 1 [Source:HGNC Symbol;Acc:25268]
ENSACAP00000003019-D1_Acar	0.13357	0.20116	0.0498674	0.14505	2.10185e-10	0.11213	R	0.2118	0.05414	0.25563	VLDLR	very low density lipoprotein receptor [Source:HGNC Symbol;Acc:12698]
ENSACAP00000013391-D1_Acar	0.07659	0.14983	0.0106428	0.09484	2.22045e-16	0.0655	R	0.1511	0.0405	0.26812	UBP1	upstream binding protein 1 (LBP-1a) [Source:HGNC Symbol;Acc:12507]
ENSPSIP00000020621-D1_Acar	0.04548	0.14456	0.0329829	0.06012	0.0542378	0.03623	R	0.166	0.0742	0.4469	NME4	NME/NM23 nucleoside diphosphate kinase 4 [Source:HGNC Symbol;Acc:7852]
ENSACAP00000013525-D1_Acar	0.03362	0.10396	0.00222094	0.04838	3.24389e-11	0.02614	R	0.1074	0.0276	0.25694	BTBD1	BTB (POZ) domain containing 1 [Source:HGNC Symbol;Acc:1120]
ENSACAP00000014865-D1_Acar	0.07202	0.13632	0.0150022	0.08766	3.17524e-14	0.05276	R	0.1263	0.04409	0.34902	DEAF1	deformed epidermal autoregulatory factor 1 (Drosophila) [Source:HGNC Symbol;Acc:14677]
ENSACAP00000003215-D1_Acar	0.09571	0.44416	0.000859061	0.13451	0.201547	0.08795	R	0.8352	0.10924	0.13079	SIKE1	suppressor of IKBKE 1 [Source:HGNC Symbol;Acc:26119]
ENSACAP00000016420-D1_Acar	0.0725	0.11604	0.0389056	0.08307	0	0.05177	R	0.12	0.0605	0.50434	GLT25D1	glycosyltransferase 25 domain containing 1 [Source:HGNC Symbol;Acc:26182]
ENSACAP00000005660-D1_Acar	0.17159	0.26354	0.019665	0.18178	5.03591e-08	0.15425	R	0.2673	0.05662	0.21187	RGS12	regulator of G-protein signaling 12 [Source:HGNC Symbol;Acc:9994]
ENSACAP00000000983-D1_Acar	0.06388	0.19947	0.00421937	0.08942	0.000285877	0.05024	R	0.2011	0.07949	0.39533	SLMO2	slowmo homolog 2 (Drosophila) [Source:HGNC Symbol;Acc:15892]
ENSGALP00000004243-D3_Acar	0.0001	0.12128	3.7573e-07	0.01004	0.000992337	0.0001	R	0.1213	0.03688	0.30406	F1NG53_CHICK	Uncharacterized protein [Source:UniProtKB/TrEMBL;Acc:F1NG53]
ENSGALP00000019447-D1_Acar	0.09186	0.14615	0.0172709	0.10443	0	0.07347	R	0.1526	0.03883	0.25449	TRAK1	trafficking protein, kinesin binding 1 [Source:HGNC Symbol;Acc:29947]
ENSACAP00000007158-D1_Acar	0.01672	0.12403	9.55776e-06	0.03575	2.53878e-09	0.01448	R	0.126	0.01507	0.11963	KPNA4	karyopherin alpha 4 (importin alpha 3) [Source:HGNC Symbol;Acc:6397]
ENSPSIP00000001134-D1_Acar	0.0788	0.22453	0.00982511	0.09312	0.0161456	0.07008	R	0.2487	0.0408	0.16402	S1PR3	sphingosine-1-phosphate receptor 3 [Source:HGNC Symbol;Acc:3167]
ENSACAP00000001529-D1_Acar	0.14679	0.2721	0.00105973	0.16915	1.17466e-11	0.13205	R	0.2614	0.0394	0.1507	ZNF644	zinc finger protein 644 [Source:HGNC Symbol;Acc:29222]
ENSACAP00000020677-D1_Acar	0.00458	0.05812	0.000537293	0.01785	3.45961e-07	0.00285	R	0.0574	0.02644	0.46077	RERG	RAS-like, estrogen-regulated, growth inhibitor [Source:HGNC Symbol;Acc:15980]
ENSACAP00000013769-D1_Acar	0.01495	0.05527	0.000279531	0.01954	4.70749e-09	0.01229	R	0.0546	0.01098	0.20096	ZNF711	zinc finger protein 711 [Source:HGNC Symbol;Acc:13128]
ENSACAP00000016948-D1_Acar	0.02764	0.06349	0.00353677	0.03424	6.72017e-10	0.01982	R	0.053	0.02042	0.38507	UBTF	upstream binding transcription factor, RNA polymerase I [Source:HGNC Symbol;Acc:12511]
ENSACAP00000012388-D1_Acar	0.07905	0.15848	0.0039408	0.09177	1.30123e-09	0.06363	R	0.1592	0.04102	0.25776	TMC1	transmembrane channel-like 1 [Source:HGNC Symbol;Acc:16513]
ENSACAP00000011144-D1_Acar	0.08309	0.17244	0.00354883	0.10051	5.76373e-10	0.06618	R	0.1854	0.05508	0.29713	2016-09-09	septin 9 [Source:HGNC Symbol;Acc:7323]
ENSACAP00000012417-D1_Acar	0.0001	0.02097	0.025457	0.0068	1.75384e-08	0.0001	R	0.021	0.00994	0.47397	ENSACAP00000012417	Uncharacterized protein [Source:UniProtKB/TrEMBL;Acc:G1KML8]
ENSP00000384725-D1_Acar	0.05323	0.10842	0.0169511	0.06449	2.42029e-14	0.04172	R	0.1015	0.02468	0.2431	PRDM6	PR domain containing 6 [Source:HGNC Symbol;Acc:9350]
ENSACAP00000013364-D1_Acar	0.02168	999	0.00117577	0.03611	0.560835	0.02196	R	0.0886	0.02846	0.32121	ENSACAP00000013364	-
ENSP00000410402-D1_Acar	0.0074	0.03723	0.0458182	0.01364	1.65981e-11	0.00566	R	0.0376	0.00493	0.13113	MAP2K4	mitogen-activated protein kinase kinase 4 [Source:HGNC Symbol;Acc:6844]
ENSPSIP00000004313-D1_Acar	0.09576	0.34394	0.00382683	0.1266	0.0943225	0.09039	R	0.2193	0.21384	0.97495	ENSPSIP00000004313	-
ENSPSIP00000017813-D1_Acar	0.04271	0.07452	0.0121539	0.04965	0	0.02938	R	0.0685	0.03338	0.48696	BCAS3	breast carcinoma amplified sequence 3 [Source:HGNC Symbol;Acc:14347]
ENSACAP00000021038-D1_Acar	0.0249	0.0751	0.0237305	0.03151	1.02917e-05	0.0204	R	0.0746	0.01213	0.16263	GABPB1	GA binding protein transcription factor, beta subunit 1 [Source:HGNC Symbol;Acc:4074]
ENSACAP00000004375-D1_Acar	0.05218	0.15416	0.0263585	0.06611	7.61434e-05	0.04652	R	0.1576	0.01485	0.09419	WTAP	Wilms tumor 1 associated protein [Source:HGNC Symbol;Acc:16846]
ENSACAP00000006585-D1_Acar	0.01097	0.0679	0.000505631	0.02022	0.00244868	0.00923	R	0.0632	0.02041	0.32315	KAT8	K(lysine) acetyltransferase 8 [Source:HGNC Symbol;Acc:17933]
ENSACAP00000008027-D1_Acar	0.06525	0.09699	0.00842647	0.07049	0	0.05087	R	0.0973	0.02957	0.30387	DLG5	discs, large homolog 5 (Drosophila) [Source:HGNC Symbol;Acc:2904]
ENSACAP00000009149-D1_Acar	0.09699	0.28024	0.000697964	0.12831	0.00013345	0.08589	R	0.2981	0.05977	0.20052	ENSACAP00000009149	Uncharacterized protein [Source:UniProtKB/TrEMBL;Acc:G1KIS6]
ENSACAP00000010150-D1_Acar	0.01361	0.06804	0.000169365	0.03074	2.04725e-13	0.00743	R	0.0704	0.04476	0.6359	EMX2	empty spiracles homeobox 2 [Source:HGNC Symbol;Acc:3341]
ENSACAP00000001158-D1_Acar	0.09237	0.14922	0.01035	0.09935	2.4647e-14	0.07871	R	0.1399	0.03307	0.2364	GPR125	G protein-coupled receptor 125 [Source:HGNC Symbol;Acc:13839]
ENSACAP00000003943-D1_Acar	0.03162	0.07515	0.0327723	0.0385	1.26553e-08	0.02484	R	0.0645	0.02063	0.32001	CLPTM1	cleft lip and palate associated transmembrane protein 1 [Source:HGNC Symbol;Acc:2087]
ENSACAP00000021020-D1_Acar	0.13021	0.26596	0.0337138	0.16118	0.00455329	0.10707	R	0.2418	0.07746	0.32039	ATF5	activating transcription factor 5 [Source:HGNC Symbol;Acc:790]
ENSACAP00000012347-D1_Acar	0.10145	0.36886	0.00312016	0.12555	0.190104	0.09403	R	0.2167	0.05986	0.27618	IKBKG	inhibitor of kappa light polypeptide gene enhancer in B-cells, kinase gamma [Source:HGNC Symbol;Acc:5961]
ENSPSIP00000010584-D1_Acar	0.0001	0.06086	0.00685916	0.00857	0.00176515	0.0001	R	0.0609	0.00542	0.08899	CNBP	CCHC-type zinc finger, nucleic acid binding protein [Source:HGNC Symbol;Acc:13164]
ENSACAP00000015121-D1_Acar	0.0816	0.80492	9.21379e-05	0.11855	0.83948	0.08085	R	0.7268	0.05347	0.07356	CCNO	cyclin O [Source:HGNC Symbol;Acc:18576]
ENSACAP00000015021-D1_Acar	0.24569	0.36267	0.00109269	0.26225	4.45199e-14	0.22234	R	0.3786	0.14759	0.38983	PKDREJ	polycystic kidney disease (polycystin) and REJ homolog (sperm receptor for egg jelly homolog, sea urchin) [Source:HGNC Symbol;Acc:9015]
ENSACAP00000009931-D1_Acar	0.0424	0.08079	0.0156568	0.05094	0	0.0296	R	0.0814	0.02578	0.31691	HSPA12A	heat shock 70kDa protein 12A [Source:HGNC Symbol;Acc:19022]
ENSACAP00000008437-D1_Acar	0.04535	0.10367	0.00014932	0.05564	1.17684e-14	0.03429	R	0.1064	0.0623	0.58565	SF3B2	splicing factor 3b, subunit 2, 145kDa [Source:HGNC Symbol;Acc:10769]
ENSACAP00000004572-D1_Acar	0.16204	0.35995	0.00494759	0.20266	0.000125568	0.14942	R	0.3919	0.22073	0.56328	UPK1B	uroplakin 1B [Source:HGNC Symbol;Acc:12578]
ENSACAP00000015839-D1_Acar	0.04206	0.09456	0.0201318	0.05066	1.50944e-06	0.03229	R	0.101	0.02508	0.24843	TFAP2C	transcription factor AP-2 gamma (activating enhancer binding protein 2 gamma) [Source:HGNC Symbol;Acc:11744]
ENSACAP00000002390-D1_Acar	0.0702	0.24923	0.00457152	0.09285	0.0424923	0.06081	R	0.3038	0.04772	0.15708	SPI1	spleen focus forming virus (SFFV) proviral integration oncogene spi1 [Source:HGNC Symbol;Acc:11241]
ENSACAP00000012234-D1_Acar	0.21588	0.41417	8.71402e-05	0.23691	5.90093e-05	0.20023	R	0.3497	0.08987	0.25697	SHROOM3	shroom family member 3 [Source:HGNC Symbol;Acc:30422]
ENSACAP00000017541-D1_Acar	0.01637	0.08726	0.0119051	0.0326	1.49749e-05	0.01238	R	0.0935	0.02512	0.26876	STMN1	stathmin 1 [Source:HGNC Symbol;Acc:6510]
ENSACAP00000005219-D1_Acar	0.06641	0.10237	0.0345358	0.07351	0	0.05075	R	0.1036	0.02202	0.2126	WDR33	WD repeat domain 33 [Source:HGNC Symbol;Acc:25651]
ENSACAP00000013442-D1_Acar	0.0284	0.17407	4.65609e-05	0.08374	1.89461e-10	0.02755	R	0.172	0.12478	0.72563	RAB10	RAB10, member RAS oncogene family [Source:HGNC Symbol;Acc:9759]
ENSMUSP00000039546-D1_Acar	0.08064	0.21	0.000305094	0.11319	1.10367e-11	0.07146	R	0.2082	0.09106	0.43727	Tasp1	taspase, threonine aspartase 1 [Source:MGI Symbol;Acc:MGI:1923062]
ENSACAP00000016497-D1_Acar	0.08945	0.20516	4.39648e-14	0.11165	0	0.07309	R	0.2051	0.07534	0.36728	MED13L	mediator complex subunit 13-like [Source:HGNC Symbol;Acc:22962]
ENSACAP00000008838-D1_Acar	0.04059	0.08674	0.0355966	0.04909	1.20452e-09	0.03056	R	0.0908	0.01921	0.2116	SPAG6	sperm associated antigen 6 [Source:HGNC Symbol;Acc:11215]
ENSACAP00000011594-D1_Acar	0.03504	0.07848	0.00478429	0.04185	1.06806e-10	0.02651	R	0.0774	0.02741	0.3543	RBM47	RNA binding motif protein 47 [Source:HGNC Symbol;Acc:30358]
ENSACAP00000001079-D1_Acar	0.0918	0.1891	0.0325319	0.10691	6.88526e-07	0.08457	R	0.1862	0.04735	0.25433	ENSACAP00000001079	Uncharacterized protein [Source:UniProtKB/TrEMBL;Acc:G1K950]
ENSACAP00000016659-D1_Acar	0.12983	0.29619	0.00788978	0.16733	0.0162107	0.10562	R	0.3315	0.1096	0.33066	CCDC151	coiled-coil domain containing 151 [Source:HGNC Symbol;Acc:28303]
ENSPSIP00000007794-D1_Acar	0.05286	0.08384	0.00559394	0.05851	0	0.03886	R	0.0826	0.02599	0.3147	DOCK5	dedicator of cytokinesis 5 [Source:HGNC Symbol;Acc:23476]
ENSPSIP00000012199-D1_Acar	0.03627	0.08792	0.00272033	0.04695	0	0.0293	R	0.087	0.01439	0.16526	GRIA2	glutamate receptor, ionotropic, AMPA 2 [Source:HGNC Symbol;Acc:4572]
ENSACAP00000006463-D1_Acar	0.13597	0.23239	0.0164424	0.1537	3.1427e-09	0.11484	R	0.2392	0.05945	0.24858	ADCK3	aarF domain containing kinase 3 [Source:HGNC Symbol;Acc:16812]
ENSACAP00000014320-D1_Acar	0.03269	0.09813	0.0181031	0.0414	2.67632e-07	0.02751	R	0.0951	0.01801	0.1894	LHX9	LIM homeobox 9 [Source:HGNC Symbol;Acc:14222]
ENSACAP00000008862-D1_Acar	0.01149	0.08005	0.000629549	0.02904	0.00338736	0.00803	R	0.05	0.04063	0.81265	TMEM85	transmembrane protein 85 [Source:HGNC Symbol;Acc:28032]
ENSACAP00000010647-D1_Acar	0.00982	0.06691	0.0187003	0.01848	0.00145273	0.0074	R	0.0654	0.01219	0.18628	PSMA5	proteasome (prosome, macropain) subunit, alpha type, 5 [Source:HGNC Symbol;Acc:9534]
ENSACAP00000005673-D1_Acar	0.19296	0.27658	0.0455737	0.20845	3.6704e-13	0.17698	R	0.2806	0.06291	0.22421	EHBP1	EH domain binding protein 1 [Source:HGNC Symbol;Acc:29144]
ENSACAP00000002959-D1_Acar	0.16353	0.27615	0.0143674	0.18673	2.07309e-09	0.14322	R	0.2867	0.12219	0.42617	PDE12	phosphodiesterase 12 [Source:HGNC Symbol;Acc:25386]
ENSPSIP00000008989-D1_Acar	0.15832	0.29486	0.0457993	0.17688	0.00206375	0.14024	R	0.3527	0.05427	0.15389	ENSPSIP00000008989	-
ENSPSIP00000020391-D1_Acar	0.0001	0.02544	0.00181945	0.00456	9.85696e-07	0.0001	R	0.0254	0.00559	0.21961	TSPAN5	tetraspanin 5 [Source:HGNC Symbol;Acc:17753]
ENSGALP00000001924-D1_Acar	0.09416	0.16544	0.0220388	0.10286	1.92516e-11	0.08097	R	0.1802	0.10962	0.60825	GTF2IRD1	GTF2I repeat domain containing 1 [Source:HGNC Symbol;Acc:4661]
ENSACAP00000016495-D1_Acar	0.06494	0.10957	0.0264202	0.07532	1.69758e-09	0.04939	R	0.0981	0.07216	0.73541	HIF3A	hypoxia inducible factor 3, alpha subunit [Source:HGNC Symbol;Acc:15825]
ENSACAP00000011753-D1_Acar	0.07668	0.16333	0.0339654	0.09501	1.84361e-07	0.06254	R	0.1707	0.09892	0.57954	STC1	stanniocalcin 1 [Source:HGNC Symbol;Acc:11373]
ENSACAP00000017732-D1_Acar	0.0273	0.05024	0.0408001	0.03142	7.77156e-16	0.01985	R	0.0517	0.01589	0.30716	FGFR1	fibroblast growth factor receptor 1 [Source:HGNC Symbol;Acc:3688]
ENSACAP00000014961-D1_Acar	0.04639	0.16233	0.00100297	0.07007	4.07664e-07	0.03772	R	0.172	0.0403	0.23429	ERGIC1	endoplasmic reticulum-golgi intermediate compartment (ERGIC) 1 [Source:HGNC Symbol;Acc:29205]
ENSACAP00000012473-D1_Acar	0.04202	0.13453	1.82667e-05	0.05815	4.38404e-08	0.0329	R	0.1293	0.04201	0.32484	KCNC4	potassium voltage-gated channel, Shaw-related subfamily, member 4 [Source:HGNC Symbol;Acc:6236]
ENSACAP00000016761-D1_Acar	0.11781	0.21022	0.0368292	0.13698	1.2783e-07	0.10007	R	0.2366	0.08108	0.34272	SSB	Sjogren syndrome antigen B (autoantigen La) [Source:HGNC Symbol;Acc:11316]
ENSACAP00000009211-D1_Acar	0.03736	0.07857	0.00767487	0.04671	1.55431e-15	0.02537	R	0.0797	0.04017	0.50427	RAB11FIP4	RAB11 family interacting protein 4 (class II) [Source:HGNC Symbol;Acc:30267]
ENSACAP00000000380-D1_Acar	0.09562	0.17887	0.00809981	0.11311	1.54188e-11	0.07494	R	0.1971	0.06693	0.33963	ENSACAP00000000380	-
ENSACAP00000010738-D1_Acar	0.17269	0.27369	0.0316595	0.18207	1.65011e-06	0.15884	R	0.2957	0.05673	0.19188	ARID5B	AT rich interactive domain 5B (MRF1-like) [Source:HGNC Symbol;Acc:17362]
ENSACAP00000010462-D1_Acar	0.00283	0.05812	2.40299e-05	0.01078	0.0155701	0.00201	R	0.0628	0.03027	0.4823	RHOB	ras homolog family member B [Source:HGNC Symbol;Acc:668]
ENSACAP00000008250-D1_Acar	0.09145	0.18989	0.0217107	0.11028	7.01932e-06	0.07236	R	0.1729	0.05718	0.33083	FAIM2	Fas apoptotic inhibitory molecule 2 [Source:HGNC Symbol;Acc:17067]
ENSACAP00000002317-D1_Acar	0.00374	0.02184	0.0393505	0.00835	0	0.00239	R	0.0219	0.00426	0.19419	PAX6	paired box 6 [Source:HGNC Symbol;Acc:8620]
ENSACAP00000005211-D1_Acar	0.10295	0.33422	0.000807768	0.13457	0.00902559	0.0937	R	0.3663	0.06826	0.18637	UBXN2B	UBX domain protein 2B [Source:HGNC Symbol;Acc:27035]
ENSPSIP00000009657-D1_Acar	0.20026	0.4549	0.00278171	0.24612	0.00361873	0.18874	R	0.4466	0.13442	0.30097	ENSPSIP00000009657	-
ENSP00000342832-D1_Acar	0.0001	0.03667	0.00190332	0.00982	3.52275e-09	0.0001	R	0.0367	0.01607	0.43815	YPEL1	yippee-like 1 (Drosophila) [Source:HGNC Symbol;Acc:12845]
ENSACAP00000012306-D1_Acar	0.03815	0.10374	0.00337285	0.05594	2.68674e-14	0.02726	R	0.1014	0.04471	0.44094	ENSACAP00000012306	Uncharacterized protein [Source:UniProtKB/TrEMBL;Acc:G1KMG0]
ENSACAP00000000374-D1_Acar	0.03229	0.09356	0.0185131	0.04303	2.78571e-07	0.02507	R	0.0916	0.01501	0.16389	SPOPL	speckle-type POZ protein-like [Source:HGNC Symbol;Acc:27934]
ENSACAP00000004851-D1_Acar	0.01656	0.03947	0.00952	0.01948	0	0.01319	R	0.0398	0.00758	0.19067	PCDH9	protocadherin 9 [Source:HGNC Symbol;Acc:8661]
ENSACAP00000008105-D1_Acar	0.1332	0.20803	0.0164619	0.14783	1.94178e-13	0.10693	R	0.2087	0.06389	0.3062	WDR3	WD repeat domain 3 [Source:HGNC Symbol;Acc:12755]
ENSACAP00000003020-D1_Acar	0.07985	0.33883	0.000239507	0.12032	0.0375232	0.06837	R	0.2862	0.12222	0.42708	RAB2B	RAB2B, member RAS oncogene family [Source:HGNC Symbol;Acc:20246]
ENSACAP00000004041-D1_Acar	0.04754	0.07509	0.0290905	0.05191	5.32907e-15	0.03716	R	0.0742	0.01984	0.26728	DNMT1	DNA (cytosine-5-)-methyltransferase 1 [Source:HGNC Symbol;Acc:2976]
ENSACAP00000015993-D1_Acar	0.04771	0.11791	0.0018289	0.06377	1.04361e-14	0.03625	R	0.1218	0.03806	0.3125	PAK2	p21 protein (Cdc42/Rac)-activated kinase 2 [Source:HGNC Symbol;Acc:8591]
ENSACAP00000003878-D1_Acar	0.1205	0.28283	0.0176931	0.14002	0.0184691	0.10731	R	0.3393	0.05352	0.15775	ENSACAP00000003878	Uncharacterized protein [Source:UniProtKB/TrEMBL;Acc:G1KCF0]
ENSACAP00000006566-D1_Acar	0.2053	0.39283	0.00728697	0.22962	0.00314975	0.18674	R	0.5084	0.09588	0.1886	MPEG1	macrophage expressed 1 [Source:HGNC Symbol;Acc:29619]
ENSACAP00000011158-D1_Acar	0.13259	0.20863	0.0179078	0.14679	4.44089e-16	0.1187	R	0.2113	0.0861	0.4074	NEFM	neurofilament, medium polypeptide [Source:HGNC Symbol;Acc:7734]
ENSACAP00000008573-D1_Acar	0.02912	0.06256	0.00835983	0.03785	0	0.01849	R	0.0611	0.03381	0.55341	SOX9	SRY (sex determining region Y)-box 9 [Source:HGNC Symbol;Acc:11204]
ENSACAP00000001009-D1_Acar	0.0276	0.0841	0.00278164	0.04368	2.28325e-09	0.01528	R	0.0837	0.07037	0.84116	CTDNEP1	CTD nuclear envelope phosphatase 1 [Source:HGNC Symbol;Acc:19085]
ENSACAP00000001806-D1_Acar	0.22281	0.29448	0.0407395	0.23279	2.9754e-14	0.19945	R	0.2653	0.09246	0.34848	AKAP11	A kinase (PRKA) anchor protein 11 [Source:HGNC Symbol;Acc:369]
ENSACAP00000015582-D1_Acar	0.0001	0.01318	0.038664	0.00139	0.000234101	0.0001	R	0.0132	0.00104	0.0789	ETF1	eukaryotic translation termination factor 1 [Source:HGNC Symbol;Acc:3477]
ENSACAP00000015468-D1_Acar	0.03534	0.06821	0.0313783	0.04567	0	0.02323	R	0.0689	0.0255	0.37013	BTBD6	BTB (POZ) domain containing 6 [Source:HGNC Symbol;Acc:19897]
ENSACAP00000016062-D1_Acar	0.08152	0.18623	0.00731517	0.10785	1.05371e-08	0.06482	R	0.1992	0.05283	0.26519	VSX2	visual system homeobox 2 [Source:HGNC Symbol;Acc:1975]
ENSACAP00000008012-D1_Acar	0.01645	0.09816	0.000339885	0.03348	7.67386e-13	0.01251	R	0.0647	0.01269	0.19613	ST7	suppression of tumorigenicity 7 [Source:HGNC Symbol;Acc:11351]
ENSACAP00000016237-D1_Acar	0.0813	0.20751	0.0322514	0.1005	0.0215453	0.07056	R	0.2564	0.06726	0.26232	CACNG6	calcium channel, voltage-dependent, gamma subunit 6 [Source:HGNC Symbol;Acc:13625]
ENSACAP00000018420-D1_Acar	0.01842	0.05287	0.0305301	0.02146	0.0479814	0.01565	R	0.0506	0.01332	0.2631	ENSACAP00000018420	-
ENSACAP00000008982-D1_Acar	0.04726	0.12317	0.0288554	0.05861	0.000173585	0.04051	R	0.1696	0.04204	0.24787	ZDHHC9	zinc finger, DHHC-type containing 9 [Source:HGNC Symbol;Acc:18475]
ENSACAP00000009283-D1_Acar	0.14566	0.25221	0.0354554	0.16503	5.18419e-06	0.12247	R	0.2456	0.07698	0.31349	KMO	kynurenine 3-monooxygenase (kynurenine 3-hydroxylase) [Source:HGNC Symbol;Acc:6381]
ENSPSIP00000008822-D1_Acar	0.17655	0.38563	0.0339518	0.20563	0.0664701	0.15871	R	0.4391	0.17593	0.40066	ENSPSIP00000008822	-
ENSACAP00000004247-D1_Acar	0.02692	0.067	0.00636005	0.03836	0	0.01626	R	0.0644	0.03121	0.48494	PELO	pelota homolog (Drosophila) [Source:HGNC Symbol;Acc:8829]
ENSACAP00000009781-D1_Acar	0.01711	0.05881	0.000256776	0.03098	1.12789e-06	0.01107	R	0.0794	0.04969	0.62595	CAMK1	calcium/calmodulin-dependent protein kinase I [Source:HGNC Symbol;Acc:1459]
ENSPSIP00000012345-D1_Acar	0.04074	0.10828	0.000913182	0.05852	0	0.02958	R	0.1062	0.04696	0.44231	GATA2	GATA binding protein 2 [Source:HGNC Symbol;Acc:4171]
ENSACAP00000011165-D1_Acar	0.02872	0.04952	0.0201437	0.03428	0	0.01464	R	0.0533	0.04578	0.85938	ENSACAP00000011165	-
ENSACAP00000009901-D1_Acar	0.08581	0.15712	0.0134981	0.09767	7.80931e-13	0.07344	R	0.16	0.02805	0.17528	ZNF148	zinc finger protein 148 [Source:HGNC Symbol;Acc:12933]
ENSP00000407393-D1_Acar	0.06136	0.15299	0.000128775	0.0751	1.78123e-08	0.04977	R	0.1424	0.03326	0.23363	CACNA2D2	calcium channel, voltage-dependent, alpha 2/delta subunit 2 [Source:HGNC Symbol;Acc:1400]
ENSACAP00000017385-D1_Acar	0.12142	0.36737	0.00124266	0.15245	0.0176748	0.11069	R	0.3578	0.10703	0.29913	ENSACAP00000017385	-
ENSACAP00000016716-D1_Acar	0.08798	0.27112	0.00151764	0.11253	0.0230918	0.07661	R	0.3161	0.05006	0.15839	CNP	2',3'-cyclic nucleotide 3' phosphodiesterase [Source:HGNC Symbol;Acc:2158]
ENSACAP00000005362-D1_Acar	0.1972	0.25797	0.0244912	0.20822	0	0.16928	R	0.2581	0.08005	0.31019	DIDO1	death inducer-obliterator 1 [Source:HGNC Symbol;Acc:2680]
ENSACAP00000009836-D1_Acar	0.10869	0.28866	0.00157022	0.1487	0.000218803	0.09669	R	0.3744	0.11155	0.29796	ENSACAP00000009836	Uncharacterized protein [Source:UniProtKB/TrEMBL;Acc:G1KJL9]
ENSACAP00000005621-D1_Acar	0.08817	0.17764	0.0114777	0.09947	7.59758e-06	0.07527	R	0.1696	0.02813	0.16592	BEND3	BEN domain containing 3 [Source:HGNC Symbol;Acc:23040]
ENSACAP00000004692-D1_Acar	0.01525	0.12274	1.66061e-06	0.039	3.04707e-09	0.01178	R	0.1227	0.03151	0.25678	PARVA	parvin, alpha [Source:HGNC Symbol;Acc:14652]
ENSACAP00000013583-D1_Acar	0.11483	0.3168	0.0451555	0.14036	0.0608479	0.10323	R	0.3408	0.05583	0.16383	BET3L	BET3 like (S. cerevisiae) [Source:HGNC Symbol;Acc:21090]
ENSACAP00000008049-D1_Acar	0.14492	0.31675	0.0163934	0.17937	0.000606893	0.12723	R	0.2973	0.09181	0.30877	ZPBP	zona pellucida binding protein [Source:HGNC Symbol;Acc:15662]
ENSACAP00000011361-D1_Acar	0.14964	0.3225	0.033759	0.17942	0.00586921	0.13195	R	0.2639	0.12097	0.45835	ZCWPW1	zinc finger, CW type with PWWP domain 1 [Source:HGNC Symbol;Acc:23486]
ENSACAP00000016008-D1_Acar	0.02891	0.2285	8.07033e-07	0.0532	0.0120804	0.02561	R	0.2642	0.05234	0.19811	ENSACAP00000016008	-
ENSGALP00000015502-D1_Acar	0.09405	0.27881	5.35604e-06	0.14868	1.2838e-10	0.08583	R	0.2897	0.16665	0.57532	PLEKHA1	pleckstrin homology domain containing, family A (phosphoinositide binding specific) member 1 [Source:HGNC Symbol;Acc:14335]
ENSPSIP00000004636-D1_Acar	0.08838	0.47447	0.00271428	0.10693	0.522856	0.0865	R	0.1168	0.05924	0.50714	MOGAT1	monoacylglycerol O-acyltransferase 1 [Source:HGNC Symbol;Acc:18210]
ENSACAP00000016528-D1_Acar	0.18283	0.59107	0.0132851	0.23837	0.332428	0.17227	R	0.3337	0.18041	0.54067	ENSACAP00000016528	-
ENSACAP00000010599-D1_Acar	0.23759	0.58957	0.0286767	0.28368	0.261284	0.2261	R	0.7085	0.11748	0.16582	ERP27	endoplasmic reticulum protein 27 [Source:HGNC Symbol;Acc:26495]
ENSACAP00000005410-D1_Acar	0.01339	0.12277	0.0202432	0.02599	0.0701402	0.01124	R	0.0803	0.01376	0.17133	DR1	down-regulator of transcription 1, TBP-binding (negative cofactor 2) [Source:HGNC Symbol;Acc:3017]
ENSACAP00000017416-D1_Acar	0.02639	0.1189	0.000613224	0.03264	0.171237	0.02459	R	0.1238	0.02474	0.19975	ZNF777	zinc finger protein 777 [Source:HGNC Symbol;Acc:22213]
ENSACAP00000016326-D1_Acar	0.14337	0.52815	3.2473e-07	0.21838	0.0119144	0.13322	R	0.6113	0.19818	0.3242	TMEM144	transmembrane protein 144 [Source:HGNC Symbol;Acc:25633]
ENSACAP00000010104-D1_Acar	0.0392	0.12246	0.000246873	0.05627	1.98473e-10	0.02975	R	0.1264	0.03274	0.25895	NOTUM	notum pectinacetylesterase homolog (Drosophila) [Source:HGNC Symbol;Acc:27106]
ENSACAP00000010649-D1_Acar	0.0228	0.15078	8.42659e-13	0.05208	1.11022e-16	0.01644	R	0.1541	0.10376	0.67314	ENSACAP00000010649	Uncharacterized protein [Source:UniProtKB/TrEMBL;Acc:G1KKL1]
ENSACAP00000013119-D1_Acar	0.07314	0.11376	0.0355595	0.07926	1.45349e-10	0.059	R	0.1092	0.04933	0.45177	PIK3CD	phosphoinositide-3-kinase, catalytic, delta polypeptide [Source:HGNC Symbol;Acc:8977]
ENSACAP00000020901-D1_Acar	0.05652	0.1089	0.033802	0.06846	6.34104e-12	0.0423	R	0.0994	0.04848	0.48761	BMI1	BMI1 polycomb ring finger oncogene [Source:HGNC Symbol;Acc:1066]
ENSACAP00000012090-D1_Acar	0.07741	0.1824	0.0151069	0.09879	2.92942e-05	0.06996	R	0.1536	0.02963	0.1929	CAMK2B	calcium/calmodulin-dependent protein kinase II beta [Source:HGNC Symbol;Acc:1461]
ENSPSIP00000005563-D1_Acar	0.07691	0.30558	0.00152145	0.10906	0.00106567	0.07357	R	0.2872	0.27246	0.94863	ENSPSIP00000005563	-
ENSMUSP00000040896-D1_Acar	0.06608	0.24568	1.31495e-06	0.10963	6.82953e-07	0.05381	R	0.2219	0.09159	0.4127	Socs7	suppressor of cytokine signaling 7 [Source:MGI Symbol;Acc:MGI:2651588]
ENSACAP00000004426-D1_Acar	0.13268	0.23573	0.00824208	0.15408	4.5499e-11	0.11428	R	0.2249	0.08687	0.38618	ME1	malic enzyme 1, NADP(+)-dependent, cytosolic [Source:HGNC Symbol;Acc:6983]
ENSACAP00000009585-D1_Acar	0.03015	0.21113	8.31806e-07	0.06482	9.80026e-06	0.026	R	0.2064	0.04929	0.23886	TOLLIP	toll interacting protein [Source:HGNC Symbol;Acc:16476]
ENSACAP00000012068-D1_Acar	0.12693	0.79606	0.00407212	0.19811	0.752773	0.12491	R	0.908	0.14816	0.16317	ACYP2	acylphosphatase 2, muscle type [Source:HGNC Symbol;Acc:180]
ENSACAP00000003433-D1_Acar	0.15572	0.23926	0.0216335	0.17085	1.36036e-12	0.13373	R	0.2501	0.06169	0.24666	TMEM67	transmembrane protein 67 [Source:HGNC Symbol;Acc:28396]
ENSACAP00000002370-D1_Acar	0.13028	0.18121	0.0336667	0.14071	0	0.10518	R	0.1823	0.05726	0.31404	ABCC4	ATP-binding cassette, sub-family C (CFTR/MRP), member 4 [Source:HGNC Symbol;Acc:55]
ENSACAP00000017473-D1_Acar	0.05932	0.35134	0	0.10933	5.66214e-15	0.05694	R	0.3484	0.21029	0.60353	BNC2	basonuclin 2 [Source:HGNC Symbol;Acc:30988]
ENSACAP00000007441-D1_Acar	0.07113	0.14105	0.00056743	0.08424	1.11022e-16	0.05419	R	0.1406	0.05064	0.36003	CLSTN3	calsyntenin 3 [Source:HGNC Symbol;Acc:18371]
ENSACAP00000014518-D1_Acar	0.15863	0.33046	0.00191719	0.1902	8.84749e-07	0.14525	R	0.3187	0.20458	0.64192	HEXDC	hexosaminidase (glycosyl hydrolase family 20, catalytic domain) containing [Source:HGNC Symbol;Acc:26307]
ENSACAP00000001719-D1_Acar	0.15241	0.24634	0.00319654	0.16799	1.92402e-13	0.13071	R	0.267	0.07174	0.26864	KIF27	kinesin family member 27 [Source:HGNC Symbol;Acc:18632]
ENSACAP00000008833-D1_Acar	0.03319	0.06968	0.0289076	0.03995	1.16744e-08	0.02423	R	0.0668	0.06047	0.90467	TNFAIP1	tumor necrosis factor, alpha-induced protein 1 (endothelial) [Source:HGNC Symbol;Acc:11894]
ENSACAP00000010460-D1_Acar	0.03568	0.09059	0.00204528	0.04438	1.96786e-05	0.02652	R	0.0737	0.04528	0.61449	ENSACAP00000010460	-
ENSACAP00000010827-D1_Acar	0.02578	0.05099	0.0481734	0.03115	5.9952e-15	0.01793	R	0.055	0.01469	0.26716	RAD21	RAD21 homolog (S. pombe) [Source:HGNC Symbol;Acc:9811]
ENSACAP00000017437-D1_Acar	0.03272	0.10529	0.0135692	0.0473	0.000268223	0.03102	R	0.0332	0.00865	0.26033	NTN1	netrin 1 [Source:HGNC Symbol;Acc:8029]
ENSACAP00000017652-D1_Acar	0.01734	0.05703	0.0173931	0.02341	0.00196154	0.01292	R	0.0573	0.01665	0.29058	WNT2B	wingless-type MMTV integration site family, member 2B [Source:HGNC Symbol;Acc:12781]
ENSACAP00000012669-D1_Acar	0.15253	0.26327	0.00758518	0.17391	1.20974e-10	0.13408	R	0.2665	0.05579	0.20935	JHDM1D	jumonji C domain containing histone demethylase 1 homolog D (S. cerevisiae) [Source:HGNC Symbol;Acc:22224]
ENSACAP00000003644-D1_Acar	0.09845	0.20247	0.00257161	0.11127	0.00019021	0.0854	R	0.2112	0.04375	0.20714	ERBB2	v-erb-b2 erythroblastic leukemia viral oncogene homolog 2, neuro/glioblastoma derived oncogene homolog (avian) [Source:HGNC Symbol;Acc:3430]
ENSACAP00000017300-D1_Acar	0.03187	0.11584	0.00212278	0.04334	0.00216336	0.02554	R	0.1139	0.02568	0.22533	NDEL1	nudE nuclear distribution E homolog (A. nidulans)-like 1 [Source:HGNC Symbol;Acc:17620]
ENSACAP00000018607-D1_Acar	0.02867	0.13079	1.71508e-05	0.0522	8.19954e-09	0.02121	R	0.1405	0.06855	0.48802	ENSACAP00000018607	-
ENSP00000402784-D1_Acar	0.09703	0.17212	0.00147993	0.11623	0	0.08064	R	0.1782	0.08493	0.47654	ESYT2	extended synaptotagmin-like protein 2 [Source:HGNC Symbol;Acc:22211]
ENSACAP00000001256-D1_Acar	0.20173	0.28605	0.0359943	0.21619	1.08202e-11	0.17756	R	0.3014	0.08984	0.29804	ADNP2	ADNP homeobox 2 [Source:HGNC Symbol;Acc:23803]
ENSACAP00000016205-D1_Acar	0.23137	0.42118	0.0201667	0.25926	0.00217644	0.2148	R	0.4392	0.11653	0.26533	FTO	fat mass and obesity associated [Source:HGNC Symbol;Acc:24678]
ENSP00000328524-D1_Acar	0.0373	0.08538	4.9398e-05	0.047	0	0.02763	R	0.0878	0.02596	0.29574	DENND5A	DENN/MADD domain containing 5A [Source:HGNC Symbol;Acc:19344]
ENSACAP00000007427-D1_Acar	0.04	0.06182	0.0449725	0.04516	0	0.02482	R	0.0639	0.04007	0.62672	NUP93	nucleoporin 93kDa [Source:HGNC Symbol;Acc:28958]
ENSACAP00000003926-D1_Acar	0.26504	0.41099	0.0169759	0.29429	1.90344e-06	0.23738	R	0.4004	0.15902	0.3972	CDCP1	CUB domain containing protein 1 [Source:HGNC Symbol;Acc:24357]
ENSACAP00000006101-D1_Acar	0.04251	0.12931	0.048704	0.05645	0.0013018	0.034	R	0.1188	0.03574	0.30085	TMEM60	transmembrane protein 60 [Source:HGNC Symbol;Acc:21754]
ENSGALP00000021808-D1_Acar	0.06265	0.12295	0.021503	0.07516	1.08433e-10	0.04762	R	0.131	0.06498	0.49592	CLUAP1	clusterin associated protein 1 [Source:HGNC Symbol;Acc:19009]
ENSACAP00000005257-D1_Acar	0.02847	0.10461	0.00557571	0.03943	9.92777e-05	0.02302	R	0.1094	0.04353	0.39799	ZMAT4	zinc finger, matrin-type 4 [Source:HGNC Symbol;Acc:25844]
ENSACAP00000006137-D1_Acar	0.06248	0.18588	7.45925e-06	0.08786	1.39134e-10	0.04847	R	0.1972	0.07851	0.39818	NGEF	neuronal guanine nucleotide exchange factor [Source:HGNC Symbol;Acc:7807]
ENSPSIP00000019792-D1_Acar	0.04456	0.09533	0.0450175	0.0549	4.74953e-13	0.03553	R	0.0986	0.01906	0.19333	RUNX1	runt-related transcription factor 1 [Source:HGNC Symbol;Acc:10471]
ENSACAP00000018108-D1_Acar	0.06169	0.33402	6.1698e-05	0.09408	0.0569902	0.05506	R	0.3048	0.12059	0.39563	GPRIN1	G protein regulated inducer of neurite outgrowth 1 [Source:HGNC Symbol;Acc:24835]
ENSACAP00000017052-D1_Acar	0.16938	0.2764	0.00399618	0.18502	3.68126e-10	0.14855	R	0.2403	0.04818	0.20051	WIZ	widely interspaced zinc finger motifs [Source:HGNC Symbol;Acc:30917]
ENSACAP00000004265-D1_Acar	0.07256	0.18226	0.00293973	0.08976	3.83817e-07	0.06166	R	0.1845	0.03266	0.17706	ENSACAP00000004265	-
ENSACAP00000002922-D1_Acar	0.04955	0.09436	0.00153703	0.0591	0	0.0357	R	0.1007	0.03125	0.31043	PLCB1	phospholipase C, beta 1 (phosphoinositide-specific) [Source:HGNC Symbol;Acc:15917]
ENSACAP00000006808-D1_Acar	0.02725	0.0656	0.0364241	0.03561	1.11504e-10	0.01857	R	0.0638	0.01699	0.26616	ENSACAP00000006808	Uncharacterized protein [Source:UniProtKB/TrEMBL;Acc:G1KFY2]
ENSACAP00000015678-D1_Acar	0.09987	0.27066	0.00240671	0.12164	0.000584017	0.08927	R	0.3126	0.08724	0.27913	MC3R	melanocortin 3 receptor [Source:HGNC Symbol;Acc:6931]
ENSACAP00000000925-D1_Acar	0.01733	0.04534	0.0174187	0.02462	4.33742e-12	0.01028	R	0.0455	0.029	0.63749	UFD1L	ubiquitin fusion degradation 1 like (yeast) [Source:HGNC Symbol;Acc:12520]
ENSPSIP00000014648-D1_Acar	0.09069	0.16121	0.00985191	0.10198	0	0.0782	R	0.1568	0.02336	0.14899	TAF4	TAF4 RNA polymerase II, TATA box binding protein (TBP)-associated factor, 135kDa [Source:HGNC Symbol;Acc:11537]
ENSACAP00000002782-D1_Acar	0.26595	0.4721	0.00848027	0.28435	0.00200575	0.25641	R	0.5205	0.14594	0.28037	ERCC5	excision repair cross-complementing rodent repair deficiency, complementation group 5 [Source:HGNC Symbol;Acc:3437]
ENSACAP00000013627-D1_Acar	0.00615	0.02399	0.00590106	0.01007	0	0.00408	R	0.0242	0.00767	0.31712	ENSACAP00000013627	Uncharacterized protein [Source:UniProtKB/TrEMBL;Acc:G1KPA4]
ENSACAP00000007135-D1_Acar	0.10016	0.20558	0.00102212	0.11216	1.90653e-07	0.08774	R	0.2285	0.04838	0.21176	SFSWAP	splicing factor, suppressor of white-apricot homolog (Drosophila) [Source:HGNC Symbol;Acc:10790]
ENSACAP00000011210-D1_Acar	0.1776	0.44041	0.000346127	0.22758	0.000901729	0.16563	R	0.47	0.14483	0.30818	CRYZ	crystallin, zeta (quinone reductase) [Source:HGNC Symbol;Acc:2419]
ENSACAP00000010076-D1_Acar	0.09667	0.30808	0.000989503	0.12821	0.0411863	0.08342	R	0.5209	0.12814	0.24601	FFAR1	free fatty acid receptor 1 [Source:HGNC Symbol;Acc:4498]
ENSACAP00000001775-D1_Acar	0.26065	0.3191	0.0443971	0.27057	0	0.23469	R	0.3262	0.16911	0.51843	KNTC1	kinetochore associated 1 [Source:HGNC Symbol;Acc:17255]
ENSACAP00000005259-D1_Acar	0.06547	0.34535	0	0.11156	5.98188e-13	0.05942	R	0.3406	0.16764	0.4922	ENSACAP00000005259	Uncharacterized protein [Source:UniProtKB/TrEMBL;Acc:G1KE00]
ENSP00000362900-D1_Acar	0.08449	0.34612	4.00763e-05	0.10549	0.00805199	0.08115	R	0.3608	0.08271	0.22926	SRSF4	serine/arginine-rich splicing factor 4 [Source:HGNC Symbol;Acc:10786]
ENSACAP00000009695-D1_Acar	0.04202	0.09292	0.00666316	0.05445	0	0.03219	R	0.0923	0.01949	0.21109	SATB2	SATB homeobox 2 [Source:HGNC Symbol;Acc:21637]
ENSACAP00000011492-D1_Acar	0.23997	0.34716	0.0116355	0.25562	3.98634e-11	0.21929	R	0.3188	0.10624	0.33323	ERCC6	excision repair cross-complementing rodent repair deficiency, complementation group 6 [Source:HGNC Symbol;Acc:3438]
ENSACAP00000005013-D1_Acar	0.14178	0.28523	0.000501286	0.17398	1.68217e-08	0.11494	R	0.2822	0.11831	0.4193	L3MBTL2	l(3)mbt-like 2 (Drosophila) [Source:HGNC Symbol;Acc:18594]
ENSPSIP00000013544-D1_Acar	0.01358	0.25767	0	0.01821	6.17506e-13	0.01264	R	0.2623	0.21155	0.80662	DCX	doublecortin [Source:HGNC Symbol;Acc:2714]
ENSACAP00000004049-D1_Acar	0.05315	0.38937	0.0280919	0.06873	0.772588	0.05121	R	0.1109	0.03097	0.27931	S1PR2	sphingosine-1-phosphate receptor 2 [Source:HGNC Symbol;Acc:3169]
ENSACAP00000014642-D1_Acar	0.14891	0.37308	0.00737158	0.17023	0.0312889	0.13865	R	0.3841	0.06136	0.15977	SYT15	synaptotagmin XV [Source:HGNC Symbol;Acc:17167]
ENSACAP00000006136-D1_Acar	0.29566	0.47807	0.0210854	0.32169	0.000823784	0.27815	R	0.4326	0.10335	0.23892	PION	pigeon homolog (Drosophila) [Source:HGNC Symbol;Acc:28042]
ENSPSIP00000010037-D2_Acar	0.07968	0.29225	0.000117341	0.11962	0.000229691	0.06671	R	0.2727	0.16311	0.5982	RAB19	RAB19, member RAS oncogene family [Source:HGNC Symbol;Acc:19982]
ENSACAP00000002731-D1_Acar	0.09951	0.25554	0.00172701	0.12824	0.000255685	0.08695	R	0.3052	0.05753	0.18851	MSL1	male-specific lethal 1 homolog (Drosophila) [Source:HGNC Symbol;Acc:27905]
ENSPSIP00000008049-D1_Acar	0.02232	0.21223	7.82707e-14	0.02547	7.30971e-13	0.0193	R	0.2156	0.17943	0.83219	UGDH	UDP-glucose 6-dehydrogenase [Source:HGNC Symbol;Acc:12525]
ENSACAP00000016874-D1_Acar	0.08867	0.22194	5.32064e-06	0.11254	3.88205e-11	0.07371	R	0.2114	0.06334	0.29963	TMEM63C	transmembrane protein 63C [Source:HGNC Symbol;Acc:23787]
ENSACAP00000017851-D1_Acar	0.15718	0.2856	0.008244	0.18977	3.75242e-07	0.13432	R	0.2854	0.06513	0.22824	HFM1	HFM1, ATP-dependent DNA helicase homolog (S. cerevisiae) [Source:HGNC Symbol;Acc:20193]
ENSACAP00000009319-D1_Acar	0.0001	0.05556	0.0332272	0.01133	0.00311724	0.0001	R	0.0556	0.02127	0.38277	LSM5	LSM5 homolog, U6 small nuclear RNA associated (S. cerevisiae) [Source:HGNC Symbol;Acc:17162]
ENSACAP00000013161-D1_Acar	0.16336	0.31091	0.0106352	0.18707	0.000153979	0.14262	R	0.3434	0.07099	0.20672	TNFRSF21	tumor necrosis factor receptor superfamily, member 21 [Source:HGNC Symbol;Acc:13469]
ENSACAP00000017040-D1_Acar	0.06345	0.19841	0.00375886	0.08218	0.0011945	0.05471	R	0.1913	0.03389	0.17719	ETNK1	ethanolamine kinase 1 [Source:HGNC Symbol;Acc:24649]
ENSACAP00000007342-D1_Acar	0.08463	0.31972	0.00153718	0.12731	0.00417885	0.07464	R	0.3051	0.05948	0.19495	PRDX4	peroxiredoxin 4 [Source:HGNC Symbol;Acc:17169]
ENSACAP00000015459-D1_Acar	0.00535	0.02266	1.5278e-05	0.00984	0	0.00311	R	0.0227	0.0097	0.42798	SMC3	structural maintenance of chromosomes 3 [Source:HGNC Symbol;Acc:2468]
ENSACAP00000001204-D1_Acar	0.0376	0.07007	0.029576	0.04576	1.4312e-08	0.02435	R	0.0814	0.07089	0.87094	FOXA1	forkhead box A1 [Source:HGNC Symbol;Acc:5021]
ENSACAP00000003956-D1_Acar	0.01077	0.07959	0.0436401	0.01476	0.152817	0.00969	R	0.0873	0.01126	0.12894	RPL35	ribosomal protein L35 [Source:HGNC Symbol;Acc:10344]
ENSACAP00000011439-D1_Acar	0.04653	0.06282	0.0285282	0.04944	0	0.03467	R	0.0639	0.0149	0.23333	WDFY3	WD repeat and FYVE domain containing 3 [Source:HGNC Symbol;Acc:20751]
ENSACAP00000013977-D1_Acar	0.14977	0.27428	0.0299678	0.17214	6.27783e-05	0.12558	R	0.2146	0.07695	0.35862	PANX1	pannexin 1 [Source:HGNC Symbol;Acc:8599]
ENSACAP00000014015-D1_Acar	0.03128	0.08403	0.0278515	0.04119	2.70671e-09	0.02412	R	0.0873	0.01715	0.19642	METAP1	methionyl aminopeptidase 1 [Source:HGNC Symbol;Acc:15789]
ENSACAP00000003138-D1_Acar	0.19218	0.34322	0.0240902	0.22459	5.17054e-05	0.1641	R	0.3784	0.13967	0.3691	CCNJL	cyclin J-like [Source:HGNC Symbol;Acc:25876]
ENSACAP00000015770-D1_Acar	0.03675	0.09486	0.0371374	0.04895	2.21967e-07	0.02591	R	0.0951	0.03235	0.34017	CLDN11	claudin 11 [Source:HGNC Symbol;Acc:8514]
ENSACAP00000010156-D1_Acar	0.01894	0.05416	0.0124899	0.02424	0.000846495	0.01446	R	0.0537	0.01756	0.32723	GTF2H4	general transcription factor IIH, polypeptide 4, 52kDa [Source:HGNC Symbol;Acc:4658]
ENSGALP00000016052-D1_Acar	0.13331	0.21632	0.0229785	0.14785	1.81657e-09	0.1114	R	0.2121	0.04414	0.20811	F1NHV2_CHICK	Ubiquitin carboxyl-terminal hydrolase [Source:UniProtKB/TrEMBL;Acc:F1NHV2]
ENSACAP00000014494-D1_Acar	0.03358	0.07212	0.0380143	0.04266	4.88498e-15	0.02375	R	0.0871	0.02157	0.2478	RFWD2	ring finger and WD repeat domain 2, E3 ubiquitin protein ligase [Source:HGNC Symbol;Acc:17440]
ENSACAP00000018961-D1_Acar	0.24209	0.35365	0.0209494	0.25475	6.55973e-09	0.22682	R	0.3738	0.08767	0.23454	ENSACAP00000018961	Uncharacterized protein [Source:UniProtKB/TrEMBL;Acc:G1KI00]
ENSACAP00000021451-D1_Acar	0.1577	0.31223	0.000149654	0.17807	1.44308e-06	0.14085	R	0.306	0.07775	0.2541	ENSACAP00000021451	Uncharacterized protein [Source:UniProtKB/TrEMBL;Acc:G1KWA7]
ENSACAP00000005239-D1_Acar	0.04308	0.08354	0.0168913	0.04979	6.20934e-08	0.03326	R	0.0794	0.02752	0.34634	ENSACAP00000005239	Uncharacterized protein [Source:UniProtKB/TrEMBL;Acc:G1KDZ1]
ENSACAP00000002315-D1_Acar	0.04662	0.1041	0.0121609	0.06194	1.58501e-11	0.02909	R	0.0988	0.06665	0.67496	RRAD	Ras-related associated with diabetes [Source:HGNC Symbol;Acc:10446]
ENSACAP00000013929-D1_Acar	0.02265	0.06651	1.99503e-05	0.03169	0	0.0156	R	0.0701	0.04549	0.6492	ENSACAP00000013929	-
ENSPSIP00000011764-D1_Acar	0.14627	0.21943	8.90733e-05	0.16183	0	0.12006	R	0.2212	0.07616	0.34428	PRRC2C	proline-rich coiled-coil 2C [Source:HGNC Symbol;Acc:24903]
ENSACAP00000013816-D1_Acar	0.14384	0.287	0.0173392	0.17019	7.17897e-06	0.12817	R	0.2739	0.14644	0.53461	SLC25A38	solute carrier family 25, member 38 [Source:HGNC Symbol;Acc:26054]
ENSACAP00000001474-D1_Acar	0.13469	0.19604	0.000467385	0.14195	0	0.11954	R	0.1986	0.03188	0.16058	ANK3	ankyrin 3, node of Ranvier (ankyrin G) [Source:HGNC Symbol;Acc:494]
ENSACAP00000006727-D1_Acar	0.01543	0.06476	0.00205163	0.02403	3.46157e-06	0.0114	R	0.061	0.01763	0.2891	DUSP7	dual specificity phosphatase 7 [Source:HGNC Symbol;Acc:3073]
ENSACAP00000016933-D1_Acar	0.18537	0.72989	0.000584063	0.2394	0.585034	0.18162	R	0.9644	0.16311	0.16913	ENSACAP00000016933	-
ENSACAP00000000647-D1_Acar	0.05342	0.10236	0.0414049	0.06001	9.75331e-10	0.04415	R	0.1082	0.02141	0.19789	PCSK2	proprotein convertase subtilisin/kexin type 2 [Source:HGNC Symbol;Acc:8744]
ENSACAP00000000312-D1_Acar	0.04509	0.10446	0.0428876	0.06639	2.20934e-13	0.045	R	0.1017	0.03544	0.3485	DCUN1D2	DCN1, defective in cullin neddylation 1, domain containing 2 (S. cerevisiae) [Source:HGNC Symbol;Acc:20328]
ENSACAP00000007116-D1_Acar	0.17628	0.35806	0.000425606	0.21117	1.2474e-06	0.15726	R	0.3621	0.12053	0.33288	ENSACAP00000007116	Uncharacterized protein [Source:UniProtKB/TrEMBL;Acc:G1KGC4]
ENSACAP00000007743-D1_Acar	0.05944	0.14507	0.000200371	0.07855	1.66533e-15	0.04584	R	0.1493	0.06452	0.43217	SRP68	signal recognition particle 68kDa [Source:HGNC Symbol;Acc:11302]
ENSACAP00000017677-D1_Acar	0.04786	0.13948	0.00895228	0.05776	0.0971908	0.04314	R	0.2613	0.02425	0.09283	ENSACAP00000017677	Uncharacterized protein [Source:UniProtKB/TrEMBL;Acc:G1KUK8]
ENSACAP00000005092-D1_Acar	0.09046	0.21498	0.00711621	0.10594	0.000119936	0.07898	R	0.2149	0.03068	0.14272	SLC24A3	solute carrier family 24 (sodium/potassium/calcium exchanger), member 3 [Source:HGNC Symbol;Acc:10977]
ENSP00000265104-D1_Acar	0.07617	0.10517	0.000497096	0.08225	0	0.05553	R	0.1074	0.03942	0.36701	DNAH5	dynein, axonemal, heavy chain 5 [Source:HGNC Symbol;Acc:2950]
ENSACAP00000007187-D1_Acar	0.07027	0.13632	0.0180537	0.07996	1.69954e-05	0.05756	R	0.1396	0.03481	0.24942	ZBTB39	zinc finger and BTB domain containing 39 [Source:HGNC Symbol;Acc:29014]
ENSACAP00000009130-D1_Acar	0.19384	0.26941	0.04333	0.20897	3.24674e-12	0.16164	R	0.2517	0.07764	0.30852	ENSACAP00000009130	Uncharacterized protein [Source:UniProtKB/TrEMBL;Acc:G1KIR4]
ENSACAP00000020777-D1_Acar	0.06132	0.12772	0.0303648	0.07124	1.70353e-06	0.04921	R	0.1276	0.02778	0.21767	ENSACAP00000020777	-
ENSACAP00000009732-D1_Acar	0.124	0.27427	0.00140147	0.14328	0.000345009	0.11007	R	0.1614	0.06027	0.37343	LRRC8E	leucine rich repeat containing 8 family, member E [Source:HGNC Symbol;Acc:26272]
ENSACAP00000000511-D1_Acar	0.05566	0.17351	0.00557937	0.06787	0.00141259	0.04857	R	0.1721	0.01794	0.10424	TMEM161B	transmembrane protein 161B [Source:HGNC Symbol;Acc:28483]
ENSACAP00000018138-D1_Acar	0.15398	0.43946	0.00371892	0.19032	0.151539	0.14104	R	0.3416	0.10025	0.29343	ENSACAP00000018138	Uncharacterized protein [Source:UniProtKB/TrEMBL;Acc:G1KUW0]
ENSACAP00000021286-D1_Acar	0.05609	0.09395	0.00985425	0.05925	0	0.05005	R	0.092	0.07114	0.77294	ENSACAP00000021286	-
ENSP00000403954-D3_Acar	0.02848	0.04158	0.043475	0.0311	0	0.02022	R	0.0419	0.00974	0.23248	ODZ1	odz, odd Oz/ten-m homolog 1 (Drosophila) [Source:HGNC Symbol;Acc:8117]
ENSACAP00000017392-D1_Acar	0.10701	0.19359	0.00918838	0.12687	4.16112e-13	0.08938	R	0.2155	0.09931	0.46085	SLC22A23	solute carrier family 22, member 23 [Source:HGNC Symbol;Acc:21106]
ENSACAP00000011411-D1_Acar	0.072	0.13634	0.0278324	0.08029	2.79103e-07	0.06014	R	0.1416	0.03621	0.25579	GMEB2	glucocorticoid modulatory element binding protein 2 [Source:HGNC Symbol;Acc:4371]
ENSACAP00000003032-D1_Acar	0.00449	0.03325	0.000323934	0.00966	6.66134e-16	0.00348	R	0.0339	0.01883	0.55537	MAU2	MAU2 chromatid cohesion factor homolog (C. elegans) [Source:HGNC Symbol;Acc:29140]
ENSACAP00000011627-D1_Acar	0.11811	0.33731	0.0116272	0.1472	0.109196	0.10651	R	0.2477	0.07562	0.30529	ENSACAP00000011627	-
ENSACAP00000010679-D1_Acar	0.02617	0.06101	0.0481301	0.03175	5.79269e-06	0.01963	R	0.0654	0.01753	0.26817	KCTD9	potassium channel tetramerisation domain containing 9 [Source:HGNC Symbol;Acc:22401]
ENSACAP00000012466-D1_Acar	0.04239	0.31205	0.000806516	0.05653	0.284795	0.04002	R	0.2709	0.01945	0.07181	METTL9	methyltransferase like 9 [Source:HGNC Symbol;Acc:24586]
ENSACAP00000009882-D1_Acar	0.008	0.06869	0.00744521	0.013	0.0329068	0.00692	R	0.061	0.01072	0.17586	ARL4C	ADP-ribosylation factor-like 4C [Source:HGNC Symbol;Acc:698]
ENSPSIP00000005920-D1_Acar	0.12252	0.21618	0.00548374	0.14126	2.02027e-12	0.10271	R	0.22	0.06156	0.27986	HELLS	helicase, lymphoid-specific [Source:HGNC Symbol;Acc:4861]
ENSMUSP00000108469-D1_Acar	0.00685	0.04463	0.00597197	0.01392	1.58595e-12	0.00532	R	0.0441	0.00604	0.13689	Mapk10	mitogen-activated protein kinase 10 [Source:MGI Symbol;Acc:MGI:1346863]
ENSPSIP00000009929-D3_Acar	0.15224	0.37384	0.0148692	0.17348	0.0708927	0.14485	R	0.3989	0.09687	0.24282	FOXI2	forkhead box I2 [Source:HGNC Symbol;Acc:32448]
ENSPSIP00000010508-D1_Acar	0.102	0.17122	0.00204215	0.11477	0	0.08166	R	0.1779	0.06038	0.33943	ADAMTS18	ADAM metallopeptidase with thrombospondin type 1 motif, 18 [Source:HGNC Symbol;Acc:17110]
ENSACAP00000009647-D1_Acar	0.09145	0.17191	0.0288649	0.10394	9.30619e-09	0.0776	R	0.1644	0.02127	0.1294	ZBTB20	zinc finger and BTB domain containing 20 [Source:HGNC Symbol;Acc:13503]
ENSACAP00000016272-D1_Acar	0.10267	0.28956	0.0195142	0.12807	0.0705173	0.09064	R	0.3554	0.05739	0.16149	MIP	major intrinsic protein of lens fiber [Source:HGNC Symbol;Acc:7103]
ENSACAP00000001865-D1_Acar	0.03461	0.08127	0.00616648	0.04052	5.04041e-14	0.02929	R	0.082	0.01401	0.17091	MAPK6	mitogen-activated protein kinase 6 [Source:HGNC Symbol;Acc:6879]
ENSACAP00000001397-D1_Acar	0.15811	0.26705	0.00996442	0.18345	4.71145e-11	0.13712	R	0.2787	0.09908	0.35544	ZNF800	zinc finger protein 800 [Source:HGNC Symbol;Acc:27267]
ENSP00000264555-D1_Acar	0.23247	0.31603	0.0355457	0.24576	2.16249e-12	0.2061	R	0.3196	0.08367	0.26177	PHRF1	PHD and ring finger domains 1 [Source:HGNC Symbol;Acc:24351]
ENSACAP00000009222-D1_Acar	0.1445	0.26277	0.0314861	0.16541	3.95804e-05	0.12378	R	0.3126	0.0795	0.25432	ENSACAP00000009222	Uncharacterized protein [Source:UniProtKB/TrEMBL;Acc:G1KIV8]
ENSACAP00000006830-D1_Acar	0.02268	0.07234	0.0198848	0.02885	0.000108722	0.01829	R	0.0716	0.01255	0.17516	NPRL2	nitrogen permease regulator-like 2 (S. cerevisiae) [Source:HGNC Symbol;Acc:24969]
ENSACAP00000008659-D1_Acar	0.03213	0.09997	0.0367782	0.04519	0.00106781	0.0247	R	0.0475	0.03111	0.65469	LFNG	LFNG O-fucosylpeptide 3-beta-N-acetylglucosaminyltransferase [Source:HGNC Symbol;Acc:6560]
ENSP00000307134-D1_Acar	0.03585	0.13171	4.77365e-08	0.05385	0	0.02954	R	0.1283	0.02122	0.16541	CTNND2	catenin (cadherin-associated protein), delta 2 (neural plakophilin-related arm-repeat protein) [Source:HGNC Symbol;Acc:2516]
ENSACAP00000004955-D1_Acar	0.04664	0.1433	0.00863478	0.06116	2.4319e-05	0.03865	R	0.1477	0.01914	0.12956	ENSACAP00000004955	-
ENSACAP00000001126-D1_Acar	0.05631	0.15877	0.0369202	0.06792	0.00365276	0.04896	R	0.1592	0.02094	0.13147	KLF6	Kruppel-like factor 6 [Source:HGNC Symbol;Acc:2235]
ENSACAP00000001497-D1_Acar	0.06271	0.26171	2.4776e-05	0.10622	3.99302e-06	0.05695	R	0.2651	0.06172	0.2328	ISOC1	isochorismatase domain containing 1 [Source:HGNC Symbol;Acc:24254]
ENSACAP00000014998-D2_Acar	0.08124	0.21996	9.46531e-05	0.09797	8.28423e-08	0.07359	R	0.2196	0.0628	0.28601	ENSACAP00000014998	-
ENSACAP00000015872-D1_Acar	0.16167	0.2792	0.000649511	0.18858	1.11022e-16	0.14154	R	0.2788	0.16758	0.60101	TMPRSS6	transmembrane protease, serine 6 [Source:HGNC Symbol;Acc:16517]
ENSACAP00000013483-D1_Acar	0.05265	0.11838	0.00990227	0.06945	3.33067e-16	0.04071	R	0.1223	0.03936	0.32181	SGCE	sarcoglycan, epsilon [Source:HGNC Symbol;Acc:10808]
ENSACAP00000013097-D1_Acar	0.10146	0.22868	0.000506972	0.11827	6.07183e-06	0.08799	R	0.2439	0.06107	0.2504	HGF	hepatocyte growth factor (hepapoietin A; scatter factor) [Source:HGNC Symbol;Acc:4893]
ENSP00000310301-D1_Acar	0.0361	0.07431	0.0180214	0.04443	0	0.02605	R	0.0768	0.0176	0.2293	SP3	Sp3 transcription factor [Source:HGNC Symbol;Acc:11208]
ENSMUSP00000133114-D1_Acar	0.09364	0.2974	0.00403847	0.12743	0.0281066	0.08534	R	0.2491	0.09191	0.36893	BC068157	cDNA sequence BC068157 [Source:MGI Symbol;Acc:MGI:3605626]
ENSACAP00000009243-D1_Acar	0.10455	0.16704	0.0101676	0.11542	2.29594e-13	0.08332	R	0.1712	0.04153	0.24264	NUP160	nucleoporin 160kDa [Source:HGNC Symbol;Acc:18017]
ENSP00000285871-D1_Acar	0.116	0.20821	0.00524774	0.12785	1.85047e-08	0.1009	R	0.1984	0.08261	0.41641	CCDC146	coiled-coil domain containing 146 [Source:HGNC Symbol;Acc:29296]
ENSACAP00000013211-D1_Acar	0.04047	0.10555	0.0235245	0.05166	0.000226342	0.03061	R	0.1026	0.03038	0.29615	MED8	mediator complex subunit 8 [Source:HGNC Symbol;Acc:19971]
ENSACAP00000009341-D1_Acar	0.13514	0.23255	0.0107132	0.1539	1.05312e-10	0.11727	R	0.2335	0.07193	0.30807	ADAM23	ADAM metallopeptidase domain 23 [Source:HGNC Symbol;Acc:202]
ENSACAP00000008374-D1_Acar	0.19347	0.27279	0.038937	0.20913	1.04061e-12	0.16642	R	0.2874	0.07759	0.26998	RBM6	RNA binding motif protein 6 [Source:HGNC Symbol;Acc:9903]
ENSPSIP00000004316-D1_Acar	0.06463	0.13292	0.0196461	0.07843	3.58005e-10	0.05002	R	0.1325	0.04579	0.34556	SUPT7L	suppressor of Ty 7 (S. cerevisiae)-like [Source:HGNC Symbol;Acc:30632]
ENSACAP00000010794-D1_Acar	0.20118	0.39212	0.012219	0.2356	0.000467558	0.18639	R	0.3965	0.13409	0.33822	STRA8	stimulated by retinoic acid gene 8 homolog (mouse) [Source:HGNC Symbol;Acc:30653]
ENSACAP00000010807-D1_Acar	0.23883	0.40714	0.0204378	0.26661	0.00020852	0.21671	R	0.3847	0.15989	0.41562	FAM154B	family with sequence similarity 154, member B [Source:HGNC Symbol;Acc:33727]
ENSACAP00000013070-D1_Acar	0.04945	0.08651	0.0266504	0.05694	0	0.03749	R	0.0871	0.02246	0.25793	EML1	echinoderm microtubule associated protein like 1 [Source:HGNC Symbol;Acc:3330]
ENSACAP00000007645-D1_Acar	0.2437	0.46084	0.000469997	0.28931	8.67575e-06	0.22746	R	0.4537	0.16555	0.36486	ZFAND4	zinc finger, AN1-type domain 4 [Source:HGNC Symbol;Acc:23504]
ENSACAP00000012475-D1_Acar	0.16299	0.25375	0.0452094	0.17844	3.69302e-08	0.14055	R	0.2442	0.07492	0.30672	ENSACAP00000012475	Uncharacterized protein [Source:UniProtKB/TrEMBL;Acc:G1KMP4]
ENSACAP00000012098-D1_Acar	0.12822	0.20881	0.0214389	0.14189	2.64674e-09	0.10517	R	0.2044	0.06579	0.32181	SLC39A10	solute carrier family 39 (zinc transporter), member 10 [Source:HGNC Symbol;Acc:20861]
ENSACAP00000010501-D1_Acar	0.02753	0.06996	0.0134831	0.03593	1.85454e-09	0.0191	R	0.0722	0.02164	0.29965	DDX47	DEAD (Asp-Glu-Ala-Asp) box polypeptide 47 [Source:HGNC Symbol;Acc:18682]
ENSACAP00000016298-D1_Acar	0.03318	0.08999	0.0124398	0.044	8.11703e-11	0.02566	R	0.0919	0.01358	0.14771	CNOT6	CCR4-NOT transcription complex, subunit 6 [Source:HGNC Symbol;Acc:14099]
ENSACAP00000013130-D1_Acar	0.04328	0.18495	2.23253e-05	0.07627	7.97417e-08	0.03417	R	0.1297	0.03984	0.30717	SFPQ	splicing factor proline/glutamine-rich [Source:HGNC Symbol;Acc:10774]
ENSACAP00000014342-D1_Acar	0.00992	0.03334	0.0348583	0.01346	5.04822e-10	0.00759	R	0.0341	0.00667	0.19525	RBPJ	recombination signal binding protein for immunoglobulin kappa J region [Source:HGNC Symbol;Acc:5724]
ENSPSIP00000008847-D1_Acar	0.11636	0.21666	2.39181e-05	0.13405	0	0.09405	R	0.2225	0.15588	0.70061	TMC3	transmembrane channel-like 3 [Source:HGNC Symbol;Acc:22995]
ENSACAP00000012547-D1_Acar	0.09923	0.18256	0.00497611	0.11537	3.20632e-12	0.07805	R	0.179	0.05056	0.28253	PKD2	polycystic kidney disease 2 (autosomal dominant) [Source:HGNC Symbol;Acc:9009]
ENSACAP00000017353-D1_Acar	0.0587	0.10298	0.0328102	0.06621	1.46374e-10	0.04532	R	0.1048	0.02488	0.23737	KCTD3	potassium channel tetramerisation domain containing 3 [Source:HGNC Symbol;Acc:21305]
ENSACAP00000013411-D1_Acar	0.0001	0.0054	0.0310368	0.0015	0.000137023	0.0001	R	0.0054	0.00425	0.78609	ZC4H2	zinc finger, C4H2 domain containing [Source:HGNC Symbol;Acc:24931]
ENSACAP00000007642-D1_Acar	0.12246	0.22736	0.00565276	0.14747	6.64589e-10	0.09815	R	0.2644	0.11186	0.42312	GATA6	GATA binding protein 6 [Source:HGNC Symbol;Acc:4174]
ENSACAP00000012338-D1_Acar	0.12173	0.17703	0.00335255	0.13383	0	0.09387	R	0.1896	0.06494	0.34241	LOXHD1	lipoxygenase homology domains 1 [Source:HGNC Symbol;Acc:26521]
ENSACAP00000000148-D1_Acar	0.11197	0.24655	0.00353904	0.149	3.4795e-09	0.09134	R	0.2295	0.07067	0.30791	CABLES1	Cdk5 and Abl enzyme substrate 1 [Source:HGNC Symbol;Acc:25097]
ENSACAP00000007209-D1_Acar	0.16748	0.23822	0.0346339	0.18079	0	0.15547	R	0.2374	0.03296	0.13883	TNRC6B	trinucleotide repeat containing 6B [Source:HGNC Symbol;Acc:29190]
ENSACAP00000007329-D1_Acar	0.14482	0.22085	0.020854	0.15777	1.1509e-11	0.12082	R	0.2291	0.06822	0.29774	ANKRD27	ankyrin repeat domain 27 (VPS9 domain) [Source:HGNC Symbol;Acc:25310]
ENSGALP00000013380-D1_Acar	0.10738	0.23722	0.0303335	0.13005	0.000404544	0.09254	R	0.2404	0.06067	0.2524	PCGF6	polycomb group ring finger 6 [Source:HGNC Symbol;Acc:21156]
ENSACAP00000010059-D1_Acar	0.02439	0.08181	0.00118376	0.03044	3.31846e-05	0.02118	R	0.0756	0.06257	0.82806	P2RY6	pyrimidinergic receptor P2Y, G-protein coupled, 6 [Source:HGNC Symbol;Acc:8543]
ENSACAP00000008401-D1_Acar	0.02079	0.2502	2.54303e-10	0.07916	1.37404e-06	0.01758	R	0.2464	0.13082	0.53099	YIPF4	Yip1 domain family, member 4 [Source:HGNC Symbol;Acc:28145]
ENSACAP00000000784-D1_Acar	0.06263	0.12178	0.00543251	0.0747	6.17847e-11	0.04549	R	0.1198	0.04952	0.41332	PKD2L1	polycystic kidney disease 2-like 1 [Source:HGNC Symbol;Acc:9011]
ENSACAP00000014509-D1_Acar	0.0601	0.17034	3.7967e-07	0.09207	0	0.05309	R	0.1734	0.08425	0.48592	APP	amyloid beta (A4) precursor protein [Source:HGNC Symbol;Acc:620]
ENSACAP00000015108-D1_Acar	0.03783	0.10456	0.00232181	0.04713	5.946e-11	0.03141	R	0.1067	0.02433	0.22813	DLD	dihydrolipoamide dehydrogenase [Source:HGNC Symbol;Acc:2898]
ENSACAP00000009578-D1_Acar	0.02709	0.11383	0.00015451	0.04182	2.8812e-07	0.02131	R	0.1206	0.02425	0.20115	GLRA1	glycine receptor, alpha 1 [Source:HGNC Symbol;Acc:4326]
ENSACAP00000016043-D1_Acar	0.00682	0.06308	0.00998657	0.00946	0.325114	0.00632	R	0.0633	0.00584	0.09233	CYTH1	cytohesin 1 [Source:HGNC Symbol;Acc:9501]
ENSACAP00000002033-D1_Acar	0.04612	0.08091	0.01822	0.05292	1.05655e-11	0.032	R	0.0845	0.06753	0.79913	ANAPC2	anaphase promoting complex subunit 2 [Source:HGNC Symbol;Acc:19989]
ENSACAP00000005539-D1_Acar	0.0439	0.13302	0.00521281	0.05084	0.00259123	0.03952	R	0.1189	0.03445	0.28969	GPER	G protein-coupled estrogen receptor 1 [Source:HGNC Symbol;Acc:4485]
ENSACAP00000010302-D1_Acar	0.06773	0.29275	0.00119791	0.08384	0.00906747	0.06495	R	0.3075	0.01644	0.05346	ENSACAP00000010302	-
ENSACAP00000017406-D1_Acar	0.04215	0.10524	0.0348886	0.04983	0.000202762	0.03488	R	0.1035	0.01425	0.13762	TMEM39A	transmembrane protein 39A [Source:HGNC Symbol;Acc:25600]
ENSGALP00000005684-D1_Acar	0.04426	0.07948	0.0130397	0.05021	2.22045e-16	0.03376	R	0.0812	0.01759	0.21657	E1C784_CHICK	Uncharacterized protein [Source:UniProtKB/TrEMBL;Acc:E1C784]
ENSACAP00000004973-D1_Acar	0.02619	0.0595	0.0057835	0.0335	1.28844e-11	0.01845	R	0.0614	0.05532	0.90113	KBTBD11	kelch repeat and BTB (POZ) domain containing 11 [Source:HGNC Symbol;Acc:29104]
ENSACAP00000012413-D1_Acar	0.01048	0.05348	0.00343829	0.01689	0.000517059	0.00744	R	0.0514	0.01311	0.2551	SEPHS2	selenophosphate synthetase 2 [Source:HGNC Symbol;Acc:19686]
ENSPSIP00000020001-D1_Acar	0.23821	0.42054	0.0111105	0.26077	0.000657916	0.22171	R	0.4244	0.1152	0.27144	ATP6V0A2	ATPase, H+ transporting, lysosomal V0 subunit a2 [Source:HGNC Symbol;Acc:18481]
ENSACAP00000009235-D1_Acar	0.22629	0.68257	0.0217184	0.26697	0.46932	0.22336	R	0.5969	0.06376	0.10683	TP53INP2	tumor protein p53 inducible nuclear protein 2 [Source:HGNC Symbol;Acc:16104]

## Sheet: Serpentes
GeneID	omega(M2_rest)	omega(M2_specific)	p-value	omega(M0)	p-value	omega(Fix_rest)	PSG/RSG	omega(M1_specific)	dN(M1)	dS(M1)	Gene_Name	Description
ENSACAP00000007745-D1_Acar	0.13897	0.44238	0.0488201	0.16822	0.413021	0.12919	P	26.6977	0.05458	0.00204	TMEM41A	transmembrane protein 41A [Source:HGNC Symbol;Acc:30544]
ENSACAP00000015076-D1_Acar	0.10938	1.11945	0.00293485	0.13749	0.936516	0.10983	P	5.0338	0.04047	0.00804	ENSACAP00000015076	Uncharacterized protein [Source:UniProtKB/TrEMBL;Acc:G1KR01]
ENSP00000321346-D1_Acar	0.04583	0.2056	0.0109336	0.05116	0.30821	0.04423	P	4.3746	0.03603	0.00824	TTLL11	tubulin tyrosine ligase-like family, member 11 [Source:HGNC Symbol;Acc:18113]
ENSACAP00000016010-D1_Acar	0.12336	0.34285	0.0146372	0.14204	0.111733	0.11468	P	3.9129	0.04468	0.01142	SOCS4	suppressor of cytokine signaling 4 [Source:HGNC Symbol;Acc:19392]
ENSACAP00000005015-D1_Acar	0.04829	0.15913	0.00226868	0.05263	0.11157	0.04631	P	2.7004	0.02077	0.00769	CAMTA1	calmodulin binding transcription activator 1 [Source:HGNC Symbol;Acc:18806]
ENSACAP00000008354-D1_Acar	0.17153	0.49266	0.0167009	0.20142	0.225781	0.16165	P	1.6612	0.11815	0.07112	COMTD1	catechol-O-methyltransferase domain containing 1 [Source:HGNC Symbol;Acc:26309]
ENSACAP00000012818-D1_Acar	0.20454	0.88549	0.000593435	0.24214	0.836314	0.20315	P	1.601	0.09208	0.05752	RNFT1	ring finger protein, transmembrane 1 [Source:HGNC Symbol;Acc:30206]
ENSACAP00000004370-D1_Acar	0.17425	1.29375	0.00475822	0.25721	0.738059	0.1768	P	1.4138	0.19249	0.13615	COX20	COX20 Cox2 chaperone homolog (S. cerevisiae) [Source:HGNC Symbol;Acc:26970]
ENSACAP00000012387-D1_Acar	0.1646	2.03953	0.0273723	0.17495	0.748694	0.16563	P	1.3792	0.02191	0.01589	C18orf25	chromosome 18 open reading frame 25 [Source:HGNC Symbol;Acc:28172]
HOXA9_Acar	0.03583	999	0.000815192	0.09883	0.537524	0.03563	P	1.3673	0.14609	0.10685	HOXA9	-
ENSACAP00000015760-D1_Acar	0.25203	0.75156	0.00812628	0.33342	0.492044	0.24335	P	1.2215	0.19049	0.15595	ENSACAP00000015760	Uncharacterized protein [Source:UniProtKB/TrEMBL;Acc:G1KS02]
ENSACAP00000006050-D1_Acar	0.13464	0.75776	0.0185197	0.17249	0.80445	0.13185	P	1.1864	0.17787	0.14992	COX5B	cytochrome c oxidase subunit Vb [Source:HGNC Symbol;Acc:2269]
ENSACAP00000015792-D1_Acar	0.08213	0.80965	0.00131433	0.11943	0.81903	0.08122	P	1.1599	0.04163	0.03589	FGF4	fibroblast growth factor 4 [Source:HGNC Symbol;Acc:3682]
ENSACAP00000011194-D1_Acar	0.27386	1.04253	0.00668151	0.34543	0.939818	0.27452	P	1.1245	0.19008	0.16903	EREG	epiregulin [Source:HGNC Symbol;Acc:3443]
ENSACAP00000006072-D1_Acar	0.333	0.78216	0.0376	0.36995	0.63349	0.32691	P	1.1031	0.12816	0.11619	ACRBP	acrosin binding protein [Source:HGNC Symbol;Acc:17195]
ENSACAP00000005195-D1_Acar	0.08191	0.24674	0.0340338	0.09179	0.189787	0.07666	P	1.082	0.0658	0.06081	ENSACAP00000005195	-
ENSACAP00000007106-D1_Acar	0.15656	0.55066	0.0346631	0.17871	0.497663	0.15185	P	1.0458	0.05539	0.05297	C19orf40	chromosome 19 open reading frame 40 [Source:HGNC Symbol;Acc:28467]
ENSPSIP00000015904-D1_Acar	0.1676	0.53542	0.00245853	0.21261	0.202569	0.15726	P	1.0039	0.08866	0.08832	CHID1	chitinase domain containing 1 [Source:HGNC Symbol;Acc:28474]
ENSACAP00000007795-D1_Acar	0.09965	0.99078	0.0344412	0.13347	0.995082	0.09961	R	0.9619	0.03295	0.03426	SUB1	SUB1 homolog (S. cerevisiae) [Source:HGNC Symbol;Acc:19985]
ENSACAP00000009136-D1_Acar	0.31146	0.67153	0.0106054	0.3549	0.216554	0.30113	R	0.932	0.18378	0.19718	TRMT61B	tRNA methyltransferase 61 homolog B (S. cerevisiae) [Source:HGNC Symbol;Acc:26070]
ENSACAP00000012540-D1_Acar	0.07098	0.35251	0.0317848	0.08698	0.515255	0.06697	R	0.8843	0.05042	0.05701	PTRH2	peptidyl-tRNA hydrolase 2 [Source:HGNC Symbol;Acc:24265]
ENSACAP00000004008-D1_Acar	0.16397	0.75279	0.00278301	0.22673	0.614285	0.16163	R	0.8793	0.18827	0.21412	UQCRB	ubiquinol-cytochrome c reductase binding protein [Source:HGNC Symbol;Acc:12582]
ENSACAP00000016841-D1_Acar	0.07611	0.91615	1.4551e-06	0.1347	0.877871	0.07599	R	0.8057	0.11189	0.13887	COX5A	cytochrome c oxidase subunit Va [Source:HGNC Symbol;Acc:2267]
ENSACAP00000014352-D1_Acar	0.11592	0.58567	1.51316e-06	0.15655	0.197358	0.11242	R	0.7961	0.05541	0.0696	GPBP1	GC-rich promoter binding protein 1 [Source:HGNC Symbol;Acc:29520]
ENSGALP00000040469-D1_Acar	0.22547	0.63008	0.04637	0.29315	0.35506	0.2198	R	0.7897	0.12956	0.16407	ENSGALP00000040469	Uncharacterized protein [Source:UniProtKB/TrEMBL;Acc:E1BVX0]
ENSACAP00000003540-D1_Acar	0.09052	1.09442	0.045837	0.11777	0.977435	0.09084	R	0.7727	0.06005	0.07772	ENSACAP00000003540	-
ENSACAP00000009916-D1_Acar	0.11215	0.31418	0.0127651	0.12523	0.11458	0.106	R	0.7623	0.05336	0.06999	C17orf63	chromosome 17 open reading frame 63 [Source:HGNC Symbol;Acc:25563]
ENSACAP00000007559-D1_Acar	0.30198	0.83858	0.004233	0.34793	0.664365	0.29856	R	0.7537	0.15533	0.2061	ZNF488	zinc finger protein 488 [Source:HGNC Symbol;Acc:23535]
ENSACAP00000003778-D1_Acar	0.25816	0.63632	0.00207205	0.30864	0.147737	0.24745	R	0.6911	0.18232	0.2638	TMEM177	transmembrane protein 177 [Source:HGNC Symbol;Acc:28143]
HOXA5_Acar	0.17917	0.62862	0.00971239	0.21831	0.437546	0.17301	R	0.6792	0.05653	0.08323	HOXA5	-
ENSP00000295095-D2_Acar	0.21243	0.64923	0.00078521	0.2523	0.251785	0.20795	R	0.6629	0.05381	0.08117	ARHGAP15	Rho GTPase activating protein 15 [Source:HGNC Symbol;Acc:21030]
ENSACAP00000001096-D1_Acar	0.05762	0.23651	0.0147048	0.07076	0.310044	0.05328	R	0.6607	0.03495	0.05289	KLHDC2	kelch domain containing 2 [Source:HGNC Symbol;Acc:20231]
ENSACAP00000013651-D1_Acar	0.08406	0.41165	0.0265433	0.12345	0.314467	0.07839	R	0.6573	0.08504	0.12937	PROK2	prokineticin 2 [Source:HGNC Symbol;Acc:18455]
ENSACAP00000010001-D1_Acar	0.25206	0.47079	0.0043242	0.28576	0.00135647	0.23437	R	0.6531	0.15475	0.23693	FASTKD3	FAST kinase domains 3 [Source:HGNC Symbol;Acc:28758]
ENSACAP00000005351-D1_Acar	0.12977	0.56013	0.000163973	0.16823	0.180276	0.12471	R	0.646	0.24471	0.37884	COX4I1	cytochrome c oxidase subunit IV isoform 1 [Source:HGNC Symbol;Acc:2265]
ENSACAP00000000326-D1_Acar	0.28516	0.64961	0.0395173	0.32354	0.387978	0.27356	R	0.6178	0.18693	0.30258	IFLTD1	intermediate filament tail domain containing 1 [Source:HGNC Symbol;Acc:26683]
ENSACAP00000000494-D1_Acar	0.29005	0.62567	0.0157036	0.3311	0.187166	0.2779	R	0.593	0.11185	0.18862	THUMPD2	THUMP domain containing 2 [Source:HGNC Symbol;Acc:14890]
ENSP00000260665-D1_Acar	0.34265	0.56277	9.02929e-05	0.38627	1.41149e-06	0.33447	R	0.5811	0.20061	0.34524	LRPPRC	leucine-rich PPR-motif containing [Source:HGNC Symbol;Acc:15714]
ENSACAP00000004718-D1_Acar	0.15294	0.48233	0.0470673	0.17725	0.371718	0.14631	R	0.5795	0.03585	0.06187	EAF2	ELL associated factor 2 [Source:HGNC Symbol;Acc:23115]
ENSACAP00000009574-D1_Acar	0.29629	0.49509	0.0425475	0.33554	0.00449802	0.28109	R	0.5602	0.19469	0.34753	PTCD2	pentatricopeptide repeat domain 2 [Source:HGNC Symbol;Acc:25734]
ENSACAP00000007200-D1_Acar	0.17214	0.49444	0.000515173	0.21536	0.0352907	0.16271	R	0.5528	0.14681	0.2656	MRPL45	mitochondrial ribosomal protein L45 [Source:HGNC Symbol;Acc:16651]
ENSACAP00000006308-D1_Acar	0.29166	0.60402	0.0204394	0.32368	0.162539	0.28069	R	0.5503	0.13704	0.24901	NUFIP1	nuclear fragile X mental retardation protein interacting protein 1 [Source:HGNC Symbol;Acc:8057]
ENSACAP00000009792-D1_Acar	0.04418	0.18107	0.00121904	0.05457	0.107565	0.04027	R	0.546	0.02366	0.04334	LRFN5	leucine rich repeat and fibronectin type III domain containing 5 [Source:HGNC Symbol;Acc:20360]
ENSACAP00000005497-D1_Acar	0.18833	0.6035	0.0123469	0.22245	0.417447	0.18153	R	0.5458	0.07927	0.14522	FAM105A	family with sequence similarity 105, member A [Source:HGNC Symbol;Acc:25629]
ENSACAP00000001520-D1_Acar	0.08827	0.63032	1.735e-07	0.14809	0.330999	0.08402	R	0.5321	0.13889	0.26099	XRCC6BP1	XRCC6 binding protein 1 [Source:HGNC Symbol;Acc:29452]
ENSACAP00000000857-D1_Acar	0.1777	0.4766	2.43812e-05	0.22181	0.00384615	0.16592	R	0.517	0.15006	0.29025	UQCRC1	ubiquinol-cytochrome c reductase core protein I [Source:HGNC Symbol;Acc:12585]
ENSACAP00000015782-D1_Acar	0.10472	0.48825	0.0353965	0.12607	0.604639	0.10084	R	0.5077	0.04434	0.08733	FGF19	fibroblast growth factor 19 [Source:HGNC Symbol;Acc:3675]
ENSACAP00000008319-D1_Acar	0.10559	0.24706	0.00105315	0.11367	0.00208101	0.09992	R	0.5018	0.05813	0.11585	RFX7	regulatory factor X, 7 [Source:HGNC Symbol;Acc:25777]
ENSACAP00000019182-D1_Acar	0.31983	0.45028	0.0363784	0.34381	4.77225e-07	0.30196	R	0.4938	0.20849	0.42222	ENSACAP00000019182	-
ENSP00000312356-D1_Acar	0.2205	0.44223	0.0172624	0.25029	0.00804684	0.20898	R	0.4912	0.1803	0.36709	RG9MTD1	RNA (guanine-9-) methyltransferase domain containing 1 [Source:HGNC Symbol;Acc:26022]
ENSACAP00000001467-D1_Acar	0.17313	0.43266	0.0199341	0.19932	0.0704789	0.16581	R	0.4904	0.06891	0.14051	MBIP	MAP3K12 binding inhibitory protein 1 [Source:HGNC Symbol;Acc:20427]
ENSACAP00000006584-D1_Acar	0.13296	0.45728	0.0330613	0.15068	0.437229	0.12807	R	0.49	0.02964	0.0605	ENSACAP00000006584	Uncharacterized protein [Source:UniProtKB/TrEMBL;Acc:G1KFN8]
ENSPSIP00000013256-D1_Acar	0.18001	0.34879	0.0255774	0.20754	0.00201443	0.15971	R	0.4775	0.10774	0.22565	ENSPSIP00000013256	-
ENSACAP00000014890-D1_Acar	0.15531	0.33368	0.00976801	0.17794	0.00507506	0.1394	R	0.4749	0.08156	0.17175	TOE1	target of EGR1, member 1 (nuclear) [Source:HGNC Symbol;Acc:15954]
ENSACAP00000001831-D1_Acar	0.07735	0.65035	0.000354033	0.09205	0.767026	0.07647	R	0.4687	0.05742	0.12252	BAIAP2L1	BAI1-associated protein 2-like 1 [Source:HGNC Symbol;Acc:21649]
ENSACAP00000017477-D1_Acar	0.07259	0.19061	0.0463921	0.08001	0.100263	0.06756	R	0.4682	0.02966	0.06335	HP1BP3	heterochromatin protein 1, binding protein 3 [Source:HGNC Symbol;Acc:24973]
ENSACAP00000003065-D1_Acar	0.23613	0.50194	0.0328094	0.26528	0.161763	0.22371	R	0.4655	0.08125	0.17455	SLC23A3	solute carrier family 23 (nucleobase transporters), member 3 [Source:HGNC Symbol;Acc:20601]
ENSACAP00000017147-D1_Acar	0.17418	0.3399	0.000601916	0.2023	5.07425e-06	0.15396	R	0.4598	0.10757	0.23394	ELAC2	elaC homolog 2 (E. coli) [Source:HGNC Symbol;Acc:14198]
ENSACAP00000012709-D1_Acar	0.12952	0.47054	1.49131e-07	0.17987	0.00697842	0.11945	R	0.4591	0.14729	0.32083	GRSF1	G-rich RNA sequence binding factor 1 [Source:HGNC Symbol;Acc:4610]
ENSACAP00000013296-D1_Acar	0.17211	0.4412	0.0321446	0.20225	0.144531	0.1599	R	0.4564	0.07862	0.17228	MRPL19	mitochondrial ribosomal protein L19 [Source:HGNC Symbol;Acc:14052]
ENSACAP00000002308-D1_Acar	0.12591	0.52376	0.000113482	0.13845	0.260406	0.12294	R	0.4514	0.20969	0.4645	TBRG4	transforming growth factor beta regulator 4 [Source:HGNC Symbol;Acc:17443]
ENSPSIP00000001058-D1_Acar	0.10978	0.32129	0.0048188	0.12913	0.0687349	0.10039	R	0.4434	0.07254	0.16361	B3GNT9	UDP-GlcNAc:betaGal beta-1,3-N-acetylglucosaminyltransferase 9 [Source:HGNC Symbol;Acc:28714]
ENSACAP00000001785-D1_Acar	0.04845	0.19404	0.0124634	0.05661	0.277919	0.04551	R	0.4396	0.03046	0.06928	NPTX2	neuronal pentraxin II [Source:HGNC Symbol;Acc:7953]
ENSACAP00000008542-D1_Acar	0.24774	0.48348	0.0348588	0.27254	0.0480487	0.23468	R	0.4358	0.12028	0.27599	IQCE	IQ motif containing E [Source:HGNC Symbol;Acc:29171]
ENSACAP00000013887-D1_Acar	0.16054	0.45073	0.0217039	0.19454	0.139621	0.15048	R	0.4358	0.07676	0.17613	TCEANC2	transcription elongation factor A (SII) N-terminal and central domain containing 2 [Source:HGNC Symbol;Acc:26494]
ENSACAP00000015939-D1_Acar	0.12615	0.20164	0.000367022	0.13326	7.10543e-15	0.11393	R	0.435	0.05916	0.13601	VPS13C	vacuolar protein sorting 13 homolog C (S. cerevisiae) [Source:HGNC Symbol;Acc:23594]
ENSACAP00000008406-D1_Acar	0.13001	0.32761	0.00301896	0.14405	0.0194067	0.12254	R	0.431	0.05665	0.13145	LRRC49	leucine rich repeat containing 49 [Source:HGNC Symbol;Acc:25965]
ENSACAP00000004636-D1_Acar	0.07975	0.30075	0.00101108	0.09754	0.0524598	0.07426	R	0.4302	0.05638	0.13105	DNAJA3	DnaJ (Hsp40) homolog, subfamily A, member 3 [Source:HGNC Symbol;Acc:11808]
ENSACAP00000002991-D1_Acar	0.04572	0.33846	0.00717886	0.05615	0.53952	0.04412	R	0.424	0.02374	0.05599	ENSACAP00000002991	-
ENSACAP00000006136-D1_Acar	0.29774	0.48046	0.0348749	0.32169	0.00319892	0.27944	R	0.4161	0.09183	0.22068	PION	pigeon homolog (Drosophila) [Source:HGNC Symbol;Acc:28042]
ENSACAP00000011232-D1_Acar	0.07959	0.3501	0.024321	0.09537	0.258355	0.07681	R	0.4136	0.02827	0.06835	BCL7A	B-cell CLL/lymphoma 7A [Source:HGNC Symbol;Acc:1004]
ENSACAP00000002417-D1_Acar	0.13872	0.25396	0.0340514	0.15587	0.00357333	0.1213	R	0.4084	0.06345	0.15534	HPS1	Hermansky-Pudlak syndrome 1 [Source:HGNC Symbol;Acc:5163]
ENSACAP00000015377-D1_Acar	0.13454	0.31665	0.0271402	0.15509	0.0220956	0.12248	R	0.4065	0.05216	0.12831	C4orf27	chromosome 4 open reading frame 27 [Source:HGNC Symbol;Acc:26051]
ENSACAP00000005574-D1_Acar	0.1099	0.35388	0.00223869	0.15047	0.0136984	0.09933	R	0.4027	0.08163	0.20272	UQCC	ubiquinol-cytochrome c reductase complex chaperone [Source:HGNC Symbol;Acc:15891]
ENSACAP00000015334-D1_Acar	0.11256	0.31882	0.0200585	0.13986	0.0451345	0.10086	R	0.4007	0.06431	0.16049	GRPEL2	GrpE-like 2, mitochondrial (E. coli) [Source:HGNC Symbol;Acc:21060]
ENSACAP00000010524-D1_Acar	0.13558	0.36061	0.0010678	0.168	0.00267399	0.12307	R	0.3964	0.12271	0.30955	COQ2	coenzyme Q2 homolog, prenyltransferase (yeast) [Source:HGNC Symbol;Acc:25223]
ENSGALP00000007197-D1_Acar	0.1018	0.16051	0.00656113	0.10805	7.363e-12	0.08991	R	0.3882	0.06095	0.15699	UNC13C	unc-13 homolog C (C. elegans) [Source:HGNC Symbol;Acc:23149]
ENSACAP00000018682-D1_Acar	0.17991	0.35033	0.00321647	0.20421	1.20521e-05	0.16714	R	0.3877	0.10758	0.27746	ENSACAP00000018682	-
ENSACAP00000009785-D1_Acar	0.25849	0.36023	0.0284026	0.27583	7.87309e-11	0.2365	R	0.3849	0.08765	0.22773	USP54	ubiquitin specific peptidase 54 [Source:HGNC Symbol;Acc:23513]
ENSPSIP00000017397-D1_Acar	0.04008	0.07082	0.0208441	0.04254	3.89841e-05	0.03728	R	0.3837	0.01657	0.04317	ENSPSIP00000017397	-
ENSMUSP00000075065-D1_Acar	0.12027	0.37813	0.019796	0.14617	0.134049	0.1124	R	0.3797	0.05623	0.14808	1700112E06Rik	RIKEN cDNA 1700112E06 gene [Source:MGI Symbol;Acc:MGI:1923883]
ENSACAP00000010620-D1_Acar	0.19977	0.34512	0.0222481	0.22354	5.10331e-05	0.17828	R	0.3748	0.11961	0.31913	HPSE	heparanase [Source:HGNC Symbol;Acc:5164]
ENSACAP00000012539-D1_Acar	0.12948	0.34402	0.00466651	0.15627	0.0156277	0.11634	R	0.3733	0.05714	0.15306	ANKMY2	ankyrin repeat and MYND domain containing 2 [Source:HGNC Symbol;Acc:25370]
ENSACAP00000015237-D1_Acar	0.1069	0.38479	0.00305422	0.13718	0.0717307	0.09949	R	0.3731	0.05154	0.13815	CD151	CD151 molecule (Raph blood group) [Source:HGNC Symbol;Acc:1630]
ENSACAP00000014984-D1_Acar	0.0607	0.41283	0.00071955	0.07032	0.599688	0.05945	R	0.3728	0.0141	0.03781	CUX1	cut-like homeobox 1 [Source:HGNC Symbol;Acc:2557]
ENSACAP00000012566-D1_Acar	0.19542	0.33767	0.0437084	0.22084	0.00019756	0.17571	R	0.3665	0.08018	0.21877	GDA	guanine deaminase [Source:HGNC Symbol;Acc:4212]
ENSACAP00000011492-D1_Acar	0.23986	0.42457	0.00528946	0.25562	0.000685759	0.22766	R	0.3608	0.07118	0.19728	ERCC6	excision repair cross-complementing rodent repair deficiency, complementation group 6 [Source:HGNC Symbol;Acc:3438]
ENSACAP00000008707-D1_Acar	0.23256	0.34048	0.0341985	0.25162	1.40763e-08	0.20921	R	0.3603	0.10056	0.2791	INVS	inversin [Source:HGNC Symbol;Acc:17870]
ENSACAP00000005476-D1_Acar	0.15309	0.32426	0.0352541	0.1761	0.00723029	0.13796	R	0.3547	0.06624	0.18675	MTRF1L	mitochondrial translational release factor 1-like [Source:HGNC Symbol;Acc:21051]
ENSACAP00000015083-D1_Acar	0.07341	0.16493	0.00500318	0.08025	0.000609449	0.06731	R	0.3521	0.05982	0.16989	TBC1D2B	TBC1 domain family, member 2B [Source:HGNC Symbol;Acc:29183]
ENSACAP00000004551-D1_Acar	0.17899	0.35847	0.0409861	0.20666	0.00670649	0.16072	R	0.3493	0.06356	0.18199	PARL	presenilin associated, rhomboid-like [Source:HGNC Symbol;Acc:18253]
ENSACAP00000011603-D1_Acar	0.1494	0.30961	0.0169944	0.17112	0.00109442	0.13431	R	0.3489	0.06992	0.20039	GTPBP6	GTP binding protein 6 (putative) [Source:HGNC Symbol;Acc:30189]
ENSACAP00000013616-D1_Acar	0.15154	0.2755	0.0376767	0.17284	0.000443044	0.1291	R	0.3479	0.09531	0.27398	RPUSD2	RNA pseudouridylate synthase domain containing 2 [Source:HGNC Symbol;Acc:24180]
ENSACAP00000005883-D1_Acar	0.18154	0.33297	0.0141869	0.19918	0.000128687	0.16869	R	0.3457	0.03787	0.10955	ZZZ3	zinc finger, ZZ-type containing 3 [Source:HGNC Symbol;Acc:24523]
ENSACAP00000018913-D1_Acar	0.15792	0.35133	0.02858	0.17917	0.0230189	0.14415	R	0.3401	0.06314	0.18567	HAO2	hydroxyacid oxidase 2 (long chain) [Source:HGNC Symbol;Acc:4810]
ENSACAP00000003278-D1_Acar	0.15324	0.34315	0.00147937	0.18378	3.26717e-05	0.13895	R	0.3385	0.06697	0.19786	SLC22A15	solute carrier family 22, member 15 [Source:HGNC Symbol;Acc:20301]
ENSACAP00000006659-D1_Acar	0.11368	0.24515	0.0450706	0.14212	6.04317e-05	0.09287	R	0.3379	0.07514	0.22236	FBXL17	F-box and leucine-rich repeat protein 17 [Source:HGNC Symbol;Acc:13615]
ENSACAP00000014408-D1_Acar	0.11574	0.24138	0.012093	0.12521	0.00312108	0.10737	R	0.3334	0.04021	0.12061	ZCCHC14	zinc finger, CCHC domain containing 14 [Source:HGNC Symbol;Acc:24134]
ENSACAP00000007873-D1_Acar	0.06359	0.2204	0.0115451	0.08022	0.142101	0.05592	R	0.3316	0.04762	0.14359	IST1	increased sodium tolerance 1 homolog (yeast) [Source:HGNC Symbol;Acc:28977]
ENSACAP00000002385-D1_Acar	0.15174	0.27887	0.0251325	0.17009	3.11091e-05	0.13717	R	0.3286	0.05379	0.16369	E4ZFG9_ANOCA	Beta-galactoside alpha 2,6-sialyltransferase ST6Gal II; Uncharacterized protein [Source:UniProtKB/TrEMBL;Acc:E4ZFG9]
ENSACAP00000009732-D1_Acar	0.121	0.32286	0.00169021	0.14328	0.0360578	0.10902	R	0.328	0.05297	0.16148	LRRC8E	leucine rich repeat containing 8 family, member E [Source:HGNC Symbol;Acc:26272]
ENSACAP00000016011-D1_Acar	0.19201	0.35912	0.0407901	0.21859	0.00263457	0.17155	R	0.3269	0.08751	0.2677	WDR53	WD repeat domain 53 [Source:HGNC Symbol;Acc:28786]
ENSACAP00000012447-D1_Acar	0.07978	0.54241	0.0234497	0.09937	0.642487	0.07674	R	0.3253	0.20192	0.62064	HIGD1C	HIG1 hypoxia inducible domain family, member 1C [Source:HGNC Symbol;Acc:28044]
ENSACAP00000017698-D1_Acar	0.14007	0.27116	0.0484361	0.16027	0.000376352	0.12574	R	0.3247	0.06954	0.21414	MRPL15	mitochondrial ribosomal protein L15 [Source:HGNC Symbol;Acc:14054]
ENSACAP00000003720-D1_Acar	0.1135	0.31162	0.0254183	0.13806	0.0269901	0.10221	R	0.3244	0.04712	0.14526	CUTC	cutC copper transporter homolog (E. coli) [Source:HGNC Symbol;Acc:24271]
ENSACAP00000020240-D1_Acar	0.19173	0.37286	0.0210409	0.21569	0.00186251	0.1773	R	0.3227	0.1118	0.3465	VSTM4	V-set and transmembrane domain containing 4 [Source:HGNC Symbol;Acc:26470]
ENSACAP00000012062-D1_Acar	0.23308	0.33353	0.0462334	0.2485	5.86006e-08	0.2087	R	0.3202	0.06791	0.21206	CECR2	cat eye syndrome chromosome region, candidate 2 [Source:HGNC Symbol;Acc:1840]
ENSP00000248594-D1_Acar	0.1668	0.34691	0.00595941	0.18281	0.00325944	0.15569	R	0.317	0.0537	0.16939	PTPN12	protein tyrosine phosphatase, non-receptor type 12 [Source:HGNC Symbol;Acc:9645]
HOXC10_Acar	0.13697	0.30904	0.00867031	0.18633	5.11158e-05	0.11738	R	0.3154	0.08924	0.28295	HOXC10	-
ENSACAP00000012821-D1_Acar	0.12194	0.36429	0.0300723	0.15982	0.0567124	0.1153	R	0.3146	0.08356	0.26565	CYCS	cytochrome c, somatic [Source:HGNC Symbol;Acc:19986]
ENSACAP00000006118-D1_Acar	0.10475	0.26396	0.000688038	0.12473	0.000208641	0.09297	R	0.313	0.05275	0.16851	FAM73A	family with sequence similarity 73, member A [Source:HGNC Symbol;Acc:24741]
ENSACAP00000010067-D1_Acar	0.11595	0.29391	0.00960768	0.13829	0.00418573	0.10334	R	0.3114	0.06163	0.19792	MYADML2	myeloid-associated differentiation marker-like 2 [Source:HGNC Symbol;Acc:34548]
ENSACAP00000004705-D1_Acar	0.20616	0.32757	0.00319319	0.22998	5.41323e-12	0.18064	R	0.3098	0.11222	0.36218	COL6A1	collagen, type VI, alpha 1 [Source:HGNC Symbol;Acc:2211]
ENSACAP00000000070-D1_Acar	0.14008	0.40088	0.00828379	0.17325	0.0955789	0.12695	R	0.3096	0.07878	0.25445	PSMG1	proteasome (prosome, macropain) assembly chaperone 1 [Source:HGNC Symbol;Acc:3043]
ENSACAP00000015140-D1_Acar	0.06202	0.22528	0.0126575	0.0713	0.0967625	0.05835	R	0.3089	0.04616	0.14942	SNRNP35	small nuclear ribonucleoprotein 35kDa (U11/U12) [Source:HGNC Symbol;Acc:30852]
ENSPSIP00000001799-D3_Acar	0.03421	0.41585	0.0263127	0.03949	0.832195	0.03378	R	0.3061	0.01892	0.06182	ENSPSIP00000001799	-
ENSACAP00000013977-D1_Acar	0.14565	0.3966	0.00548275	0.17214	0.0659003	0.13392	R	0.3043	0.06199	0.20369	PANX1	pannexin 1 [Source:HGNC Symbol;Acc:8599]
ENSACAP00000005544-D1_Acar	0.04969	0.29662	0.00469613	0.06882	0.272835	0.0459	R	0.3034	0.02843	0.09371	PRELID1	PRELI domain containing 1 [Source:HGNC Symbol;Acc:30255]
ENSACAP00000014809-D1_Acar	0.17849	0.32953	0.0273764	0.19931	0.000828873	0.16036	R	0.3007	0.06428	0.21379	RARS2	arginyl-tRNA synthetase 2, mitochondrial [Source:HGNC Symbol;Acc:21406]
ENSACAP00000017026-D1_Acar	0.12671	0.26112	0.00894319	0.14201	0.000110869	0.11454	R	0.3001	0.05394	0.17971	PGM3	phosphoglucomutase 3 [Source:HGNC Symbol;Acc:8907]
ENSACAP00000006796-D1_Acar	0.14146	0.28582	0.0226266	0.16211	0.000472581	0.12583	R	0.2948	0.07247	0.24586	AGTR1	angiotensin II receptor, type 1 [Source:HGNC Symbol;Acc:336]
ENSACAP00000015714-D1_Acar	0.0674	0.28771	0.00544035	0.09394	0.0545237	0.06027	R	0.2937	0.04375	0.14899	LAPTM4B	lysosomal protein transmembrane 4 beta [Source:HGNC Symbol;Acc:13646]
ENSACAP00000003313-D1_Acar	0.18645	0.29146	0.0176918	0.20364	1.47207e-09	0.16545	R	0.2898	0.06847	0.23628	GLIS3	GLIS family zinc finger 3 [Source:HGNC Symbol;Acc:28510]
ENSPSIP00000018714-D1_Acar	0.11956	0.275	0.0305641	0.13875	0.00880501	0.10789	R	0.2876	0.03415	0.11874	TCERG1L	transcription elongation regulator 1-like [Source:HGNC Symbol;Acc:23533]
ENSACAP00000013657-D1_Acar	0.13634	0.27706	0.00771464	0.15354	6.55799e-05	0.12253	R	0.2875	0.05296	0.18423	ITFG1	integrin alpha FG-GAP repeat containing 1 [Source:HGNC Symbol;Acc:30697]
ENSACAP00000011058-D1_Acar	0.19488	0.3016	0.0160485	0.20857	1.44298e-07	0.17475	R	0.2866	0.07206	0.25144	RBP3	retinol binding protein 3, interstitial [Source:HGNC Symbol;Acc:9921]
ENSACAP00000015184-D1_Acar	0.03396	0.18145	0.0160539	0.04492	0.229064	0.03056	R	0.2835	0.04364	0.15392	CRABP2	cellular retinoic acid binding protein 2 [Source:HGNC Symbol;Acc:2339]
ENSACAP00000012234-D1_Acar	0.21921	0.3421	0.00118837	0.23691	1.12531e-10	0.19594	R	0.2832	0.10891	0.38458	SHROOM3	shroom family member 3 [Source:HGNC Symbol;Acc:30422]
ENSACAP00000002078-D1_Acar	0.13472	0.27482	0.00861749	0.16326	3.53225e-06	0.1158	R	0.2826	0.07666	0.27128	TRMT11	tRNA methyltransferase 11 homolog (S. cerevisiae) [Source:HGNC Symbol;Acc:21080]
ENSACAP00000012641-D1_Acar	0.13883	0.23057	0.00192796	0.15574	6.32827e-15	0.11621	R	0.2796	0.08046	0.28774	RASAL2	RAS protein activator like 2 [Source:HGNC Symbol;Acc:9874]
ENSACAP00000020531-D1_Acar	0.12342	0.30604	7.76733e-05	0.16265	5.77558e-07	0.10329	R	0.279	0.09053	0.32447	TMEM245	transmembrane protein 245 [Source:HGNC Symbol;Acc:1363]
ENSACAP00000017725-D1_Acar	0.13597	0.30593	0.00650891	0.1592	0.00114408	0.11955	R	0.2788	0.06893	0.24725	LETM2	leucine zipper-EF-hand containing transmembrane protein 2 [Source:HGNC Symbol;Acc:14648]
ENSACAP00000007345-D1_Acar	0.16751	0.27187	0.0303899	0.1868	5.53065e-08	0.1461	R	0.2788	0.1119	0.40144	MTPAP	mitochondrial poly(A) polymerase [Source:HGNC Symbol;Acc:25532]
ENSACAP00000011300-D1_Acar	0.17983	0.25668	0.03876	0.19081	2.67741e-12	0.16328	R	0.2742	0.11924	0.43482	MLXIP	MLX interacting protein [Source:HGNC Symbol;Acc:17055]
ENSACAP00000015192-D1_Acar	0.03238	0.18618	1.59209e-05	0.04224	0.0438754	0.02977	R	0.274	0.03033	0.11071	USP3	ubiquitin specific peptidase 3 [Source:HGNC Symbol;Acc:12626]
ENSACAP00000007857-D1_Acar	0.06055	0.263	6.19755e-11	0.09038	9.46909e-08	0.05328	R	0.2695	0.05604	0.20791	YME1L1	YME1-like 1 (S. cerevisiae) [Source:HGNC Symbol;Acc:12843]
ENSACAP00000006919-D1_Acar	0.17153	0.24149	0.0492667	0.18487	2.77556e-15	0.14766	R	0.2677	0.06478	0.24205	WWC2	WW and C2 domain containing 2 [Source:HGNC Symbol;Acc:24148]
ENSACAP00000004326-D1_Acar	0.15225	0.30211	0.0116683	0.18001	4.1645e-05	0.13114	R	0.2664	0.08703	0.32673	BFSP2	beaded filament structural protein 2, phakinin [Source:HGNC Symbol;Acc:1041]
ENSPSIP00000003121-D1_Acar	0.04436	0.24669	0.00983545	0.07156	0.0379462	0.04092	R	0.2659	0.0306	0.11509	LEPROTL1	leptin receptor overlapping transcript-like 1 [Source:HGNC Symbol;Acc:6555]
ENSACAP00000008977-D1_Acar	0.10372	0.2673	0.00936646	0.12888	0.00178969	0.09096	R	0.2656	0.05913	0.22266	CLDN18	claudin 18 [Source:HGNC Symbol;Acc:2039]
ENSACAP00000009541-D1_Acar	0.15372	0.24138	0.021691	0.16824	4.42137e-11	0.13468	R	0.2645	0.0746	0.28208	SUPV3L1	suppressor of var1, 3-like 1 (S. cerevisiae) [Source:HGNC Symbol;Acc:11471]
ENSACAP00000000548-D1_Acar	0.13227	0.24355	0.0454131	0.14899	0.000275892	0.11354	R	0.2644	0.06678	0.25257	TRMT6	tRNA methyltransferase 6 homolog (S. cerevisiae) [Source:HGNC Symbol;Acc:20900]
ENSACAP00000000597-D1_Acar	0.08642	0.20608	0.022102	0.10112	0.00174323	0.07524	R	0.2635	0.04053	0.1538	UBA5	ubiquitin-like modifier activating enzyme 5 [Source:HGNC Symbol;Acc:23230]
ENSACAP00000001806-D1_Acar	0.22217	0.30206	0.0295307	0.23279	2.20957e-12	0.20034	R	0.2628	0.09008	0.3427	AKAP11	A kinase (PRKA) anchor protein 11 [Source:HGNC Symbol;Acc:369]
ENSACAP00000013744-D1_Acar	0.05647	0.26036	2.00095e-05	0.08656	0.000496232	0.0502	R	0.2628	0.05127	0.19509	SLC25A36	solute carrier family 25, member 36 [Source:HGNC Symbol;Acc:25554]
ENSACAP00000007724-D1_Acar	0.10653	0.28899	0.000388607	0.12229	0.000373653	0.09994	R	0.2625	0.04353	0.16583	WHSC2	Wolf-Hirschhorn syndrome candidate 2 [Source:HGNC Symbol;Acc:12768]
ENSACAP00000015983-D1_Acar	0.19573	0.27301	0.0082231	0.20781	0	0.17245	R	0.2625	0.05964	0.22718	MAST4	microtubule associated serine/threonine kinase family member 4 [Source:HGNC Symbol;Acc:19037]
ENSACAP00000001763-D1_Acar	0.09249	0.21332	0.0142383	0.11042	0.000240895	0.07972	R	0.2611	0.0508	0.19459	GKAP1	G kinase anchoring protein 1 [Source:HGNC Symbol;Acc:17496]
ENSACAP00000006937-D1_Acar	0.13575	0.1764	0.0435063	0.14041	0	0.11944	R	0.26	0.04852	0.18664	MLL	myeloid/lymphoid or mixed-lineage leukemia (trithorax homolog, Drosophila) [Source:HGNC Symbol;Acc:7132]
ENSACAP00000014778-D1_Acar	0.07523	0.19416	1.04835e-06	0.08878	2.27264e-09	0.06615	R	0.2548	0.07225	0.2835	ENSACAP00000014778	-
ENSACAP00000014882-D1_Acar	0.07557	0.19668	0.00167207	0.08394	0.0024445	0.06999	R	0.2536	0.03056	0.12049	SLTM	SAFB-like, transcription modulator [Source:HGNC Symbol;Acc:20709]
ENSACAP00000007621-D2_Acar	0.03559	0.24993	0.0247911	0.05476	0.19315	0.0326	R	0.2518	0.03024	0.12011	ENSACAP00000007621	Uncharacterized protein [Source:UniProtKB/TrEMBL;Acc:G1KH15]
ENSACAP00000014349-D1_Acar	0.09006	0.2388	0.0107305	0.10314	0.0131934	0.08318	R	0.2509	0.0238	0.09488	ENSACAP00000014349	-
ENSACAP00000017052-D1_Acar	0.16887	0.28738	0.00324433	0.18502	4.19786e-08	0.14907	R	0.2508	0.04511	0.17984	WIZ	widely interspaced zinc finger motifs [Source:HGNC Symbol;Acc:30917]
ENSPSIP00000016450-D1_Acar	0.14134	0.26691	0.0321424	0.15474	0.000732951	0.12832	R	0.2502	0.03023	0.1208	MATR3	matrin 3 [Source:HGNC Symbol;Acc:6912]
ENSACAP00000013024-D1_Acar	0.08388	0.21803	0.0463946	0.10089	0.0279841	0.07226	R	0.2495	0.07395	0.29643	PABPN1L	poly(A) binding protein, nuclear 1-like (cytoplasmic) [Source:HGNC Symbol;Acc:37237]
ENSACAP00000006376-D1_Acar	0.1138	0.23427	0.00876095	0.12818	2.24401e-05	0.10172	R	0.2457	0.03473	0.14138	SLC7A2	solute carrier family 7 (cationic amino acid transporter, y+ system), member 2 [Source:HGNC Symbol;Acc:11060]
ENSACAP00000006477-D1_Acar	0.13421	0.23235	0.028944	0.14846	1.23527e-06	0.11716	R	0.2402	0.05964	0.24827	CNGA1	cyclic nucleotide gated channel alpha 1 [Source:HGNC Symbol;Acc:2148]
ENSACAP00000007804-D1_Acar	0.11264	0.21943	0.0176292	0.12714	3.10901e-05	0.09757	R	0.2378	0.03263	0.13724	TRIM36	tripartite motif containing 36 [Source:HGNC Symbol;Acc:16280]
ENSACAP00000017883-D1_Acar	0.09715	0.2058	0.0102522	0.11374	1.45605e-05	0.08102	R	0.2343	0.04279	0.18265	PTPRR	protein tyrosine phosphatase, receptor type, R [Source:HGNC Symbol;Acc:9680]
ENSP00000359085-D1_Acar	0.11849	0.25364	0.0494911	0.13233	0.00292497	0.10818	R	0.2333	0.02261	0.09694	NTNG1	netrin G1 [Source:HGNC Symbol;Acc:23319]
ENSACAP00000003023-D1_Acar	0.12676	0.30174	0.00389797	0.15736	0.00325279	0.10787	R	0.2293	0.09205	0.40138	CNPPD1	cyclin Pas1/PHO80 domain containing 1 [Source:HGNC Symbol;Acc:25220]
HOXA11_Acar	0.07614	0.20044	0.0151152	0.09568	0.0021496	0.06376	R	0.2224	0.05056	0.22736	HOXA11	-
ENSACAP00000015655-D1_Acar	0.10747	0.22619	0.0263497	0.12197	0.00014396	0.09711	R	0.2218	0.03485	0.15714	SPRED1	sprouty-related, EVH1 domain containing 1 [Source:HGNC Symbol;Acc:20249]
ENSACAP00000010098-D1_Acar	0.0288	0.23136	1.61804e-08	0.05089	0.00215673	0.02529	R	0.2211	0.03321	0.15019	EIF3E	eukaryotic translation initiation factor 3, subunit E [Source:HGNC Symbol;Acc:3277]
ENSP00000311825-D1_Acar	0.14416	0.22101	0.0196789	0.16014	8.88178e-16	0.12069	R	0.22	0.05331	0.24228	CTBP2	C-terminal binding protein 2 [Source:HGNC Symbol;Acc:2495]
ENSACAP00000007205-D1_Acar	0.07722	0.21326	0.00507198	0.09173	0.00746362	0.06789	R	0.2196	0.06428	0.29275	PUS1	pseudouridylate synthase 1 [Source:HGNC Symbol;Acc:15508]
ENSACAP00000003311-D1_Acar	0.14945	0.22847	0.0173509	0.16143	1.11022e-16	0.13591	R	0.2187	0.02523	0.11538	MBD5	methyl-CpG binding domain protein 5 [Source:HGNC Symbol;Acc:20444]
ENSPSIP00000014842-D1_Acar	0.09739	0.17379	0.0161977	0.10486	6.66564e-06	0.08651	R	0.2161	0.06961	0.3221	MAMLD1	mastermind-like domain containing 1 [Source:HGNC Symbol;Acc:2568]
ENSACAP00000008546-D1_Acar	0.07349	0.139	0.029593	0.08108	6.96757e-05	0.06483	R	0.2154	0.04456	0.20689	ENOX2	ecto-NOX disulfide-thiol exchanger 2 [Source:HGNC Symbol;Acc:2259]
ENSACAP00000010513-D1_Acar	0.10629	0.22603	0.0395538	0.12102	0.00506215	0.09234	R	0.2153	0.04053	0.18822	TBX19	T-box 19 [Source:HGNC Symbol;Acc:11596]
ENSGALP00000018791-D1_Acar	0.1226	0.21399	0.00884369	0.13797	2.37424e-10	0.10496	R	0.2138	0.04694	0.21954	ANKS1B	ankyrin repeat and sterile alpha motif domain containing 1B [Source:HGNC Symbol;Acc:24600]
ENSACAP00000014275-D1_Acar	0.10788	0.19151	0.0061725	0.12151	3.6604e-10	0.08977	R	0.2136	0.05356	0.25078	LIG4	ligase IV, DNA, ATP-dependent [Source:HGNC Symbol;Acc:6601]
ENSACAP00000007966-D1_Acar	0.1109	0.19861	0.00648553	0.11968	1.34905e-06	0.09952	R	0.2128	0.06805	0.3198	NPHP4	nephronophthisis 4 [Source:HGNC Symbol;Acc:19104]
ENSPSIP00000019620-D1_Acar	0.05304	0.1667	0.0122649	0.06275	0.0580449	0.04834	R	0.2113	0.02606	0.12329	C15orf27	chromosome 15 open reading frame 27 [Source:HGNC Symbol;Acc:26763]
ENSACAP00000010346-D1_Acar	0.12984	0.19952	0.0288228	0.13901	2.01905e-12	0.11202	R	0.2104	0.03509	0.16674	TANC1	tetratricopeptide repeat, ankyrin repeat and coiled-coil containing 1 [Source:HGNC Symbol;Acc:29364]
ENSACAP00000000964-D1_Acar	0.10926	0.20229	0.00688746	0.12397	1.00575e-10	0.09555	R	0.21	0.03458	0.1647	ZC3H12C	zinc finger CCCH-type containing 12C [Source:HGNC Symbol;Acc:29362]
ENSACAP00000018694-D1_Acar	0.05187	0.15783	0.0464851	0.06245	0.0435511	0.04643	R	0.2099	0.03709	0.17669	ENSACAP00000018694	-
ENSACAP00000000869-D1_Acar	0.05665	0.13688	0.0035739	0.06569	0.000165664	0.04863	R	0.207	0.03785	0.18283	KATNB1	katanin p80 (WD repeat containing) subunit B 1 [Source:HGNC Symbol;Acc:6217]
ENSACAP00000005680-D1_Acar	0.08551	0.18796	0.00936991	0.09926	2.29196e-05	0.07409	R	0.2068	0.03565	0.17244	ARHGEF3	Rho guanine nucleotide exchange factor (GEF) 3 [Source:HGNC Symbol;Acc:683]
ENSACAP00000007476-D1_Acar	0.09753	0.19899	0.0233828	0.11252	4.47538e-07	0.08744	R	0.2042	0.02309	0.11308	WAC	WW domain containing adaptor with coiled-coil [Source:HGNC Symbol;Acc:17327]
ENSPSIP00000006654-D1_Acar	0.13497	0.24357	0.0036943	0.15277	5.87337e-07	0.11889	R	0.2031	0.03881	0.19107	SRCAP	Snf2-related CREBBP activator protein [Source:HGNC Symbol;Acc:16974]
ENSACAP00000016550-D1_Acar	0.05069	0.19428	0.000917996	0.06684	0.00366517	0.04435	R	0.2025	0.03204	0.15823	EIF2B2	eukaryotic translation initiation factor 2B, subunit 2 beta, 39kDa [Source:HGNC Symbol;Acc:3258]
ENSACAP00000018138-D1_Acar	0.16295	0.39295	0.0409563	0.19032	0.192376	0.14859	R	0.202	0.0769	0.38064	ENSACAP00000018138	Uncharacterized protein [Source:UniProtKB/TrEMBL;Acc:G1KUW0]
ENSACAP00000012347-D1_Acar	0.10381	0.36554	0.00579446	0.12555	0.209625	0.09653	R	0.2015	0.0543	0.26943	IKBKG	inhibitor of kappa light polypeptide gene enhancer in B-cells, kinase gamma [Source:HGNC Symbol;Acc:5961]
ENSACAP00000010804-D1_Acar	0.05575	0.19837	0.00504616	0.07712	0.000513706	0.04922	R	0.201	0.04197	0.20884	ENSACAP00000010804	-
ENSACAP00000005137-D1_Acar	0.10742	0.19597	0.0347181	0.11768	5.46987e-05	0.09408	R	0.1994	0.02466	0.12364	RIN2	Ras and Rab interactor 2 [Source:HGNC Symbol;Acc:18750]
ENSACAP00000001842-D1_Acar	0.03601	0.13589	0.0390652	0.04251	0.169535	0.03278	R	0.1963	0.02034	0.10363	PITPNA	phosphatidylinositol transfer protein, alpha [Source:HGNC Symbol;Acc:9001]
ENSACAP00000003069-D1_Acar	0.05857	0.2115	0.00679481	0.07194	0.0855028	0.05232	R	0.1952	0.03839	0.19669	BNIP2	BCL2/adenovirus E1B 19kDa interacting protein 2 [Source:HGNC Symbol;Acc:1083]
ENSACAP00000017318-D1_Acar	0.06751	0.17486	0.00640341	0.07483	0.00363745	0.06244	R	0.1951	0.03062	0.15693	NET1	neuroepithelial cell transforming 1 [Source:HGNC Symbol;Acc:14592]
ENSACAP00000004610-D1_Acar	0.12939	0.22238	0.00468448	0.14154	1.28608e-09	0.11313	R	0.1927	0.05841	0.30319	RET	ret proto-oncogene [Source:HGNC Symbol;Acc:9967]
ENSACAP00000011080-D1_Acar	0.05363	0.13606	0.00983123	0.06039	0.00434729	0.04832	R	0.1925	0.02311	0.12008	STRBP	spermatid perinuclear RNA binding protein [Source:HGNC Symbol;Acc:16462]
ENSACAP00000001108-D1_Acar	0.06637	0.15814	0.0319544	0.07795	0.000936924	0.05622	R	0.1914	0.0284	0.14842	ENSACAP00000001108	-
ENSACAP00000007883-D1_Acar	0.1023	0.20951	0.00178651	0.11548	1.90836e-08	0.09145	R	0.1888	0.05595	0.29638	LETM1	leucine zipper-EF-hand containing transmembrane protein 1 [Source:HGNC Symbol;Acc:6556]
ENSGALP00000038812-D1_Acar	0.07784	0.17206	0.0377204	0.09069	0.00386497	0.06536	R	0.1888	0.03546	0.1878	Q5ZHS5_CHICK	T-cell leukemia virus enhancer factor [Source:RefSeq peptide;Acc:NP_001034373]
ENSGALP00000017021-D1_Acar	0.08857	0.18201	0.0185286	0.10591	2.87333e-05	0.06933	R	0.1886	0.05823	0.30877	ISM2	isthmin 2 homolog (zebrafish) [Source:HGNC Symbol;Acc:23176]
ENSACAP00000004812-D1_Acar	0.10534	0.17355	0.0196032	0.11667	2.17254e-10	0.08634	R	0.1881	0.03948	0.20989	MAP3K9	mitogen-activated protein kinase kinase kinase 9 [Source:HGNC Symbol;Acc:6861]
ENSACAP00000011627-D1_Acar	0.11813	1.54092	0.00611307	0.1472	0.861554	0.11957	R	0.183	0.05293	0.28922	ENSACAP00000011627	-
ENSACAP00000013370-D1_Acar	0.07212	0.13763	0.012706	0.08007	2.90881e-06	0.06096	R	0.1819	0.03541	0.1947	ZC3H12B	zinc finger CCCH-type containing 12B [Source:HGNC Symbol;Acc:17407]
ENSACAP00000009216-D1_Acar	0.07122	0.18189	0.00228123	0.0838	0.000118818	0.06146	R	0.178	0.02595	0.14579	RASGRP3	RAS guanyl releasing protein 3 (calcium and DAG-regulated) [Source:HGNC Symbol;Acc:14545]
ENSACAP00000000194-D1_Acar	0.07087	0.15435	0.000492954	0.08255	1.88455e-07	0.05942	R	0.178	0.08171	0.45907	VPS16	vacuolar protein sorting 16 homolog (S. cerevisiae) [Source:HGNC Symbol;Acc:14584]
TBX5_Acar	0.05126	0.12675	0.00645972	0.06211	0.000165805	0.04273	R	0.175	0.04401	0.25154	TBX5	-
ENSPSIP00000005703-D1_Acar	0.1044	0.16816	0.00538948	0.11493	0	0.0895	R	0.1717	0.02273	0.13236	HELZ	helicase with zinc finger [Source:HGNC Symbol;Acc:16878]
ENSACAP00000015194-D1_Acar	0.08993	0.16488	0.0168496	0.09943	2.98468e-06	0.077	R	0.1703	0.03175	0.18644	FRMD4B	FERM domain containing 4B [Source:HGNC Symbol;Acc:24886]
ENSP00000439565-D1_Acar	0.09273	0.18843	0.0276738	0.10853	2.07711e-05	0.07652	R	0.1688	0.04574	0.27094	MRPL12	mitochondrial ribosomal protein L12 [Source:HGNC Symbol;Acc:10378]
ENSACAP00000011113-D1_Acar	0.04804	0.15068	0.0118393	0.06842	8.12471e-06	0.03761	R	0.1667	0.0309	0.18538	LHX8	LIM homeobox 8 [Source:HGNC Symbol;Acc:28838]
ENSACAP00000017689-D1_Acar	0.09777	0.16391	0.0191258	0.11343	2.51426e-08	0.07394	R	0.1665	0.0791	0.47507	NAGLU	N-acetylglucosaminidase, alpha [Source:HGNC Symbol;Acc:7632]
ENSACAP00000001707-D1_Acar	0.05416	0.13543	0.00652816	0.0668	4.34951e-06	0.04479	R	0.1662	0.06646	0.39986	TSTA3	tissue specific transplantation antigen P35B [Source:HGNC Symbol;Acc:12390]
ENSACAP00000006171-D1_Acar	0.07002	0.15533	0.042493	0.08376	1.44482e-05	0.0595	R	0.166	0.0326	0.19645	ELMOD1	ELMO/CED-12 domain containing 1 [Source:HGNC Symbol;Acc:25334]
ENSACAP00000012859-D1_Acar	0.09203	0.18279	0.0281193	0.10992	1.50163e-06	0.06957	R	0.1635	0.10134	0.61975	HSF4	heat shock transcription factor 4 [Source:HGNC Symbol;Acc:5227]
ENSGALP00000003195-D1_Acar	0.02187	0.16261	0.0174371	0.03638	0.142886	0.01879	R	0.1627	0.02594	0.15943	POLR2D	polymerase (RNA) II (DNA directed) polypeptide D [Source:HGNC Symbol;Acc:9191]
ENSACAP00000015587-D1_Acar	0.0983	0.14973	0.0465499	0.10711	8.88178e-15	0.0811	R	0.1627	0.03729	0.22916	LGR4	leucine-rich repeat containing G protein-coupled receptor 4 [Source:HGNC Symbol;Acc:13299]
ENSACAP00000007381-D1_Acar	0.0706	0.17724	0.046982	0.08652	0.0237708	0.05918	R	0.1624	0.0482	0.29686	COQ10A	coenzyme Q10 homolog A (S. cerevisiae) [Source:HGNC Symbol;Acc:26515]
ENSACAP00000011133-D1_Acar	0.09029	0.15308	0.0437838	0.09771	6.09574e-06	0.07777	R	0.1615	0.03094	0.1916	TRIM37	tripartite motif containing 37 [Source:HGNC Symbol;Acc:7523]
ENSACAP00000012676-D1_Acar	0.05466	0.15211	0.0402643	0.06658	0.00440159	0.04706	R	0.1605	0.02922	0.18206	FAM60A	family with sequence similarity 60, member A [Source:HGNC Symbol;Acc:30702]
ENSACAP00000006432-D1_Acar	0.03572	0.14334	0.0330662	0.04899	0.0594201	0.02945	R	0.1602	0.02601	0.16231	SNX11	sorting nexin 11 [Source:HGNC Symbol;Acc:14975]
ENSACAP00000002150-D1_Acar	0.08656	0.14407	0.0453885	0.09341	1.23792e-07	0.07459	R	0.1601	0.03168	0.19793	CBL	Cbl proto-oncogene, E3 ubiquitin protein ligase [Source:HGNC Symbol;Acc:1541]
ENSACAP00000003008-D1_Acar	0.04069	0.12153	0.00100034	0.04835	0.00842577	0.03586	R	0.1601	0.03388	0.21158	BCR	breakpoint cluster region [Source:HGNC Symbol;Acc:1014]
ENSACAP00000017730-D1_Acar	0.07364	0.15537	0.00521854	0.08248	1.76673e-05	0.06424	R	0.1584	0.05085	0.32102	ZBTB7C	zinc finger and BTB domain containing 7C [Source:HGNC Symbol;Acc:31700]
ENSACAP00000014965-D1_Acar	0.06551	0.13735	0.00515174	0.07195	8.72555e-05	0.05858	R	0.1566	0.02268	0.14484	ENSACAP00000014965	-
ENSACAP00000013157-D1_Acar	0.08783	0.15688	0.000956647	0.10021	0	0.07182	R	0.1562	0.03455	0.22126	THSD7A	thrombospondin, type I, domain containing 7A [Source:HGNC Symbol;Acc:22207]
ENSACAP00000010687-D1_Acar	0.06959	0.15697	0.0154804	0.07677	0.00160619	0.06346	R	0.1561	0.02889	0.18508	GARNL3	GTPase activating Rap/RanGAP domain-like 3 [Source:HGNC Symbol;Acc:25425]
ENSACAP00000008678-D1_Acar	0.08222	0.16204	0.0463721	0.09774	2.10589e-07	0.0655	R	0.1552	0.03638	0.23444	ITPK1	inositol-tetrakisphosphate 1-kinase [Source:HGNC Symbol;Acc:6177]
ENSACAP00000004254-D1_Acar	0.09196	0.14013	0.0398335	0.10042	9.99201e-14	0.07279	R	0.1537	0.03638	0.23676	SREBF2	sterol regulatory element binding transcription factor 2 [Source:HGNC Symbol;Acc:11290]
ENSACAP00000012418-D1_Acar	0.08477	0.13723	0.0104998	0.09154	3.07296e-09	0.07238	R	0.1536	0.03258	0.21207	CREBBP	CREB binding protein [Source:HGNC Symbol;Acc:2348]
ENSACAP00000015386-D1_Acar	0.02612	0.12881	0.00153603	0.03375	0.0754073	0.02394	R	0.1536	0.0296	0.1927	LHX3	LIM homeobox 3 [Source:HGNC Symbol;Acc:6595]
ENSACAP00000003048-D1_Acar	0.09783	0.15221	0.0393211	0.10536	2.22045e-16	0.08501	R	0.152	0.018	0.11842	ZNF608	zinc finger protein 608 [Source:HGNC Symbol;Acc:29238]
ENSACAP00000005206-D1_Acar	0.0476	0.1444	0.0413084	0.06122	0.00165769	0.04039	R	0.1509	0.01768	0.11717	ENSACAP00000005206	-
ENSACAP00000010696-D1_Acar	0.01737	0.14769	0.000201816	0.02644	0.120473	0.01555	R	0.1501	0.01921	0.12801	WNT8B	wingless-type MMTV integration site family, member 8B [Source:HGNC Symbol;Acc:12789]
ENSACAP00000001058-D1_Acar	0.05216	0.14488	0.0125181	0.06104	0.000657028	0.04554	R	0.1495	0.0191	0.12777	ENSACAP00000001058	-
ENSACAP00000005127-D1_Acar	0.09997	0.14233	0.0323504	0.10713	0	0.08033	R	0.1479	0.03806	0.25736	LAMC1	laminin, gamma 1 (formerly LAMB2) [Source:HGNC Symbol;Acc:6492]
ENSACAP00000003674-D1_Acar	0.07152	0.14882	0.0222869	0.08187	1.42079e-06	0.06057	R	0.1474	0.02672	0.18123	ESRP1	epithelial splicing regulatory protein 1 [Source:HGNC Symbol;Acc:25966]
ENSACAP00000015873-D1_Acar	0.05265	0.14965	0.0131889	0.06543	0.000129757	0.04469	R	0.1471	0.02082	0.14154	RUNDC3B	RUN domain containing 3B [Source:HGNC Symbol;Acc:30286]
ENSACAP00000005130-D1_Acar	0.10018	0.14976	0.0480319	0.10815	0	0.08571	R	0.1465	0.0478	0.3262	ADD1	adducin 1 (alpha) [Source:HGNC Symbol;Acc:243]
HOXB3_Acar	0.06774	0.16058	0.0196742	0.08033	0.00107144	0.05665	R	0.1459	0.03671	0.25165	HOXB3	-
ENSACAP00000014716-D1_Acar	0.08271	0.142	0.000679457	0.08739	2.37295e-09	0.07608	R	0.1426	0.03534	0.24779	ENSACAP00000014716	-
ENSACAP00000004891-D1_Acar	0.07321	0.14015	0.0144028	0.08391	1.79575e-09	0.05943	R	0.1423	0.03297	0.23173	RARS	arginyl-tRNA synthetase [Source:HGNC Symbol;Acc:9870]
ENSACAP00000015935-D1_Acar	0.06814	0.12117	0.043356	0.07356	4.19503e-08	0.06018	R	0.1406	0.02313	0.16443	SEMA3E	sema domain, immunoglobulin domain (Ig), short basic domain, secreted, (semaphorin) 3E [Source:HGNC Symbol;Acc:10727]
ENSACAP00000010977-D1_Acar	0.10065	0.15654	0.0150399	0.10663	1.70306e-11	0.08878	R	0.1401	0.0337	0.24054	SETD1B	SET domain containing 1B [Source:HGNC Symbol;Acc:29187]
ENSACAP00000005405-D1_Acar	0.04263	0.12815	0.00336072	0.06081	3.40471e-11	0.03448	R	0.139	0.02263	0.1628	WDR26	WD repeat domain 26 [Source:HGNC Symbol;Acc:21208]
ENSACAP00000013477-D1_Acar	0.05521	0.13066	0.0364747	0.06325	0.000277695	0.04821	R	0.1386	0.01676	0.12095	CTDSPL2	CTD (carboxy-terminal domain, RNA polymerase II, polypeptide A) small phosphatase like 2 [Source:HGNC Symbol;Acc:26936]
ENSACAP00000004594-D1_Acar	0.0549	0.14993	0.0272787	0.0603	0.0536555	0.05107	R	0.1385	0.02447	0.17667	ZBTB34	zinc finger and BTB domain containing 34 [Source:HGNC Symbol;Acc:31446]
ENSACAP00000008961-D1_Acar	0.10139	0.14467	0.0417618	0.10834	0	0.08224	R	0.1382	0.12741	0.92191	SMCR8	Smith-Magenis syndrome chromosome region, candidate 8 [Source:HGNC Symbol;Acc:17921]
ENSACAP00000006043-D1_Acar	0.01646	0.11216	0.0137426	0.02047	0.190794	0.01558	R	0.1375	0.01406	0.10225	MTHFD2	methylenetetrahydrofolate dehydrogenase (NADP+ dependent) 2, methenyltetrahydrofolate cyclohydrolase [Source:HGNC Symbol;Acc:7434]
ENSACAP00000003617-D1_Acar	0.05649	0.12593	0.0398233	0.06651	0.000873844	0.04566	R	0.1373	0.03758	0.27369	ENSACAP00000003617	-
ENSACAP00000008960-D1_Acar	0.0556	0.12167	0.0154269	0.06335	1.9737e-05	0.04754	R	0.1348	0.02041	0.1514	INTS10	integrator complex subunit 10 [Source:HGNC Symbol;Acc:25548]
ENSACAP00000005356-D1_Acar	0.04544	0.15519	0.0419579	0.06136	0.0119346	0.03789	R	0.1329	0.02665	0.20058	SAP30	Sin3A-associated protein, 30kDa [Source:HGNC Symbol;Acc:10532]
ENSACAP00000008659-D1_Acar	0.02391	0.1761	0.00027585	0.04519	0.0589569	0.02011	R	0.1326	0.04718	0.35578	LFNG	LFNG O-fucosylpeptide 3-beta-N-acetylglucosaminyltransferase [Source:HGNC Symbol;Acc:6560]
ENSACAP00000001525-D1_Acar	0.07265	0.12519	0.0118582	0.07911	8.80286e-09	0.06118	R	0.1322	0.04138	0.31294	SIK3	SIK family kinase 3 [Source:HGNC Symbol;Acc:29165]
ENSGALP00000036909-D1_Acar	0.06497	0.11964	0.0244471	0.0743	4.449e-12	0.05346	R	0.1291	0.02897	0.2244	DLL1	delta-like 1 [Source:RefSeq peptide;Acc:NP_990304]
ENSACAP00000017459-D1_Acar	0.03602	999	0.0151784	0.04206	0.691759	0.03626	R	0.1286	0.0176	0.1368	ENSACAP00000017459	-
ENSACAP00000002176-D1_Acar	0.04967	0.1217	0.0286697	0.05466	0.00559196	0.04541	R	0.1282	0.03043	0.23734	SERPINH1	serpin peptidase inhibitor, clade H (heat shock protein 47), member 1, (collagen binding protein 1) [Source:HGNC Symbol;Acc:1546]
ENSACAP00000001822-D1_Acar	0.05263	0.12178	0.00144048	0.05891	1.38737e-05	0.04675	R	0.1271	0.02389	0.18799	KDM2B	lysine (K)-specific demethylase 2B [Source:HGNC Symbol;Acc:13610]
ENSACAP00000011314-D1_Acar	0.04142	0.11731	0.00249732	0.04953	4.78714e-05	0.03607	R	0.1266	0.02814	0.22233	FGFRL1	fibroblast growth factor receptor-like 1 [Source:HGNC Symbol;Acc:3693]
ENSACAP00000017437-D1_Acar	0.02527	0.13266	2.34638e-05	0.0473	0.000941355	0.02209	R	0.1249	0.02886	0.23118	NTN1	netrin 1 [Source:HGNC Symbol;Acc:8029]
ENSPSIP00000004731-D1_Acar	0.05732	0.18402	0.0366481	0.07088	0.0936025	0.05071	R	0.1247	0.05937	0.47599	MPZ	myelin protein zero [Source:HGNC Symbol;Acc:7225]
ENSACAP00000009706-D1_Acar	0.04144	0.12819	0.000276448	0.05618	3.79528e-09	0.03265	R	0.1247	0.02575	0.2065	MAP3K2	mitogen-activated protein kinase kinase kinase 2 [Source:HGNC Symbol;Acc:6854]
ENSACAP00000012090-D1_Acar	0.07851	0.21637	0.026936	0.09879	0.00982219	0.07224	R	0.1243	0.01264	0.10164	CAMK2B	calcium/calmodulin-dependent protein kinase II beta [Source:HGNC Symbol;Acc:1461]
ENSACAP00000009199-D1_Acar	0.03659	0.11352	0.0010537	0.04683	6.721e-06	0.03047	R	0.1231	0.02123	0.17239	BRD9	bromodomain containing 9 [Source:HGNC Symbol;Acc:25818]
ENSACAP00000014427-D1_Acar	0.09597	0.66855	0.0394799	0.10273	0.858847	0.09549	R	0.1224	0.04119	0.33656	SERPINF1	serpin peptidase inhibitor, clade F (alpha-2 antiplasmin, pigment epithelium derived factor), member 1 [Source:HGNC Symbol;Acc:8824]
ENSACAP00000005427-D1_Acar	0.09956	0.13352	0.0073697	0.1054	0	0.08091	R	0.1218	0.04729	0.38829	HTT	huntingtin [Source:HGNC Symbol;Acc:4851]
ENSACAP00000013770-D1_Acar	0.02466	0.08198	0.013841	0.03143	0.00430888	0.0206	R	0.1184	0.01931	0.16308	STK11	serine/threonine kinase 11 [Source:HGNC Symbol;Acc:11389]
ENSACAP00000005281-D1_Acar	0.06852	0.16138	0.00144848	0.08819	3.65898e-06	0.04863	R	0.1181	0.07755	0.65679	TUFM	Tu translation elongation factor, mitochondrial [Source:HGNC Symbol;Acc:12420]
ENSACAP00000014119-D1_Acar	0.05673	0.11447	0.00679413	0.064	2.78666e-12	0.04799	R	0.118	0.02222	0.18837	LONP2	lon peptidase 2, peroxisomal [Source:HGNC Symbol;Acc:20598]
ENSACAP00000003745-D1_Acar	0.06021	0.10916	0.0150118	0.06574	1.81483e-08	0.05159	R	0.1171	0.04064	0.34712	WWP2	WW domain containing E3 ubiquitin protein ligase 2 [Source:HGNC Symbol;Acc:16804]
ENSACAP00000013859-D1_Acar	0.0679	0.11773	0.0495729	0.07383	2.43663e-07	0.05764	R	0.116	0.02585	0.22275	HDX	highly divergent homeobox [Source:HGNC Symbol;Acc:26411]
ENSACAP00000011356-D1_Acar	0.05392	0.2705	0.0448635	0.06171	0.506486	0.05213	R	0.1148	0.02126	0.18523	LRRC18	leucine rich repeat containing 18 [Source:HGNC Symbol;Acc:23199]
ENSACAP00000012299-D1_Acar	0.0842	0.1201	0.0376206	0.08886	0	0.07069	R	0.1145	0.02461	0.2149	KAT6A	K(lysine) acetyltransferase 6A [Source:HGNC Symbol;Acc:13013]
ENSACAP00000015368-D1_Acar	0.05898	0.13679	0.0230669	0.06721	0.000117884	0.05231	R	0.1142	0.03954	0.34613	DPAGT1	dolichyl-phosphate (UDP-N-acetylglucosamine) N-acetylglucosaminephosphotransferase 1 (GlcNAc-1-P transferase) [Source:HGNC Symbol;Acc:2995]
ENSACAP00000013130-D1_Acar	0.04561	0.20655	0.000131138	0.07627	2.64051e-05	0.03769	R	0.1135	0.02825	0.24883	SFPQ	splicing factor proline/glutamine-rich [Source:HGNC Symbol;Acc:10774]
ENSACAP00000006981-D1_Acar	0.06488	0.10205	0.0495707	0.06898	3.27333e-08	0.05593	R	0.1134	0.02077	0.18316	ENSACAP00000006981	-
ENSACAP00000001967-D1_Acar	0.0513	0.10915	0.0142689	0.06207	1.53513e-10	0.03871	R	0.111	0.02801	0.25236	KBTBD4	kelch repeat and BTB (POZ) domain containing 4 [Source:HGNC Symbol;Acc:23761]
ENSACAP00000009520-D1_Acar	0.03777	0.09694	0.028216	0.04677	0.000118685	0.03023	R	0.1109	0.02479	0.22356	FBXO32	F-box protein 32 [Source:HGNC Symbol;Acc:16731]
ENSGALP00000027180-D1_Acar	0.02141	0.15637	0.0353629	0.03377	0.165051	0.01949	R	0.1108	0.00757	0.06834	ARGL1_CHICK	Arginine and glutamate-rich protein 1 [Source:UniProtKB/Swiss-Prot;Acc:Q5ZL35]
ENSACAP00000006112-D1_Acar	0.07207	0.10874	0.0245895	0.07757	0	0.05835	R	0.1103	0.02065	0.18723	ANAPC1	anaphase promoting complex subunit 1 [Source:HGNC Symbol;Acc:19988]
ENSACAP00000011880-D1_Acar	0.04979	0.11025	0.00836073	0.05888	1.05295e-10	0.04021	R	0.1101	0.03211	0.29177	SLC30A9	solute carrier family 30 (zinc transporter), member 9 [Source:HGNC Symbol;Acc:1329]
ENSGALP00000021551-D1_Acar	0.03284	0.10778	0.00913317	0.04304	9.72636e-05	0.02659	R	0.1097	0.01982	0.18066	ENSGALP00000021551	Uncharacterized protein [Source:UniProtKB/TrEMBL;Acc:F1NMB4]
ENSACAP00000015977-D1_Acar	0.08329	0.11267	0.0334096	0.08733	0	0.06874	R	0.1095	0.0238	0.21738	CHD9	chromodomain helicase DNA binding protein 9 [Source:HGNC Symbol;Acc:25701]
ENSACAP00000011419-D1_Acar	0.03434	0.10541	0.00288584	0.04247	0.000731254	0.02897	R	0.1089	0.02557	0.23476	TMEM39B	transmembrane protein 39B [Source:HGNC Symbol;Acc:25510]
ENSACAP00000016739-D1_Acar	0.01311	0.1099	6.23261e-07	0.0384	1.18852e-10	0.00956	R	0.1085	0.03368	0.31043	MAPK14	mitogen-activated protein kinase 14 [Source:HGNC Symbol;Acc:6876]
ENSPSIP00000007595-D1_Acar	0.05347	0.10329	0.0444499	0.06119	7.36051e-05	0.04171	R	0.1079	0.03843	0.35612	PVRL1	poliovirus receptor-related 1 (herpesvirus entry mediator C) [Source:HGNC Symbol;Acc:9706]
ENSACAP00000004369-D1_Acar	0.028	0.10882	0.0152135	0.03133	0.0749348	0.02696	R	0.107	0.01351	0.12628	CCM2	cerebral cavernous malformation 2 [Source:HGNC Symbol;Acc:21708]
ENSPSIP00000017813-D1_Acar	0.04439	0.10588	0.0158624	0.04965	0.00077602	0.03949	R	0.1056	0.01681	0.15913	BCAS3	breast carcinoma amplified sequence 3 [Source:HGNC Symbol;Acc:14347]
ENSACAP00000016791-D1_Acar	0.05888	0.10042	0.0310742	0.06573	1.10578e-13	0.04701	R	0.1051	0.0378	0.35962	SPG7	spastic paraplegia 7 (pure and complicated autosomal recessive) [Source:HGNC Symbol;Acc:11237]
ENSACAP00000005970-D1_Acar	0.04256	0.11245	0.0426021	0.05212	0.000572457	0.0348	R	0.1041	0.01847	0.17737	CARKD	carbohydrate kinase domain containing [Source:HGNC Symbol;Acc:25576]
ENSACAP00000003468-D1_Acar	0.04137	0.10824	0.0439231	0.04686	0.00708578	0.03697	R	0.1037	0.01319	0.12716	PDPK1	3-phosphoinositide dependent protein kinase-1 [Source:HGNC Symbol;Acc:8816]
ENSACAP00000003925-D1_Acar	0.03834	0.10389	0.0134414	0.04433	0.000111528	0.0334	R	0.1008	0.01131	0.11215	FXR1	fragile X mental retardation, autosomal homolog 1 [Source:HGNC Symbol;Acc:4023]
ENSACAP00000010493-D1_Acar	0.05179	0.10191	0.0101356	0.05914	1.05453e-06	0.04304	R	0.0991	0.05118	0.5165	SCARF2	scavenger receptor class F, member 2 [Source:HGNC Symbol;Acc:19869]
ENSACAP00000012790-D1_Acar	0.03947	0.1023	8.83698e-05	0.04714	1.27389e-10	0.03336	R	0.0984	0.02443	0.24839	UBE4B	ubiquitination factor E4B [Source:HGNC Symbol;Acc:12500]
ENSACAP00000011999-D1_Acar	0.01816	0.10051	0.0394959	0.02403	0.187984	0.01624	R	0.0983	0.01051	0.10694	FGFR1OP2	FGFR1 oncogene partner 2 [Source:HGNC Symbol;Acc:23098]
ENSACAP00000004049-D1_Acar	0.05634	0.15642	0.0266852	0.06873	0.055046	0.04946	R	0.0974	0.04069	0.41762	S1PR2	sphingosine-1-phosphate receptor 2 [Source:HGNC Symbol;Acc:3169]
ENSACAP00000013092-D1_Acar	0.05333	0.09289	0.00149733	0.06002	0	0.04216	R	0.0969	0.01604	0.16542	ENSACAP00000013092	Uncharacterized protein [Source:UniProtKB/TrEMBL;Acc:G1KNK7]
ENSACAP00000000793-D1_Acar	0.04305	0.09945	0.0350646	0.05088	0.000110418	0.03505	R	0.0964	0.03178	0.32971	LPAR4	lysophosphatidic acid receptor 4 [Source:HGNC Symbol;Acc:4478]
ENSACAP00000016734-D1_Acar	0.0307	0.09423	0.0172335	0.04133	0.000150599	0.02342	R	0.096	0.0255	0.26568	UBE2J2	ubiquitin-conjugating enzyme E2, J2 [Source:HGNC Symbol;Acc:19268]
ENSGALP00000024824-D7_Acar	0.04354	0.08849	0.0190838	0.05115	3.06866e-13	0.0345	R	0.0923	0.01378	0.14928	EPHA6	EPH receptor A6 [Source:HGNC Symbol;Acc:19296]
ENSACAP00000008577-D1_Acar	0.03366	0.07966	0.0178317	0.03814	0.00152701	0.02947	R	0.0885	0.02145	0.24225	CLCN6	chloride channel, voltage-sensitive 6 [Source:HGNC Symbol;Acc:2024]
ENSACAP00000012399-D1_Acar	0.05039	0.08814	0.0448896	0.05648	3.33067e-16	0.03996	R	0.0881	0.01518	0.17239	INPP4A	inositol polyphosphate-4-phosphatase, type I, 107kDa [Source:HGNC Symbol;Acc:6074]
ENSACAP00000015079-D1_Acar	0.03879	0.09384	0.00780699	0.04351	0.00219157	0.03457	R	0.0868	0.03231	0.37208	INTS5	integrator complex subunit 5 [Source:HGNC Symbol;Acc:29352]
ENSMUSP00000048345-D1_Acar	0.02475	0.07409	8.26101e-11	0.02865	6.64802e-13	0.02209	R	0.0866	0.01269	0.14666	Gm15800	predicted gene 15800 [Source:MGI Symbol;Acc:MGI:3647820]
ENSACAP00000002599-D1_Acar	0.04632	0.08161	0.0223806	0.05267	0	0.03687	R	0.0845	0.01505	0.17807	ANKRD28	ankyrin repeat domain 28 [Source:HGNC Symbol;Acc:29024]
ENSACAP00000012280-D1_Acar	0.03939	0.07738	0.0411515	0.04401	5.40534e-07	0.03258	R	0.084	0.02374	0.2828	COBRA1	cofactor of BRCA1 [Source:HGNC Symbol;Acc:24324]
ENSACAP00000002023-D1_Acar	0.05209	0.08304	0.0173291	0.05761	0	0.03969	R	0.0836	0.01886	0.22558	ROBO1	roundabout, axon guidance receptor, homolog 1 (Drosophila) [Source:HGNC Symbol;Acc:10249]
ENSP00000253861-D2_Acar	0.04382	0.08123	0.0338967	0.04846	6.25335e-07	0.03661	R	0.0834	0.01974	0.23681	EXOC4	exocyst complex component 4 [Source:HGNC Symbol;Acc:30389]
ENSACAP00000002105-D1_Acar	0.03701	0.07466	0.0278631	0.04227	6.17344e-07	0.02968	R	0.0827	0.01653	0.19997	MAP4K5	mitogen-activated protein kinase kinase kinase kinase 5 [Source:HGNC Symbol;Acc:6867]
ENSACAP00000008309-D1_Acar	0.01795	0.07286	0.0398808	0.02551	0.00325994	0.01472	R	0.082	0.01513	0.1844	MED30	mediator complex subunit 30 [Source:HGNC Symbol;Acc:23032]
ENSACAP00000005939-D1_Acar	0.02851	0.08423	0.00920268	0.03775	0.000149765	0.0237	R	0.08	0.02399	0.29981	SLC23A2	solute carrier family 23 (nucleobase transporters), member 2 [Source:HGNC Symbol;Acc:10973]
ENSPSIP00000015442-D1_Acar	0.035	0.07866	0.0433454	0.04227	2.30535e-09	0.02734	R	0.0792	0.01271	0.16041	PRKAA1	protein kinase, AMP-activated, alpha 1 catalytic subunit [Source:HGNC Symbol;Acc:9376]
ENSACAP00000003955-D1_Acar	0.05516	0.07853	0.0274648	0.05826	0	0.04489	R	0.0789	0.02235	0.28335	GCN1L1	GCN1 general control of amino-acid synthesis 1-like 1 (yeast) [Source:HGNC Symbol;Acc:4199]
ENSACAP00000002886-D1_Acar	0.01665	0.04861	0.0361851	0.0193	0.00795112	0.01466	R	0.0762	0.01159	0.152	AKT2	v-akt murine thymoma viral oncogene homolog 2 [Source:HGNC Symbol;Acc:392]
ENSACAP00000006970-D1_Acar	0.03791	0.07457	0.0325838	0.04439	2.81331e-12	0.02895	R	0.0754	0.01609	0.21329	ZDHHC5	zinc finger, DHHC-type containing 5 [Source:HGNC Symbol;Acc:18472]
ENSACAP00000003643-D1_Acar	0.01136	0.07918	0.000929207	0.0139	0.233637	0.01075	R	0.0713	0.0088	0.12332	LRRC8A	leucine rich repeat containing 8 family, member A [Source:HGNC Symbol;Acc:19027]
ENSACAP00000010460-D1_Acar	0.03959	0.14267	0.0387919	0.04438	0.243101	0.03745	R	0.0697	0.01807	0.25928	ENSACAP00000010460	-
ENSACAP00000016948-D1_Acar	0.03059	0.11494	0.0473373	0.03424	0.216047	0.02886	R	0.0693	0.00649	0.09363	UBTF	upstream binding transcription factor, RNA polymerase I [Source:HGNC Symbol;Acc:12511]
ENSPSIP00000013702-D1_Acar	0.00531	0.06573	0.00516856	0.01371	9.88083e-06	0.00469	R	0.0686	0.00491	0.07159	ENSPSIP00000013702	-
ENSACAP00000013364-D1_Acar	0.02074	0.26549	0.012217	0.03611	0.712669	0.01969	R	0.0683	0.0317	0.46407	ENSACAP00000013364	-
ENSACAP00000002293-D1_Acar	0.04547	0.06624	0.0130039	0.04915	0	0.03439	R	0.0674	0.01651	0.24504	FBN2	fibrillin 2 [Source:HGNC Symbol;Acc:3604]
ENSACAP00000011462-D1_Acar	0.02656	0.06724	0.000491416	0.03184	0	0.02237	R	0.0663	0.01055	0.15914	PDS5A	PDS5, regulator of cohesion maintenance, homolog A (S. cerevisiae) [Source:HGNC Symbol;Acc:29088]
ENSACAP00000006920-D1_Acar	0.01844	0.07396	0.00334705	0.03141	0.117464	0.0158	R	0.0657	0.0241	0.36699	CHN2	chimerin (chimaerin) 2 [Source:HGNC Symbol;Acc:1944]
ENSACAP00000013174-D1_Acar	0.01512	0.06406	0.0463627	0.0213	8.20731e-05	0.01228	R	0.0644	0.00595	0.09241	ARRDC3	arrestin domain containing 3 [Source:HGNC Symbol;Acc:29263]
ENSACAP00000009565-D1_Acar	0.02072	0.06006	0.0422951	0.02546	0.00171686	0.01685	R	0.0644	0.01359	0.21098	DRG2	developmentally regulated GTP binding protein 2 [Source:HGNC Symbol;Acc:3030]
ENSACAP00000017434-D1_Acar	0.02781	0.0613	0.00317014	0.03067	1.05066e-07	0.02455	R	0.0636	0.01619	0.2548	DHX30	DEAH (Asp-Glu-Ala-His) box polypeptide 30 [Source:HGNC Symbol;Acc:16716]
ENSACAP00000003429-D1_Acar	0.02765	0.07892	0.0373067	0.03642	1.68568e-05	0.02429	R	0.0632	0.01543	0.24421	RNF19B	ring finger protein 19B [Source:HGNC Symbol;Acc:26886]
ENSACAP00000008012-D1_Acar	0.01685	0.1029	0.000654477	0.03348	7.50644e-12	0.0129	R	0.0611	0.01108	0.18155	ST7	suppression of tumorigenicity 7 [Source:HGNC Symbol;Acc:11351]
ENSACAP00000008820-D1_Acar	0.03536	0.08218	0.0298516	0.04218	0.00543965	0.02959	R	0.0599	0.02381	0.39783	KEAP1	kelch-like ECH-associated protein 1 [Source:HGNC Symbol;Acc:23177]
ENSACAP00000005410-D1_Acar	0.0137	0.09009	0.0302448	0.02599	0.00754335	0.01025	R	0.0596	0.01422	0.23855	DR1	down-regulator of transcription 1, TBP-binding (negative cofactor 2) [Source:HGNC Symbol;Acc:3017]
ENSACAP00000008252-D2_Acar	0.01143	0.05774	0.0185984	0.018	1.24666e-08	0.00988	R	0.0585	0.00552	0.0944	EXT1	exostosin 1 [Source:HGNC Symbol;Acc:3512]
ENSACAP00000000941-D1_Acar	0.00289	0.04465	0.00328328	0.00699	0.3666	0.00236	R	0.0572	0.01914	0.33462	POLR2G	polymerase (RNA) II (DNA directed) polypeptide G [Source:HGNC Symbol;Acc:9194]
ENSACAP00000008646-D1_Acar	0.02452	0.0557	0.0341321	0.02811	2.30905e-05	0.02031	R	0.0557	0.01377	0.24721	GATAD2B	GATA zinc finger domain containing 2B [Source:HGNC Symbol;Acc:30778]
ENSACAP00000011248-D1_Acar	0.02485	0.05229	0.048778	0.02891	1.38529e-08	0.01943	R	0.0528	0.01193	0.22584	LINGO1	leucine rich repeat and Ig domain containing 1 [Source:HGNC Symbol;Acc:21205]
ENSACAP00000012596-D1_Acar	0.00425	0.0516	0.0030345	0.01232	3.50791e-06	0.00323	R	0.0525	0.00771	0.14689	FAM108B1	family with sequence similarity 108, member B1 [Source:HGNC Symbol;Acc:24278]
ENSACAP00000015966-D1_Acar	0.00709	0.04592	7.10543e-14	0.0095	5.91606e-05	0.00642	R	0.0524	0.00742	0.14155	TRRAP	transformation/transcription domain-associated protein [Source:HGNC Symbol;Acc:12347]
ENSACAP00000006770-D1_Acar	0.02122	0.04836	0.0334253	0.02606	9.84942e-09	0.01536	R	0.0518	0.01309	0.25282	CDC23	cell division cycle 23 homolog (S. cerevisiae) [Source:HGNC Symbol;Acc:1724]
ENSACAP00000002269-D1_Acar	0.01684	0.0542	0.0269825	0.02356	0.00504778	0.01449	R	0.0492	0.02028	0.41221	PSMD8	proteasome (prosome, macropain) 26S subunit, non-ATPase, 8 [Source:HGNC Symbol;Acc:9566]
ENSACAP00000009046-D1_Acar	0.00336	0.04711	0.0177315	0.0111	0.000331421	0.00248	R	0.0471	0.00771	0.16363	PTP4A1	protein tyrosine phosphatase type IVA, member 1 [Source:HGNC Symbol;Acc:9634]
ENSACAP00000015145-D1_Acar	0.00978	0.04205	0.000774479	0.01708	1.70974e-14	0.00645	R	0.0436	0.01534	0.35157	EIF3L	eukaryotic translation initiation factor 3, subunit L [Source:HGNC Symbol;Acc:18138]
ENSACAP00000017375-D1_Acar	0.01876	0.05406	0.0304228	0.02073	0.0215633	0.01731	R	0.0425	0.0076	0.17888	COPG2	coatomer protein complex, subunit gamma 2 [Source:HGNC Symbol;Acc:2237]
ENSACAP00000015621-D2_Acar	0.0001	0.03993	0.0225039	0.00721	0.000931637	0.0001	R	0.0399	0.00845	0.21171	RPS10	ribosomal protein S10 [Source:HGNC Symbol;Acc:10383]
ENSGALP00000012834-D1_Acar	0.01823	0.0404	0.014942	0.02212	0	0.01321	R	0.0397	0.00933	0.23497	ATP9A	ATPase, class II, type 9A [Source:HGNC Symbol;Acc:13540]
ENSACAP00000016286-D1_Acar	0.00786	0.03447	0.028362	0.01085	9.84685e-07	0.00642	R	0.0351	0.00361	0.10273	ENSACAP00000016286	-
ENSACAP00000006063-D1_Acar	0.01044	0.09122	0.0330537	0.01661	0.219575	0.00979	R	0.033	0.00522	0.1582	ENSACAP00000006063	-
ENSACAP00000010388-D1_Acar	0.00628	0.02912	0.00412277	0.00967	1.94085e-07	0.00476	R	0.0304	0.00777	0.25562	PPP2R1A	protein phosphatase 2, regulatory subunit A, alpha [Source:HGNC Symbol;Acc:9302]
ENSACAP00000017416-D1_Acar	0.02811	0.17614	0.0142439	0.03264	0.594475	0.02729	R	0.0298	0.01539	0.51637	ZNF777	zinc finger protein 777 [Source:HGNC Symbol;Acc:22213]
ENSACAP00000007146-D1_Acar	0.00441	0.02537	0.0150744	0.00747	9.69245e-08	0.00334	R	0.0265	0.00495	0.18699	SEC61A1	Sec61 alpha 1 subunit (S. cerevisiae) [Source:HGNC Symbol;Acc:18276]
ENSACAP00000005236-D1_Acar	0.00822	0.0256	0.0377133	0.01052	6.89362e-07	0.00638	R	0.0254	0.00599	0.23565	DET1	de-etiolated homolog 1 (Arabidopsis) [Source:HGNC Symbol;Acc:25477]
ENSACAP00000004796-D1_Acar	0.00306	0.02156	0.00317221	0.00445	0.00945951	0.00266	R	0.0234	0.00414	0.17703	ENSACAP00000004796	-
ENSACAP00000003083-D1_Acar	0.00377	0.02224	0.0275904	0.00648	0.000363917	0.00288	R	0.0225	0.00551	0.24443	ENSACAP00000003083	-
ENSACAP00000001479-D1_Acar	0.00662	0.02076	0.0144774	0.00858	5.54183e-05	0.00515	R	0.0209	0.00805	0.3853	KLHL17	kelch-like 17 (Drosophila) [Source:HGNC Symbol;Acc:24023]
ENSACAP00000010909-D1_Acar	0.0001	0.01872	0.0422719	0.00214	0.00158868	0.0001	R	0.0187	0.00333	0.17812	RPS23	ribosomal protein S23 [Source:HGNC Symbol;Acc:10410]
ENSACAP00000003230-D1_Acar	0.0001	0.01685	0.00161235	0.0026	0.0104213	0.0001	R	0.0181	0.00626	0.34627	YWHAG	tyrosine 3-monooxygenase/tryptophan 5-monooxygenase activation protein, gamma polypeptide [Source:HGNC Symbol;Acc:12852]
ENSACAP00000006585-D1_Acar	0.01366	0.04268	0.0293485	0.02022	2.67953e-06	0.0106	R	0.0147	0.00748	0.50887	KAT8	K(lysine) acetyltransferase 8 [Source:HGNC Symbol;Acc:17933]
ENSPSIP00000006639-D3_Acar	0.0001	0.00689	0.0473783	0.00084	6.66285e-05	0.0001	R	0.0069	0.00119	0.17292	ACTA2	actin, alpha 2, smooth muscle, aorta [Source:HGNC Symbol;Acc:130]

## Sheet: Henophidia
GeneID	omega(M2_rest)	omega(M2_specific)	p-value	omega(M0)	p-value	omega(Fix_rest)	PSG/RSG	omega(M1_specific)	dN(M1)	dS(M1)	Gene_Name	Description
ENSACAP00000019484-D1_Acar	0.33836	999	1.5625e-06	0.3591	0.0126051	0.34428	P	13.5318	0.02444	0.00181	ENSACAP00000019484	Uncharacterized protein [Source:UniProtKB/TrEMBL;Acc:G1KWP1]
ENSACAP00000003120-D1_Acar	0.19048	999	0.0481754	0.20251	0.357672	0.1925	P	10.9835	0.01265	0.00115	ENSACAP00000003120	-
ENSACAP00000020628-D1_Acar	0.24751	999	0.0187908	0.25833	0.362243	0.24981	P	10.0282	0.01214	0.00121	PP2D1	protein phosphatase 2C-like domain containing 1 [Source:HGNC Symbol;Acc:28406]
ENSP00000409382-D1_Acar	0.20286	468.803	0.0216925	0.21292	0.430505	0.20496	P	9.1259	0.01253	0.00137	EFCAB4B	EF-hand calcium binding domain 4B [Source:HGNC Symbol;Acc:28657]
ENSACAP00000021464-D1_Acar	0.1726	999	0.000602212	0.18644	0.15341	0.17499	P	8.6568	0.01744	0.00201	ENSACAP00000021464	-
ENSACAP00000008642-D1_Acar	0.20141	999	0.00403291	0.21463	0.283517	0.20435	P	6.9136	0.01302	0.00188	SGPL1	sphingosine-1-phosphate lyase 1 [Source:HGNC Symbol;Acc:10817]
ENSACAP00000010024-D1_Acar	0.30634	999	0.027187	0.31451	0.272415	0.30891	P	6.5115	0.0075	0.00115	EGF	epidermal growth factor [Source:HGNC Symbol;Acc:3229]
ENSACAP00000008354-D1_Acar	0.18873	999	0.0148955	0.20142	0.237014	0.19088	P	6.434	0.01697	0.00264	COMTD1	catechol-O-methyltransferase domain containing 1 [Source:HGNC Symbol;Acc:26309]
ENSACAP00000012264-D1_Acar	0.18445	999	0.0114035	0.19444	0.353788	0.1863	P	5.2996	0.00838	0.00158	ASB3	ankyrin repeat and SOCS box containing 3 [Source:HGNC Symbol;Acc:16013]
ENSACAP00000004637-D1_Acar	0.30689	999	9.50194e-05	0.33521	0.0304341	0.31322	P	4.8717	0.02193	0.0045	C20orf152	chromosome 20 open reading frame 152 [Source:HGNC Symbol;Acc:16145]
ENSACAP00000005088-D1_Acar	0.27817	1.15163	0.0138092	0.28651	0.872684	0.27857	P	4.8037	0.0138	0.00287	DLEC1	deleted in lung and esophageal cancer 1 [Source:HGNC Symbol;Acc:2899]
ENSACAP00000000934-D1_Acar	0.34608	999	0.000463398	0.36459	0.0366185	0.35165	P	4.6685	0.0148	0.00317	QSOX1	quiescin Q6 sulfhydryl oxidase 1 [Source:HGNC Symbol;Acc:9756]
ENSACAP00000010484-D1_Acar	0.27779	999	0.00226636	0.28984	0.105699	0.28048	P	4.4802	0.00992	0.00221	GHR	growth hormone receptor [Source:HGNC Symbol;Acc:4263]
ENSACAP00000016606-D1_Acar	0.14308	2.89749	0.00891716	0.1516	0.565165	0.14397	P	4.4611	0.00892	0.002	ARSB	arylsulfatase B [Source:HGNC Symbol;Acc:714]
ENSACAP00000008355-D1_Acar	0.10415	999	0.0165415	0.11289	0.434209	0.10498	P	4.3856	0.00713	0.00163	ELOVL5	ELOVL fatty acid elongase 5 [Source:HGNC Symbol;Acc:21308]
ENSACAP00000017654-D1_Acar	0.14442	16.8239	0.000214975	0.15285	0.271398	0.14543	P	4.2336	0.01034	0.00244	FTSJ3	FtsJ homolog 3 (E. coli) [Source:HGNC Symbol;Acc:17136]
ENSACAP00000011594-D1_Acar	0.03944	0.6598	0.0286964	0.04185	0.920408	0.03937	P	4.1236	0.00462	0.00112	RBM47	RNA binding motif protein 47 [Source:HGNC Symbol;Acc:30358]
ENSACAP00000004999-D1_Acar	0.17353	7.68076	0.00441266	0.17912	0.415411	0.17438	P	4.098	0.0055	0.00134	SLK	STE20-like kinase [Source:HGNC Symbol;Acc:11088]
ENSACAP00000017000-D1_Acar	0.20055	999	0.000367964	0.22107	0.105834	0.20473	P	3.8919	0.02071	0.00532	ENSACAP00000017000	-
ENSACAP00000014855-D1_Acar	0.13749	999	0.0151969	0.14514	0.52488	0.13871	P	3.8374	0.00762	0.00199	ENSACAP00000014855	Uncharacterized protein [Source:UniProtKB/TrEMBL;Acc:G1KQP7]
ENSPSIP00000004079-D9_Acar	0.21831	999	0.0449421	0.22737	0.489545	0.22033	P	3.7888	0.00855	0.00226	ENSPSIP00000004079	-
ENSACAP00000000726-D1_Acar	0.26514	999	0.0496296	0.27207	0.39548	0.26702	P	3.7673	0.0064	0.0017	ENSACAP00000000726	-
ENSACAP00000015668-D1_Acar	0.08133	1.06728	0.0195008	0.08748	0.977323	0.08137	P	3.6959	0.00838	0.00227	FOXI1	forkhead box I1 [Source:HGNC Symbol;Acc:3815]
ENSACAP00000008974-D1_Acar	0.13068	999	0.00602154	0.13469	0.358373	0.13128	P	3.6891	0.00401	0.00109	CEP135	centrosomal protein 135kDa [Source:HGNC Symbol;Acc:29086]
ENSACAP00000020815-D1_Acar	0.08926	2.4364	0.0427615	0.09419	0.726525	0.08964	P	3.6797	0.00423	0.00115	GYG1	glycogenin 1 [Source:HGNC Symbol;Acc:4699]
ENSACAP00000016641-D1_Acar	0.21957	999	0.00150969	0.23187	0.112785	0.22172	P	3.6664	0.01435	0.00391	ANKRD33	ankyrin repeat domain 33 [Source:HGNC Symbol;Acc:13788]
ENSACAP00000009719-D1_Acar	0.13132	3.08275	0.000401538	0.1353	0.529921	0.13178	P	3.6353	0.00406	0.00112	MAP1B	microtubule-associated protein 1B [Source:HGNC Symbol;Acc:6836]
ENSACAP00000009157-D1_Acar	0.34478	1.72714	0.0133926	0.36333	0.556567	0.34795	P	3.6248	0.03839	0.01059	ENSACAP00000009157	-
ENSACAP00000001360-D1_Acar	0.17915	999	0.028781	0.18618	0.436347	0.18059	P	3.4781	0.00636	0.00183	SLC28A3	solute carrier family 28 (sodium-coupled nucleoside transporter), member 3 [Source:HGNC Symbol;Acc:16484]
ENSACAP00000010314-D1_Acar	0.081	0.92947	0.0345125	0.08457	0.970539	0.08097	P	3.4086	0.00492	0.00144	FAXC	failed axon connections homolog (Drosophila) [Source:HGNC Symbol;Acc:20742]
ENSACAP00000014132-D1_Acar	0.181	9.59602	1.7425e-05	0.18553	0.290606	0.18183	P	3.3071	0.00399	0.00121	MDN1	MDN1, midasin homolog (yeast) [Source:HGNC Symbol;Acc:18302]
ENSACAP00000013470-D1_Acar	0.15494	17.575	0.00099457	0.1753	0.226702	0.15879	P	3.2679	0.02716	0.00831	PGR	progesterone receptor [Source:HGNC Symbol;Acc:8910]
ENSACAP00000017043-D1_Acar	0.17902	8.25719	0.0457459	0.18313	0.579665	0.17973	P	3.2227	0.00342	0.00106	TACC2	transforming, acidic coiled-coil containing protein 2 [Source:HGNC Symbol;Acc:11523]
ENSACAP00000017110-D1_Acar	0.22344	15.1275	0.00328228	0.23361	0.299748	0.2255	P	3.2197	0.00805	0.0025	ENSACAP00000017110	Uncharacterized protein [Source:UniProtKB/TrEMBL;Acc:G1KTU5]
ENSPSIP00000015186-D2_Acar	0.20157	2.06742	0.00452333	0.21132	0.547415	0.2026	P	3.1664	0.00982	0.0031	AKAP4	A kinase (PRKA) anchor protein 4 [Source:HGNC Symbol;Acc:374]
ENSACAP00000004870-D1_Acar	0.05852	999	0.00932948	0.06209	0.697342	0.05876	P	3.1242	0.00704	0.00225	WDR44	WD repeat domain 44 [Source:HGNC Symbol;Acc:30512]
ENSACAP00000021288-D1_Acar	0.24364	999	0.0143965	0.25384	0.21058	0.24604	P	3.0697	0.0117	0.00381	ITPRIPL1	inositol 1,4,5-trisphosphate receptor interacting protein-like 1 [Source:HGNC Symbol;Acc:29371]
ENSP00000439565-D1_Acar	0.10345	999	0.0373674	0.10853	0.462025	0.10403	P	3.0562	0.00426	0.00139	MRPL12	mitochondrial ribosomal protein L12 [Source:HGNC Symbol;Acc:10378]
ENSACAP00000014939-D1_Acar	0.15414	999	0.0369416	0.16303	0.509259	0.15541	P	3.0194	0.01192	0.00395	ENSACAP00000014939	Uncharacterized protein [Source:UniProtKB/TrEMBL;Acc:G1KQT8]
ENSACAP00000004510-D1_Acar	0.11987	1.11375	0.0273705	0.12644	0.949937	0.11996	P	2.9826	0.01085	0.00364	KLHDC8B	kelch domain containing 8B [Source:HGNC Symbol;Acc:28557]
ENSACAP00000000255-D1_Acar	0.15744	3.28129	0.00603047	0.16177	0.559286	0.15797	P	2.9811	0.00451	0.00151	NPC1	Niemann-Pick disease, type C1 [Source:HGNC Symbol;Acc:7897]
ENSPSIP00000010902-D1_Acar	0.17339	8.61518	0.000996897	0.17948	0.30599	0.1743	P	2.9786	0.00622	0.00209	TRPM5	transient receptor potential cation channel, subfamily M, member 5 [Source:HGNC Symbol;Acc:14323]
ENSPSIP00000012691-D1_Acar	0.29039	779.284	0.0012176	0.3027	0.169731	0.29372	P	2.9426	0.01055	0.00358	ENSPSIP00000012691	-
ENSACAP00000012389-D1_Acar	0.31525	4.24864	0.000463796	0.33836	0.174706	0.32085	P	2.9426	0.01615	0.00549	PLXNC1	plexin C1 [Source:HGNC Symbol;Acc:9106]
ENSACAP00000011628-D1_Acar	0.33054	64.569	0.0317403	0.35169	0.26929	0.33578	P	2.9365	0.01557	0.0053	ENSACAP00000011628	-
ENSACAP00000005925-D1_Acar	0.22422	999	0.0202871	0.23199	0.331217	0.22605	P	2.9335	0.00561	0.00191	ARMC2	armadillo repeat containing 2 [Source:HGNC Symbol;Acc:23045]
ENSACAP00000014431-D1_Acar	0.2239	1.25299	0.0313083	0.23222	0.858529	0.22437	P	2.9131	0.01339	0.0046	TELO2	TEL2, telomere maintenance 2, homolog (S. cerevisiae) [Source:HGNC Symbol;Acc:29099]
ENSACAP00000013808-D1_Acar	0.07062	999	0.00103051	0.07722	0.457445	0.07128	P	2.9054	0.01008	0.00347	ENSACAP00000013808	-
ENSACAP00000010935-D1_Acar	0.24382	76.7367	0.0493293	0.24988	0.404758	0.24534	P	2.8392	0.00536	0.00189	ADCK2	aarF domain containing kinase 2 [Source:HGNC Symbol;Acc:19039]
ENSACAP00000006948-D1_Acar	0.35849	999	0.000250066	0.38143	0.0276494	0.365	P	2.8174	0.02253	0.008	RNF112	ring finger protein 112 [Source:HGNC Symbol;Acc:12968]
ENSACAP00000002003-D1_Acar	0.13723	2.5203	0.0142825	0.16885	0.595208	0.13994	P	2.7923	0.02381	0.00853	IGFBP7	insulin-like growth factor binding protein 7 [Source:HGNC Symbol;Acc:5476]
ENSACAP00000000855-D1_Acar	0.17688	999	0.00167613	0.18184	0.290691	0.17784	P	2.7748	0.00392	0.00141	PCNXL2	pecanex-like 2 (Drosophila) [Source:HGNC Symbol;Acc:8736]
ENSACAP00000003172-D1_Acar	0.08694	999	0.00525854	0.0901	0.539482	0.08728	P	2.7022	0.0027	0.001	PIK3CB	phosphoinositide-3-kinase, catalytic, beta polypeptide [Source:HGNC Symbol;Acc:8976]
ENSACAP00000001010-D1_Acar	0.26527	315.016	0.020406	0.27418	0.222945	0.26796	P	2.6295	0.00526	0.002	TSGA10	testis specific, 10 [Source:HGNC Symbol;Acc:14927]
ENSACAP00000018806-D1_Acar	0.31417	999	0.00896479	0.32216	0.150336	0.3169	P	2.629	0.00706	0.00269	PRX	periaxin [Source:HGNC Symbol;Acc:13797]
ENSACAP00000013416-D1_Acar	0.22529	999	0.0254911	0.23029	0.253812	0.22643	P	2.6247	0.00467	0.00178	ENSACAP00000013416	Amine oxidase [Source:UniProtKB/TrEMBL;Acc:G1KP27]
ENSACAP00000006578-D1_Acar	0.15055	1.89768	0.0179696	0.1612	0.789678	0.15146	P	2.5858	0.01612	0.00623	HEXA	hexosaminidase A (alpha polypeptide) [Source:HGNC Symbol;Acc:4878]
ENSACAP00000019541-D1_Acar	0.25777	999	0.0217976	0.27246	0.40731	0.26154	P	2.5655	0.02376	0.00926	MICALL2	MICAL-like 2 [Source:HGNC Symbol;Acc:29672]
ENSACAP00000009138-D1_Acar	0.10857	2.36684	0.00152702	0.12365	0.64862	0.10923	P	2.5468	0.01863	0.00731	HSD17B10	hydroxysteroid (17-beta) dehydrogenase 10 [Source:HGNC Symbol;Acc:4800]
ENSACAP00000007792-D1_Acar	0.25689	6.62857	0.00702916	0.27296	0.228044	0.25937	P	2.5239	0.01393	0.00552	P2RY14	purinergic receptor P2Y, G-protein coupled, 14 [Source:HGNC Symbol;Acc:16442]
ENSPSIP00000001802-D1_Acar	0.40829	157.801	0.00194613	0.42688	0.0816891	0.41467	P	2.5154	0.01915	0.00761	CATSPERD	catsper channel auxiliary subunit delta [Source:HGNC Symbol;Acc:28598]
ENSACAP00000012781-D1_Acar	0.24369	999	3.7867e-06	0.26109	0.0508684	0.24801	P	2.4963	0.01972	0.0079	ENSACAP00000012781	Uncharacterized protein [Source:UniProtKB/TrEMBL;Acc:G1KN45]
ENSACAP00000002206-D1_Acar	0.32309	999	0.0281875	0.33079	0.201267	0.32557	P	2.4956	0.00601	0.00241	ANKMY1	ankyrin repeat and MYND domain containing 1 [Source:HGNC Symbol;Acc:20987]
ENSACAP00000001788-D1_Acar	0.32813	999	0.0288835	0.35399	0.26089	0.33515	P	2.4844	0.0367	0.01477	ENSACAP00000001788	Uncharacterized protein [Source:UniProtKB/TrEMBL;Acc:G1K9Y4]
ENSACAP00000003390-D1_Acar	0.29048	999	0.0395061	0.29598	0.333982	0.29207	P	2.4564	0.00414	0.00168	IGFN1	immunoglobulin-like and fibronectin type III domain containing 1 [Source:HGNC Symbol;Acc:24607]
ENSACAP00000016527-D1_Acar	0.10224	1.2136	9.94058e-05	0.10881	0.860867	0.10238	P	2.4552	0.00875	0.00356	MYBPC1	myosin binding protein C, slow type [Source:HGNC Symbol;Acc:7549]
ENSPSIP00000007413-D1_Acar	0.07092	999	0.00195172	0.07391	0.32886	0.07113	P	2.4251	0.00372	0.00153	NUP88	nucleoporin 88kDa [Source:HGNC Symbol;Acc:8067]
ENSACAP00000020283-D1_Acar	0.31104	2.00889	0.00709759	0.33767	0.507518	0.31538	P	2.3905	0.02251	0.00941	C19orf21	chromosome 19 open reading frame 21 [Source:HGNC Symbol;Acc:27000]
ENSACAP00000011099-D1_Acar	0.35275	5.88241	0.00724484	0.37378	0.246027	0.35887	P	2.3523	0.02567	0.01091	ENSACAP00000011099	Uncharacterized protein [Source:UniProtKB/TrEMBL;Acc:G1KL23]
ENSACAP00000015376-D1_Acar	0.31441	999	0.00121878	0.32789	0.084977	0.31836	P	2.3484	0.01287	0.00548	CSF1R	colony stimulating factor 1 receptor [Source:HGNC Symbol;Acc:2433]
ENSACAP00000015029-D1_Acar	0.14766	999	0.00565621	0.15698	0.323093	0.14916	P	2.3209	0.01191	0.00513	GDPD2	glycerophosphodiester phosphodiesterase domain containing 2 [Source:HGNC Symbol;Acc:25974]
ENSPSIP00000005920-D1_Acar	0.13444	2.49583	0.0074307	0.14126	0.633684	0.13504	P	2.2994	0.00622	0.00271	HELLS	helicase, lymphoid-specific [Source:HGNC Symbol;Acc:4861]
ENSACAP00000016738-D1_Acar	0.19237	18.8249	0.00167096	0.20103	0.341199	0.194	P	2.273	0.00638	0.0028	TTLL5	tubulin tyrosine ligase-like family, member 5 [Source:HGNC Symbol;Acc:19963]
ENSMUSP00000131681-D1_Acar	0.25626	4.89845	9.0622e-06	0.26677	0.145978	0.25864	P	2.255	0.01733	0.00769	Muc5ac	mucin 5, subtypes A and C, tracheobronchial/gastric [Source:MGI Symbol;Acc:MGI:104697]
ENSACAP00000003342-D1_Acar	0.06805	999	0.0320166	0.07284	0.644347	0.06845	P	2.2456	0.00494	0.0022	FAM92A1	family with sequence similarity 92, member A1 [Source:HGNC Symbol;Acc:30452]
ENSACAP00000016555-D1_Acar	0.04766	4.77651	0.0211127	0.05028	0.803757	0.04779	P	2.2404	0.00247	0.0011	GAD1	glutamate decarboxylase 1 (brain, 67kDa) [Source:HGNC Symbol;Acc:4092]
ENSACAP00000007497-D1_Acar	0.13225	3.25925	0.0171801	0.13791	0.690919	0.13287	P	2.2366	0.00547	0.00245	NOC3L	nucleolar complex associated 3 homolog (S. cerevisiae) [Source:HGNC Symbol;Acc:24034]
ENSACAP00000006938-D1_Acar	0.1441	17.501	1.51744e-05	0.15129	0.20669	0.14514	P	2.2093	0.00687	0.00311	XDH	xanthine dehydrogenase [Source:HGNC Symbol;Acc:12805]
ENSACAP00000007294-D1_Acar	0.22889	999	0.0380334	0.25668	0.319631	0.23505	P	2.2074	0.02288	0.01037	IL10RA	interleukin 10 receptor, alpha [Source:HGNC Symbol;Acc:5964]
ENSP00000263754-D1_Acar	0.06706	999	0.0116114	0.07067	0.435934	0.06747	P	2.2044	0.00262	0.00119	KAT2B	K(lysine) acetyltransferase 2B [Source:HGNC Symbol;Acc:8638]
ENSACAP00000003629-D1_Acar	0.12333	999	0.00101405	0.13586	0.254287	0.12471	P	2.1596	0.02139	0.0099	NOB1	NIN1/RPN12 binding protein 1 homolog (S. cerevisiae) [Source:HGNC Symbol;Acc:29540]
ENSACAP00000009598-D1_Acar	0.18302	999	0.0144162	0.18638	0.362908	0.1837	P	2.1397	0.00244	0.00114	CCDC88C	coiled-coil domain containing 88C [Source:HGNC Symbol;Acc:19967]
ENSACAP00000000806-D1_Acar	0.21701	999	0.00395095	0.23271	0.207755	0.21992	P	2.1281	0.01938	0.0091	MRPS5	mitochondrial ribosomal protein S5 [Source:HGNC Symbol;Acc:14498]
ENSACAP00000015401-D1_Acar	0.30419	11.0815	0.00133143	0.31369	0.167742	0.30684	P	2.1145	0.00773	0.00366	ZFP106	zinc finger protein 106 homolog (mouse) [Source:HGNC Symbol;Acc:23240]
ENSACAP00000006572-D1_Acar	0.12704	3.43551	0.0398683	0.13106	0.737962	0.12753	P	2.1098	0.00455	0.00216	MARS	methionyl-tRNA synthetase [Source:HGNC Symbol;Acc:6898]
ENSACAP00000019047-D1_Acar	0.13766	999	0.000475664	0.15571	0.197909	0.13966	P	2.1061	0.01656	0.00786	ENSACAP00000019047	Uncharacterized protein [Source:UniProtKB/TrEMBL;Acc:G1KW35]
ENSACAP00000017612-D1_Acar	0.09084	999	0.00483612	0.09649	0.353633	0.09121	P	2.0719	0.00667	0.00322	LEPREL4	leprecan-like 4 [Source:HGNC Symbol;Acc:16946]
ENSACAP00000000768-D1_Acar	0.16819	8.97338	0.00216005	0.18846	0.338601	0.17101	P	2.0584	0.01468	0.00713	FANK1	fibronectin type III and ankyrin repeat domains 1 [Source:HGNC Symbol;Acc:23527]
ENSACAP00000001699-D1_Acar	0.10215	999	0.00781401	0.1072	0.441271	0.10264	P	2.0402	0.00554	0.00272	ZNF395	zinc finger protein 395 [Source:HGNC Symbol;Acc:18737]
ENSACAP00000004709-D1_Acar	0.19825	999	5.00846e-05	0.20937	0.0723181	0.20042	P	2.0381	0.00874	0.00429	COL6A2	collagen, type VI, alpha 2 [Source:HGNC Symbol;Acc:2212]
ENSACAP00000004967-D1_Acar	0.18	1.50105	0.00105172	0.18834	0.69843	0.18062	P	2.0252	0.00874	0.00432	MYOM2	myomesin (M-protein) 2, 165kDa [Source:HGNC Symbol;Acc:7614]
ENSACAP00000003834-D1_Acar	0.37109	999	0.0373434	0.38073	0.230141	0.37476	P	2.0004	0.01008	0.00504	CDH26	cadherin 26 [Source:HGNC Symbol;Acc:15902]
ENSPSIP00000019889-D1_Acar	0.01102	999	0.00318304	0.01452	0.60701	0.01106	P	1.9969	0.0042	0.0021	RALA	v-ral simian leukemia viral oncogene homolog A (ras related) [Source:HGNC Symbol;Acc:9839]
ENSACAP00000005779-D1_Acar	0.20093	5.2588	0.0208766	0.20962	0.489943	0.20247	P	1.9578	0.00771	0.00394	BACE2	beta-site APP-cleaving enzyme 2 [Source:HGNC Symbol;Acc:934]
ENSACAP00000005613-D1_Acar	0.19341	999	0.0138842	0.20255	0.296049	0.19507	P	1.9323	0.00735	0.0038	CAMK1G	calcium/calmodulin-dependent protein kinase IG [Source:HGNC Symbol;Acc:14585]
ENSACAP00000004698-D1_Acar	0.03923	0.91741	0.0234471	0.04251	0.972854	0.03922	P	1.9136	0.0071	0.00371	PHB	prohibitin [Source:HGNC Symbol;Acc:8912]
ENSACAP00000018784-D1_Acar	0.37303	999	0.0121166	0.38655	0.152375	0.37725	P	1.8975	0.01076	0.00567	TDRD5	tudor domain containing 5 [Source:HGNC Symbol;Acc:20614]
ENSACAP00000009767-D1_Acar	0.44623	5.74864	0.0217812	0.471	0.23795	0.45385	P	1.8714	0.02681	0.01433	GIF	gastric intrinsic factor (vitamin B synthesis) [Source:HGNC Symbol;Acc:4268]
ENSACAP00000001407-D1_Acar	0.34496	19.1341	0.022757	0.35454	0.295172	0.34836	P	1.8684	0.00721	0.00386	TERT	telomerase reverse transcriptase [Source:HGNC Symbol;Acc:11730]
ENSACAP00000012760-D1_Acar	0.25485	999	0.000918761	0.2806	0.136499	0.26025	P	1.8665	0.03033	0.01625	PTGR1	prostaglandin reductase 1 [Source:HGNC Symbol;Acc:18429]
ENSGALP00000004717-D1_Acar	0.1321	1.5212	0.00817191	0.1384	0.841051	0.13244	P	1.8478	0.00698	0.00378	WNK4	WNK lysine deficient protein kinase 4 [Source:HGNC Symbol;Acc:14544]
ENSPSIP00000005925-D1_Acar	0.27155	8.31466	0.0205199	0.28677	0.407674	0.27526	P	1.8441	0.01667	0.00904	ENSPSIP00000005925	-
ENSACAP00000014815-D2_Acar	0.24707	999	0.0355603	0.26057	0.301993	0.25033	P	1.8318	0.00938	0.00512	RNLS	renalase, FAD-dependent amine oxidase [Source:HGNC Symbol;Acc:25641]
ENSACAP00000020368-D1_Acar	0.19511	2.70366	0.011871	0.21317	0.437819	0.19737	P	1.8267	0.01525	0.00835	ENSACAP00000020368	-
ENSACAP00000007914-D1_Acar	0.2673	999	0.00679708	0.27757	0.196947	0.26978	P	1.8245	0.01114	0.00611	ENSACAP00000007914	-
ENSACAP00000000032-D1_Acar	0.14359	999	0.0280341	0.14938	0.437072	0.14439	P	1.8147	0.0059	0.00325	CCDC77	coiled-coil domain containing 77 [Source:HGNC Symbol;Acc:28203]
ENSACAP00000021661-D1_Acar	0.17424	999	4.39746e-05	0.18626	0.217528	0.17647	P	1.7989	0.01464	0.00814	ENSACAP00000021661	-
ENSACAP00000003184-D1_Acar	0.26604	1.17799	0.0279164	0.27773	0.864369	0.26654	P	1.7855	0.01582	0.00886	C2orf63	chromosome 2 open reading frame 63 [Source:HGNC Symbol;Acc:26453]
ENSACAP00000003742-D1_Acar	0.16349	1.44142	0.0232759	0.16935	0.7915	0.16381	P	1.7542	0.00703	0.00401	ITK	IL2-inducible T-cell kinase [Source:HGNC Symbol;Acc:6171]
ENSACAP00000019207-D1_Acar	0.08476	999	0.0325252	0.09097	0.517122	0.08526	P	1.7486	0.00899	0.00514	MPV17L2	MPV17 mitochondrial membrane protein-like 2 [Source:HGNC Symbol;Acc:28177]
ENSACAP00000015236-D1_Acar	0.2715	1.59583	0.0197631	0.27587	0.652521	0.27203	P	1.7446	0.00468	0.00268	ENSACAP00000015236	Uncharacterized protein [Source:UniProtKB/TrEMBL;Acc:G1KR64]
ENSACAP00000015045-D1_Acar	0.1088	1.09666	0.0306608	0.12039	0.968113	0.10893	P	1.7401	0.01832	0.01053	MRPL28	mitochondrial ribosomal protein L28 [Source:HGNC Symbol;Acc:14484]
ENSACAP00000010994-D1_Acar	0.17742	999	0.0149072	0.18529	0.26445	0.17895	P	1.7015	0.00486	0.00286	APEX2	APEX nuclease (apurinic/apyrimidinic endonuclease) 2 [Source:HGNC Symbol;Acc:17889]
ENSACAP00000007061-D1_Acar	0.14756	999	0.00438443	0.15649	0.315451	0.14908	P	1.7011	0.0095	0.00558	B4GALNT1	beta-1,4-N-acetyl-galactosaminyl transferase 1 [Source:HGNC Symbol;Acc:4117]
ENSACAP00000013944-D1_Acar	0.11832	999	0.0159181	0.12197	0.475831	0.11884	P	1.6864	0.00436	0.00259	MRE11A	MRE11 meiotic recombination 11 homolog A (S. cerevisiae) [Source:HGNC Symbol;Acc:7230]
ENSACAP00000009091-D1_Acar	0.21394	999	0.000283365	0.2232	0.100909	0.21607	P	1.6794	0.00957	0.0057	MUC6	mucin 6, oligomeric mucus/gel-forming [Source:HGNC Symbol;Acc:7517]
ENSPSIP00000007368-D1_Acar	0.23116	17.3515	0.000600983	0.23921	0.240363	0.23298	P	1.679	0.00749	0.00446	SPEF2	sperm flagellar 2 [Source:HGNC Symbol;Acc:26293]
ENSACAP00000005885-D1_Acar	0.05489	999	0.000145139	0.06849	0.363829	0.05537	P	1.6646	0.01713	0.01029	GUCA1A	guanylate cyclase activator 1A (retina) [Source:HGNC Symbol;Acc:4678]
ENSPSIP00000000977-D1_Acar	0.40331	999	0.0180736	0.43004	0.115062	0.40995	P	1.653	0.03437	0.02079	TMEM217	transmembrane protein 217 [Source:HGNC Symbol;Acc:21238]
ENSPSIP00000013045-D1_Acar	0.29064	1.98117	0.0455697	0.30515	0.651696	0.29323	P	1.627	0.01397	0.00859	ENSPSIP00000013045	-
ENSACAP00000006592-D1_Acar	0.29355	2.10948	0.0429724	0.30002	0.650057	0.29479	P	1.6254	0.00595	0.00366	ESPL1	extra spindle pole bodies homolog 1 (S. cerevisiae) [Source:HGNC Symbol;Acc:16856]
ENSACAP00000016107-D1_Acar	0.23023	8.24455	0.00369091	0.24304	0.310447	0.23296	P	1.6237	0.01024	0.00631	SPAG1	sperm associated antigen 1 [Source:HGNC Symbol;Acc:11212]
ENSACAP00000015275-D1_Acar	0.33667	999	0.0191525	0.34863	0.270575	0.34079	P	1.6073	0.00937	0.00583	ENSACAP00000015275	-
ENSACAP00000009250-D1_Acar	0.09193	999	0.00582304	0.09677	0.404631	0.09251	P	1.6049	0.00455	0.00284	ENSACAP00000009250	Uncharacterized protein [Source:UniProtKB/TrEMBL;Acc:G1KIX3]
ENSACAP00000017577-D1_Acar	0.30203	3.37557	0.00153737	0.31681	0.272603	0.30523	P	1.5968	0.01504	0.00942	DSG2	desmoglein 2 [Source:HGNC Symbol;Acc:3049]
ENSACAP00000001225-D1_Acar	0.16894	17.8266	0.0216193	0.18141	0.528286	0.1712	P	1.5911	0.01203	0.00756	TMEM237	transmembrane protein 237 [Source:HGNC Symbol;Acc:14432]
ENSACAP00000007817-D1_Acar	0.33259	11.9391	0.013832	0.33982	0.308786	0.33499	P	1.588	0.00561	0.00353	IGSF10	immunoglobulin superfamily, member 10 [Source:HGNC Symbol;Acc:26384]
ENSPSIP00000008099-D1_Acar	0.30513	999	0.00235306	0.3219	0.14304	0.30983	P	1.5819	0.015	0.00948	ENSPSIP00000008099	-
ENSPSIP00000016052-D1_Acar	0.15475	2.2046	0.0253033	0.16512	0.620802	0.15539	P	1.5815	0.01015	0.00642	PIGF	phosphatidylinositol glycan anchor biosynthesis, class F [Source:HGNC Symbol;Acc:8962]
ENSACAP00000004673-D1_Acar	0.23405	999	0.025571	0.24384	0.371724	0.23629	P	1.5777	0.00842	0.00534	ENSACAP00000004673	Uncharacterized protein [Source:UniProtKB/TrEMBL;Acc:G1KD59]
ENSACAP00000003850-D1_Acar	0.08675	3.20927	0.0438409	0.08901	0.824321	0.08692	P	1.5546	0.00217	0.00139	JAK2	Janus kinase 2 [Source:HGNC Symbol;Acc:6192]
ENSACAP00000005989-D1_Acar	0.05698	1.04738	0.0137652	0.06558	0.980328	0.057	P	1.5543	0.01205	0.00775	KCTD2	potassium channel tetramerisation domain containing 2 [Source:HGNC Symbol;Acc:21294]
ENSACAP00000019525-D1_Acar	0.22858	999	0.0375444	0.24115	0.331461	0.2316	P	1.5464	0.01298	0.0084	DCDC2B	doublecortin domain containing 2B [Source:HGNC Symbol;Acc:32576]
ENSACAP00000017327-D1_Acar	0.17451	1.24387	0.0014924	0.18161	0.85236	0.17481	P	1.5444	0.0097	0.00628	SI	sucrase-isomaltase (alpha-glucosidase) [Source:HGNC Symbol;Acc:10856]
ENSP00000260665-D1_Acar	0.37271	4.6555	0.00386972	0.38627	0.214623	0.37657	P	1.5443	0.01141	0.00739	LRPPRC	leucine-rich PPR-motif containing [Source:HGNC Symbol;Acc:15714]
ENSACAP00000003930-D1_Acar	0.18735	2.6503	0.00158768	0.1983	0.555423	0.18874	P	1.5333	0.01375	0.00897	TTC18	tetratricopeptide repeat domain 18 [Source:HGNC Symbol;Acc:30726]
ENSACAP00000006815-D1_Acar	0.30007	1.27805	0.025187	0.31595	0.761567	0.301	P	1.5293	0.02084	0.01363	CDKN2AIP	CDKN2A interacting protein [Source:HGNC Symbol;Acc:24325]
ENSACAP00000009904-D1_Acar	0.30386	999	0.0214667	0.31893	0.306131	0.30836	P	1.5184	0.01607	0.01058	CFI	complement factor I [Source:HGNC Symbol;Acc:5394]
ENSPSIP00000007577-D1_Acar	0.28625	459.359	0.00470691	0.2963	0.142517	0.28923	P	1.5184	0.00608	0.00401	ASPM	asp (abnormal spindle) homolog, microcephaly associated (Drosophila) [Source:HGNC Symbol;Acc:19048]
ENSACAP00000008057-D1_Acar	0.08145	999	0.00601423	0.08827	0.571502	0.08217	P	1.5168	0.00569	0.00375	LMBRD1	LMBR1 domain containing 1 [Source:HGNC Symbol;Acc:23038]
ENSACAP00000014251-D1_Acar	0.12133	999	0.00149779	0.12861	0.288287	0.12229	P	1.5152	0.0103	0.0068	CRISPLD2	cysteine-rich secretory protein LCCL domain containing 2 [Source:HGNC Symbol;Acc:25248]
ENSPSIP00000014484-D1_Acar	0.24575	2.38905	0.027267	0.2605	0.575516	0.24828	P	1.49	0.01497	0.01005	NT5E	5'-nucleotidase, ecto (CD73) [Source:HGNC Symbol;Acc:8021]
ENSACAP00000020851-D1_Acar	0.43175	33.7703	0.00344815	0.45645	0.0836903	0.44068	P	1.4752	0.02528	0.01714	ENSACAP00000020851	Uncharacterized protein [Source:UniProtKB/TrEMBL;Acc:G1KYF1]
ENSACAP00000004543-D1_Acar	0.28285	999	0.0302313	0.29072	0.306691	0.28517	P	1.4498	0.00576	0.00397	SMARCAL1	SWI/SNF related, matrix associated, actin dependent regulator of chromatin, subfamily a-like 1 [Source:HGNC Symbol;Acc:11102]
ENSACAP00000014414-D1_Acar	0.14617	999	0.0372097	0.15128	0.482703	0.14692	P	1.428	0.00514	0.0036	TCTE1	t-complex-associated-testis-expressed 1 [Source:HGNC Symbol;Acc:11693]
ENSPSIP00000019819-D1_Acar	0.11707	8.04863	0.0288563	0.13012	0.573092	0.11814	P	1.4252	0.02004	0.01406	ENSPSIP00000019819	-
ENSACAP00000001893-D1_Acar	0.28263	999	0.0395414	0.29178	0.242716	0.28514	P	1.4117	0.0068	0.00482	ENSACAP00000001893	Uncharacterized protein [Source:UniProtKB/TrEMBL;Acc:G1KA25]
ENSACAP00000000825-D1_Acar	0.43054	3.71077	0.0116331	0.45801	0.244506	0.43885	P	1.4051	0.04306	0.03064	IGHM	immunoglobulin heavy constant mu [Source:HGNC Symbol;Acc:5541]
ENSACAP00000011420-D1_Acar	0.08923	999	0.0107543	0.09591	0.681702	0.08998	P	1.4041	0.01144	0.00815	PSTPIP1	proline-serine-threonine phosphatase interacting protein 1 [Source:HGNC Symbol;Acc:9580]
ENSACAP00000009935-D1_Acar	0.15664	2.14141	0.0380055	0.16292	0.758594	0.15723	P	1.3861	0.00667	0.00481	MLH1	mutL homolog 1, colon cancer, nonpolyposis type 2 (E. coli) [Source:HGNC Symbol;Acc:7127]
ENSACAP00000010518-D1_Acar	0.21115	999	0.00211617	0.21741	0.275301	0.21255	P	1.3778	0.00432	0.00314	MYLK	myosin light chain kinase [Source:HGNC Symbol;Acc:7590]
ENSACAP00000008095-D1_Acar	0.1625	7.16274	0.0139581	0.18391	0.480923	0.16566	P	1.3759	0.01833	0.01332	FKBP11	FK506 binding protein 11, 19 kDa [Source:HGNC Symbol;Acc:18624]
ENSACAP00000012092-D1_Acar	0.25185	2.83665	0.0132025	0.26177	0.476879	0.2537	P	1.3753	0.01048	0.00762	PKP2	plakophilin 2 [Source:HGNC Symbol;Acc:9024]
ENSACAP00000008064-D1_Acar	0.08742	999	0.0201369	0.09278	0.527612	0.08794	P	1.3747	0.01042	0.00758	RBCK1	RanBP-type and C3HC4-type zinc finger containing 1 [Source:HGNC Symbol;Acc:15864]
ENSACAP00000020317-D1_Acar	0.20576	3.0584	0.000285674	0.21507	0.302744	0.20707	P	1.374	0.00673	0.0049	COL1A1	collagen, type I, alpha 1 [Source:HGNC Symbol;Acc:2197]
ENSACAP00000007596-D1_Acar	0.32476	5.48473	0.00264709	0.34037	0.228177	0.32883	P	1.3725	0.01551	0.0113	ENSACAP00000007596	-
ENSACAP00000007856-D1_Acar	0.3764	999	0.039194	0.40083	0.233639	0.38476	P	1.3681	0.0233	0.01703	ENSACAP00000007856	Uncharacterized protein [Source:UniProtKB/TrEMBL;Acc:G1KHA5]
ENSACAP00000015482-D1_Acar	0.26872	295.708	9.81827e-05	0.2776	0.101412	0.27119	P	1.3618	0.00653	0.0048	AKAP9	A kinase (PRKA) anchor protein (yotiao) 9 [Source:HGNC Symbol;Acc:379]
ENSACAP00000002233-D1_Acar	0.26916	3.26358	0.000178103	0.29243	0.206307	0.27307	P	1.3584	0.02195	0.01616	NOA1	nitric oxide associated 1 [Source:HGNC Symbol;Acc:28473]
ENSACAP00000005029-D1_Acar	0.22878	999	0.00435025	0.23511	0.196112	0.23043	P	1.3564	0.00446	0.00328	COL17A1	collagen, type XVII, alpha 1 [Source:HGNC Symbol;Acc:2194]
ENSACAP00000004320-D1_Acar	0.28335	999	0.00025126	0.30594	0.0303513	0.29046	P	1.3537	0.01866	0.01379	ENSACAP00000004320	-
ENSACAP00000002387-D1_Acar	0.19688	1.28361	0.0212919	0.20761	0.849272	0.19741	P	1.3518	0.01619	0.01197	AATF	apoptosis antagonizing transcription factor [Source:HGNC Symbol;Acc:19235]
ENSACAP00000002491-D1_Acar	0.08892	1.10924	0.00371319	0.09327	0.948958	0.08897	P	1.3367	0.00473	0.00354	SLC12A2	solute carrier family 12 (sodium/potassium/chloride transporters), member 2 [Source:HGNC Symbol;Acc:10911]
ENSP00000384376-D1_Acar	0.38065	999	0.00720774	0.39097	0.149331	0.38442	P	1.334	0.00752	0.00564	AC010872.2.1	Uncharacterized protein [Source:UniProtKB/TrEMBL;Acc:B5MCY1]
ENSACAP00000015367-D1_Acar	0.1119	999	0.0301573	0.11575	0.518097	0.11237	P	1.3315	0.0039	0.00293	PLK3	polo-like kinase 3 [Source:HGNC Symbol;Acc:2154]
ENSACAP00000005506-D1_Acar	0.24751	999	0.000787713	0.25316	0.166938	0.249	P	1.3248	0.00433	0.00326	ENSACAP00000005506	Uncharacterized protein [Source:UniProtKB/TrEMBL;Acc:G1KEF2]
ENSACAP00000014788-D1_Acar	0.34555	2.71119	0.00272435	0.37936	0.308132	0.35368	P	1.3162	0.04184	0.03179	CDHR5	cadherin-related family member 5 [Source:HGNC Symbol;Acc:7521]
ENSACAP00000019567-D1_Acar	0.39543	2.0066	0.0359494	0.41264	0.496648	0.39985	P	1.3081	0.02122	0.01622	ENSACAP00000019567	Uncharacterized protein [Source:UniProtKB/TrEMBL;Acc:G1KWS7]
ENSACAP00000004745-D1_Acar	0.21741	0.92108	0.0330601	0.22994	0.934734	0.21712	P	1.3052	0.02944	0.02256	SFTPD	surfactant protein D [Source:HGNC Symbol;Acc:10803]
ENSACAP00000012348-D1_Acar	0.17147	1.75615	0.0052985	0.1755	0.703337	0.17184	P	1.3046	0.00408	0.00313	DOPEY2	dopey family member 2 [Source:HGNC Symbol;Acc:1291]
ENSACAP00000016873-D1_Acar	0.14824	1.08397	0.0283702	0.15259	0.957127	0.1483	P	1.3013	0.00488	0.00375	SEC23IP	SEC23 interacting protein [Source:HGNC Symbol;Acc:17018]
ENSACAP00000003731-D1_Acar	0.26889	1.19164	0.0341306	0.28227	0.856778	0.26958	P	1.2999	0.01983	0.01526	SPPL2A	signal peptide peptidase like 2A [Source:HGNC Symbol;Acc:30227]
ENSACAP00000007327-D1_Acar	0.19607	5.16799	0.00503998	0.20545	0.462681	0.19763	P	1.293	0.00989	0.00765	ENSACAP00000007327	Uncharacterized protein [Source:UniProtKB/TrEMBL;Acc:G1KGN3]
ENSACAP00000013257-D1_Acar	0.14545	0.921	0.0392457	0.15581	0.943876	0.14529	P	1.2923	0.01285	0.00995	OPN5	opsin 5 [Source:HGNC Symbol;Acc:19992]
ENSACAP00000018434-D1_Acar	0.25988	1.21504	0.0115738	0.27981	0.822723	0.26111	P	1.2762	0.03064	0.02401	NARG2	NMDA receptor regulated 2 [Source:HGNC Symbol;Acc:29885]
ENSACAP00000006227-D1_Acar	0.10129	1.67056	0.0285206	0.11043	0.836567	0.10172	P	1.2733	0.01346	0.01057	SLC10A4	solute carrier family 10 (sodium/bile acid cotransporter family), member 4 [Source:HGNC Symbol;Acc:22980]
ENSACAP00000016462-D1_Acar	0.11009	999	0.0233666	0.11744	0.467656	0.11091	P	1.2716	0.00808	0.00635	TK1	thymidine kinase 1, soluble [Source:HGNC Symbol;Acc:11830]
ENSACAP00000008998-D1_Acar	0.30681	2.22504	0.00583616	0.3199	0.427071	0.30912	P	1.2609	0.01343	0.01065	NOL8	nucleolar protein 8 [Source:HGNC Symbol;Acc:23387]
ENSACAP00000018264-D1_Acar	0.2135	999	1.36799e-05	0.2297	0.027455	0.2167	P	1.2405	0.01119	0.00902	SUGP2	SURP and G patch domain containing 2 [Source:HGNC Symbol;Acc:18641]
ENSACAP00000007682-D1_Acar	0.31729	3.98438	0.000445828	0.33535	0.154517	0.32141	P	1.2321	0.01842	0.01495	PTCHD3	patched domain containing 3 [Source:HGNC Symbol;Acc:24776]
ENSPSIP00000009002-D1_Acar	0.14607	1.98355	0.0433636	0.15675	0.674202	0.14701	P	1.2276	0.01167	0.0095	ENSPSIP00000009002	-
ENSACAP00000010878-D1_Acar	0.33955	110.599	0.0238015	0.35536	0.292705	0.34465	P	1.2251	0.0132	0.01078	ESCO2	establishment of cohesion 1 homolog 2 (S. cerevisiae) [Source:HGNC Symbol;Acc:27230]
ENSACAP00000013791-D1_Acar	0.11777	1.37164	0.0076508	0.12482	0.816893	0.118	P	1.2196	0.00786	0.00645	AMDHD1	amidohydrolase domain containing 1 [Source:HGNC Symbol;Acc:28577]
ENSACAP00000005355-D1_Acar	0.26156	2.85204	0.00412255	0.27215	0.448295	0.26365	P	1.2109	0.01175	0.0097	ENSACAP00000005355	Uncharacterized protein [Source:UniProtKB/TrEMBL;Acc:G1KE51]
ENSACAP00000014321-D1_Acar	0.18271	1.32244	0.00725723	0.18831	0.809277	0.18303	P	1.2055	0.00545	0.00452	ENSACAP00000014321	Uncharacterized protein [Source:UniProtKB/TrEMBL;Acc:G1KQ22]
ENSACAP00000011393-D1_Acar	0.19161	999	7.99901e-05	0.20162	0.182242	0.19355	P	1.2023	0.01005	0.00836	ARAP3	ArfGAP with RhoGAP domain, ankyrin repeat and PH domain 3 [Source:HGNC Symbol;Acc:24097]
ENSACAP00000017899-D1_Acar	0.19243	4.10768	0.0446318	0.20376	0.589687	0.19423	P	1.1995	0.01218	0.01015	C3orf55	chromosome 3 open reading frame 55 [Source:HGNC Symbol;Acc:25146]
ENSACAP00000004834-D1_Acar	0.36535	2.66132	0.0157122	0.38259	0.370046	0.36951	P	1.1977	0.021	0.01753	RNASEL	ribonuclease L (2',5'-oligoisoadenylate synthetase-dependent) [Source:HGNC Symbol;Acc:10050]
ENSACAP00000014107-D1_Acar	0.33179	8.22048	0.00367303	0.34262	0.204336	0.33501	P	1.1961	0.00835	0.00698	ENSACAP00000014107	Uncharacterized protein [Source:UniProtKB/TrEMBL;Acc:G1KPT9]
ENSACAP00000005635-D1_Acar	0.14718	1.49514	0.0142406	0.15987	0.788329	0.14756	P	1.191	0.02257	0.01895	SCN1B	sodium channel, voltage-gated, type I, beta subunit [Source:HGNC Symbol;Acc:10586]
ENSGALP00000003781-D1_Acar	0.14456	4.59645	0.000418689	0.15189	0.579321	0.14547	P	1.1661	0.00703	0.00603	ENSGALP00000003781	Uncharacterized protein [Source:UniProtKB/TrEMBL;Acc:F1NYR0]
ENSACAP00000016886-D1_Acar	0.08835	2.98586	7.39483e-05	0.10074	0.466002	0.08921	P	1.155	0.01364	0.01181	TULP1	tubby like protein 1 [Source:HGNC Symbol;Acc:12423]
ENSACAP00000015433-D1_Acar	0.08968	999	0.00142157	0.10145	0.471488	0.09061	P	1.1543	0.02632	0.0228	CTSH	cathepsin H [Source:HGNC Symbol;Acc:2535]
ENSACAP00000001291-D1_Acar	0.14994	3.43152	0.022932	0.15471	0.658183	0.15056	P	1.1538	0.0039	0.00338	FARP2	FERM, RhoGEF and pleckstrin domain protein 2 [Source:HGNC Symbol;Acc:16460]
ENSACAP00000008308-D1_Acar	0.22225	999	0.044678	0.22869	0.48128	0.2238	P	1.1426	0.00477	0.00417	PLA2G6	phospholipase A2, group VI (cytosolic, calcium-independent) [Source:HGNC Symbol;Acc:9039]
ENSACAP00000011413-D1_Acar	0.07628	999	0.00315945	0.08556	0.466596	0.07732	P	1.1393	0.01333	0.0117	ENSACAP00000011413	-
ENSPSIP00000002175-D1_Acar	0.41975	2.43228	0.0189558	0.43184	0.361837	0.42307	P	1.1303	0.01263	0.01117	KIAA1731	KIAA1731 [Source:HGNC Symbol;Acc:29366]
ENSACAP00000017562-D1_Acar	0.126	0.76842	0.023833	0.12981	0.862001	0.12579	P	1.1222	0.00592	0.00528	MAP3K6	mitogen-activated protein kinase kinase kinase 6 [Source:HGNC Symbol;Acc:6858]
ENSACAP00000019506-D1_Acar	0.24734	1.35388	0.0369745	0.25764	0.786995	0.24806	P	1.122	0.01486	0.01324	ENSACAP00000019506	Uncharacterized protein [Source:UniProtKB/TrEMBL;Acc:G1KJR8]
ENSACAP00000007243-D1_Acar	0.32533	999	0.000343302	0.34047	0.0934089	0.33039	P	1.1211	0.0108	0.00964	GPR179	G protein-coupled receptor 179 [Source:HGNC Symbol;Acc:31371]
ENSACAP00000016949-D1_Acar	0.2541	999	0.0200719	0.27307	0.303842	0.25838	P	1.1175	0.02401	0.02149	ENSACAP00000016949	Uncharacterized protein [Source:UniProtKB/TrEMBL;Acc:G1KTN0]
ENSACAP00000008019-D1_Acar	0.08795	8.29687	0.00250792	0.09543	0.516549	0.08861	P	1.1165	0.01036	0.00928	AIPL1	aryl hydrocarbon receptor interacting protein-like 1 [Source:HGNC Symbol;Acc:359]
ENSACAP00000008587-D1_Acar	0.09297	1.1322	5.89899e-05	0.09769	0.902912	0.09303	P	1.1117	0.00708	0.00637	JAK1	Janus kinase 1 [Source:HGNC Symbol;Acc:6190]
ENSACAP00000006586-D1_Acar	0.19211	6.29734	0.0335395	0.20224	0.622279	0.19394	P	1.1096	0.01337	0.01205	NAGPA	N-acetylglucosamine-1-phosphodiester alpha-N-acetylglucosaminidase [Source:HGNC Symbol;Acc:17378]
ENSACAP00000005058-D1_Acar	0.24481	2.02532	0.000877214	0.25374	0.423535	0.246	P	1.1081	0.00835	0.00754	WDR96	WD repeat domain 96 [Source:HGNC Symbol;Acc:26684]
ENSACAP00000009400-D1_Acar	0.11161	1.04399	0.00898924	0.11718	0.983113	0.11165	P	1.1073	0.01009	0.00911	ZHX1	zinc fingers and homeoboxes 1 [Source:HGNC Symbol;Acc:12871]
ENSACAP00000007015-D1_Acar	0.31202	4.25641	0.043883	0.32649	0.448445	0.31556	P	1.1072	0.01531	0.01383	SERPING1	serpin peptidase inhibitor, clade G (C1 inhibitor), member 1 [Source:HGNC Symbol;Acc:1228]
ENSPSIP00000009390-D1_Acar	0.1903	0.78489	0.0166036	0.1939	0.79764	0.19002	P	1.1053	0.00431	0.0039	BPTF	bromodomain PHD finger transcription factor [Source:HGNC Symbol;Acc:3581]
ENSACAP00000004905-D1_Acar	0.16144	2.43348	0.0137572	0.16554	0.675776	0.16191	P	1.1027	0.00359	0.00326	XRN1	5'-3' exoribonuclease 1 [Source:HGNC Symbol;Acc:30654]
ENSACAP00000019206-D1_Acar	0.20141	2.5688	0.0222464	0.2199	0.520723	0.20378	P	1.0985	0.01642	0.01494	KCNK17	potassium channel, subfamily K, member 17 [Source:HGNC Symbol;Acc:14465]
ENSACAP00000017662-D1_Acar	0.05406	1.84145	0.000801345	0.05783	0.816695	0.05419	P	1.0975	0.00443	0.00404	ATP6V0A1	ATPase, H+ transporting, lysosomal V0 subunit a1 [Source:HGNC Symbol;Acc:865]
ENSACAP00000013363-D1_Acar	0.21363	14.8694	0.000136045	0.21849	0.123536	0.2149	P	1.0943	0.00249	0.00228	GPR98	G protein-coupled receptor 98 [Source:HGNC Symbol;Acc:17416]
ENSACAP00000009986-D1_Acar	0.22692	2.417	2.50607e-07	0.2571	0.147794	0.23042	P	1.0892	0.03387	0.0311	CNGB3	cyclic nucleotide gated channel beta 3 [Source:HGNC Symbol;Acc:2153]
ENSACAP00000016656-D1_Acar	0.16818	0.52228	0.0346541	0.17206	0.462138	0.16716	P	1.0828	0.007	0.00647	RLF	rearranged L-myc fusion [Source:HGNC Symbol;Acc:10025]
ENSACAP00000012484-D1_Acar	0.12412	1.8243	0.0364614	0.12906	0.754821	0.12441	P	1.0822	0.00523	0.00483	STK17B	serine/threonine kinase 17b [Source:HGNC Symbol;Acc:11396]
ENSACAP00000017147-D1_Acar	0.1949	997.287	0.0139729	0.2023	0.421886	0.19641	P	1.0798	0.00629	0.00583	ELAC2	elaC homolog 2 (E. coli) [Source:HGNC Symbol;Acc:14198]
ENSACAP00000019182-D1_Acar	0.32829	999	0.00146264	0.34381	0.100743	0.33263	P	1.0729	0.01289	0.01202	ENSACAP00000019182	-
ENSPSIP00000013358-D1_Acar	0.27465	6.61008	0.0081864	0.28596	0.30695	0.27747	P	1.0568	0.01043	0.00987	IMPG1	interphotoreceptor matrix proteoglycan 1 [Source:HGNC Symbol;Acc:6055]
ENSACAP00000005511-D1_Acar	0.35705	6.0978	0.0244935	0.3644	0.366356	0.35935	P	1.0458	0.00573	0.00547	PRUNE2	prune homolog 2 (Drosophila) [Source:HGNC Symbol;Acc:25209]
ENSACAP00000005708-D1_Acar	0.14039	0.74786	0.0391102	0.14402	0.830853	0.14015	P	1.0451	0.00432	0.00413	ENSACAP00000005708	-
ENSACAP00000011417-D1_Acar	0.1503	2.09224	0.00404116	0.16306	0.674345	0.15149	P	1.0403	0.01901	0.01828	TTLL10	tubulin tyrosine ligase-like family, member 10 [Source:HGNC Symbol;Acc:26693]
ENSACAP00000008269-D1_Acar	0.27085	3.59422	0.0268765	0.27911	0.492174	0.27273	P	1.0391	0.00862	0.00829	MST1R	macrophage stimulating 1 receptor (c-met-related tyrosine kinase) [Source:HGNC Symbol;Acc:7381]
ENSACAP00000009367-D1_Acar	0.37595	1.64797	0.0291709	0.39152	0.562422	0.37868	P	1.0388	0.01701	0.01638	CATSPERB	catsper channel auxiliary subunit beta [Source:HGNC Symbol;Acc:20500]
ENSACAP00000018929-D1_Acar	0.22274	1.92552	0.00247463	0.23884	0.468319	0.22423	P	1.0348	0.01545	0.01493	C14orf166B	chromosome 14 open reading frame 166B [Source:HGNC Symbol;Acc:23346]
ENSACAP00000016880-D1_Acar	0.06599	999	0.00194837	0.06941	0.435059	0.0662	P	1.0264	0.00494	0.00482	FKBP10	FK506 binding protein 10, 65 kDa [Source:HGNC Symbol;Acc:18169]
ENSACAP00000004303-D1_Acar	0.11217	1.01388	0.0312314	0.11561	0.994707	0.11218	P	1.0229	0.00456	0.00445	SLITRK6	SLIT and NTRK-like family, member 6 [Source:HGNC Symbol;Acc:23503]
ENSACAP00000003022-D1_Acar	0.07449	1.67662	9.03019e-06	0.08275	0.688091	0.07477	P	1.0121	0.01274	0.01259	GTPBP4	GTP binding protein 4 [Source:HGNC Symbol;Acc:21535]
ENSACAP00000005233-D1_Acar	0.32893	2.1029	0.0094954	0.33973	0.424241	0.33103	P	1.0117	0.01007	0.00996	LAMC2	laminin, gamma 2 [Source:HGNC Symbol;Acc:6493]
ENSACAP00000014384-D1_Acar	0.07458	999	0.0115989	0.07788	0.486158	0.07482	P	1.0049	0.00285	0.00284	SLC6A9	solute carrier family 6 (neurotransmitter transporter, glycine), member 9 [Source:HGNC Symbol;Acc:11056]
ENSACAP00000010550-D17_Acar	0.22701	999	0.036668	0.24531	0.398421	0.23063	P	1.0032	0.01529	0.01524	ENSACAP00000010550	-
ENSACAP00000002249-D1_Acar	0.28851	999	0.00790226	0.2955	0.14917	0.29053	P	1.0013	0.00537	0.00537	MOV10L1	Mov10l1, Moloney leukemia virus 10-like 1, homolog (mouse) [Source:HGNC Symbol;Acc:7201]
ENSACAP00000017478-D1_Acar	0.23887	1.23081	0.0349212	0.24557	0.852167	0.23922	R	0.9973	0.00574	0.00576	C9orf93	chromosome 9 open reading frame 93 [Source:HGNC Symbol;Acc:29828]
ENSACAP00000004024-D1_Acar	0.2024	2.22527	0.00029585	0.21143	0.486354	0.20357	R	0.9933	0.00969	0.00975	ABCC2	ATP-binding cassette, sub-family C (CFTR/MRP), member 2 [Source:HGNC Symbol;Acc:53]
ENSACAP00000020710-D1_Acar	0.22652	1.58055	0.00648562	0.23404	0.671176	0.22727	R	0.9808	0.00828	0.00844	PAPLN	papilin, proteoglycan-like sulfated glycoprotein [Source:HGNC Symbol;Acc:19262]
ENSACAP00000006291-D1_Acar	0.11669	0.71706	0.00734656	0.12343	0.76109	0.11632	R	0.9779	0.01085	0.01109	NOP2	NOP2 nucleolar protein homolog (yeast) [Source:HGNC Symbol;Acc:7867]
ENSACAP00000006372-D1_Acar	0.15548	1.16296	0.0284531	0.16373	0.895627	0.15567	R	0.9737	0.00857	0.0088	SLC38A6	solute carrier family 38, member 6 [Source:HGNC Symbol;Acc:19863]
ENSACAP00000009033-D1_Acar	0.41643	3.37472	0.0135745	0.44517	0.214307	0.42431	R	0.9703	0.0287	0.02958	OASL	2'-5'-oligoadenylate synthetase-like [Source:HGNC Symbol;Acc:8090]
ENSACAP00000000140-D1_Acar	0.29921	6.44539	0.0146042	0.31314	0.335035	0.30287	R	0.9668	0.01338	0.01384	PTPN22	protein tyrosine phosphatase, non-receptor type 22 (lymphoid) [Source:HGNC Symbol;Acc:9652]
ENSACAP00000008417-D1_Acar	0.14953	1.42867	0.000564307	0.16118	0.697347	0.15008	R	0.9635	0.01415	0.01468	SCP2	sterol carrier protein 2 [Source:HGNC Symbol;Acc:10606]
ENSACAP00000019337-D1_Acar	0.55148	1.42717	0.0306469	0.58008	0.46141	0.55706	R	0.9632	0.04762	0.04944	CD22	CD22 molecule [Source:HGNC Symbol;Acc:1643]
ENSACAP00000010035-D1_Acar	0.11099	3.49817	0.0015317	0.11936	0.574065	0.11182	R	0.9545	0.01135	0.01189	LRRC45	leucine rich repeat containing 45 [Source:HGNC Symbol;Acc:28302]
ENSACAP00000016001-D1_Acar	0.21856	3.43006	0.0176001	0.22497	0.546023	0.21957	R	0.9521	0.0065	0.00683	USP36	ubiquitin specific peptidase 36 [Source:HGNC Symbol;Acc:20062]
ENSACAP00000020490-D1_Acar	0.07346	67.1529	0.00326673	0.07688	0.563306	0.0738	R	0.9485	0.00355	0.00375	GTF3C3	general transcription factor IIIC, polypeptide 3, 102kDa [Source:HGNC Symbol;Acc:4666]
ENSGALP00000017561-D1_Acar	0.04151	0.4432	0.00380696	0.04231	0.691259	0.04145	R	0.9446	0.00102	0.00108	RYR2	ryanodine receptor 2 (cardiac) [Source:HGNC Symbol;Acc:10484]
ENSACAP00000017559-D1_Acar	0.10123	1.1339	0.0212099	0.1058	0.942746	0.1013	R	0.9409	0.00538	0.00572	CBS	cystathionine-beta-synthase [Source:HGNC Symbol;Acc:1550]
ENSPSIP00000008525-D1_Acar	0.15083	0.9935	0.0395922	0.15307	0.996808	0.15083	R	0.9384	0.00274	0.00292	LAMA2	laminin, alpha 2 [Source:HGNC Symbol;Acc:6482]
ENSACAP00000002635-D1_Acar	0.2222	1.10305	0.018317	0.2361	0.907892	0.22251	R	0.9331	0.01949	0.02089	SLC10A2	solute carrier family 10 (sodium/bile acid cotransporter family), member 2 [Source:HGNC Symbol;Acc:10906]
ENSACAP00000000174-D1_Acar	0.17935	999	0.016077	0.18847	0.329222	0.18116	R	0.9239	0.01002	0.01084	DDX25	DEAD (Asp-Glu-Ala-Asp) box helicase 25 [Source:HGNC Symbol;Acc:18698]
ENSACAP00000002284-D1_Acar	0.13677	2.28378	0.000957721	0.14241	0.581189	0.13737	R	0.9192	0.00719	0.00783	TOP2A	topoisomerase (DNA) II alpha 170kDa [Source:HGNC Symbol;Acc:11989]
ENSACAP00000005750-D1_Acar	0.48963	3.44958	0.0086885	0.50205	0.17277	0.49374	R	0.9189	0.00935	0.01018	CENPF	centromere protein F, 350/400kDa (mitosin) [Source:HGNC Symbol;Acc:1857]
ENSACAP00000009903-D1_Acar	0.15603	8.82819	0.000275345	0.17074	0.270387	0.15817	R	0.9168	0.01485	0.01619	ENSACAP00000009903	Uncharacterized protein [Source:UniProtKB/TrEMBL;Acc:G1KJP8]
ENSACAP00000012725-D1_Acar	0.0705	0.74231	0.0266675	0.07725	0.860446	0.07031	R	0.9114	0.00824	0.00904	VDAC3	voltage-dependent anion channel 3 [Source:HGNC Symbol;Acc:12674]
ENSPSIP00000006733-D1_Acar	0.21722	1.89908	0.043041	0.22551	0.696683	0.21813	R	0.9102	0.00871	0.00957	CYP2U1	cytochrome P450, family 2, subfamily U, polypeptide 1 [Source:HGNC Symbol;Acc:20582]
ENSACAP00000006079-D1_Acar	0.16362	0.85868	0.0327569	0.16971	0.904655	0.16338	R	0.9098	0.00816	0.00897	ARHGEF33	Rho guanine nucleotide exchange factor (GEF) 33 [Source:HGNC Symbol;Acc:37252]
ENSPSIP00000013126-D1_Acar	0.15035	999	0.012504	0.1551	0.37197	0.15115	R	0.9095	0.00567	0.00624	ALG13	ALG13, UDP-N-acetylglucosaminyltransferase subunit [Source:HGNC Symbol;Acc:30881]
ENSACAP00000002401-D1_Acar	0.14378	1.77566	0.0192186	0.14945	0.779004	0.14423	R	0.9094	0.00489	0.00537	ENSACAP00000002401	Ubiquitin carboxyl-terminal hydrolase [Source:UniProtKB/TrEMBL;Acc:G1KAT4]
ENSACAP00000009728-D1_Acar	0.37649	1.84799	0.00486899	0.3914	0.384495	0.37927	R	0.9049	0.0202	0.02232	LIFR	leukemia inhibitory factor receptor alpha [Source:HGNC Symbol;Acc:6597]
ENSACAP00000000067-D1_Acar	0.31178	1.82283	0.00737124	0.32743	0.490213	0.31426	R	0.896	0.01652	0.01844	PTPRJ	protein tyrosine phosphatase, receptor type, J [Source:HGNC Symbol;Acc:9673]
ENSACAP00000016613-D1_Acar	0.2425	1.62	0.00540217	0.24988	0.590074	0.24329	R	0.8936	0.00671	0.00751	ATP7B	ATPase, Cu++ transporting, beta polypeptide [Source:HGNC Symbol;Acc:870]
ENSACAP00000005742-D1_Acar	0.22348	999	0.0460781	0.23241	0.331608	0.22524	R	0.8906	0.00635	0.00713	HSD11B1	hydroxysteroid (11-beta) dehydrogenase 1 [Source:HGNC Symbol;Acc:5208]
ENSACAP00000005501-D1_Acar	0.12199	0.81829	0.00213317	0.12674	0.852837	0.12181	R	0.8903	0.00675	0.00758	MYOM3	myomesin family, member 3 [Source:HGNC Symbol;Acc:26679]
ENSACAP00000002909-D1_Acar	0.24289	999	0.00929917	0.24794	0.191696	0.24409	R	0.8894	0.00386	0.00434	STK36	serine/threonine kinase 36 [Source:HGNC Symbol;Acc:17209]
ENSPSIP00000001675-D1_Acar	0.28356	4.79896	0.0149626	0.29927	0.320326	0.28686	R	0.8893	0.01333	0.01499	LPAR5	lysophosphatidic acid receptor 5 [Source:HGNC Symbol;Acc:13307]
ENSACAP00000009455-D1_Acar	0.2152	123.834	0.0294993	0.2211	0.448157	0.2165	R	0.8837	0.00505	0.00572	DUSP27	dual specificity phosphatase 27 (putative) [Source:HGNC Symbol;Acc:25034]
ENSACAP00000011974-D1_Acar	0.21968	999	0.00522025	0.22971	0.274601	0.22222	R	0.8817	0.01032	0.01171	ENSACAP00000011974	-
ENSACAP00000004030-D1_Acar	0.18145	1.63412	0.000291257	0.19414	0.564327	0.18246	R	0.881	0.01359	0.01543	MME	membrane metallo-endopeptidase [Source:HGNC Symbol;Acc:7154]
ENSACAP00000000381-D1_Acar	0.35608	999	0.0492018	0.3813	0.257365	0.36449	R	0.8804	0.03963	0.04501	FAS	Fas (TNF receptor superfamily, member 6) [Source:HGNC Symbol;Acc:11920]
ENSACAP00000020062-D1_Acar	0.15847	1.14691	0.0342403	0.16808	0.93167	0.15873	R	0.8775	0.0133	0.01516	ENSACAP00000020062	-
ENSACAP00000000151-D1_Acar	0.13157	50.6267	0.0142806	0.13715	0.564686	0.13244	R	0.8757	0.00516	0.0059	PHTF1	putative homeodomain transcription factor 1 [Source:HGNC Symbol;Acc:8939]
ENSACAP00000003995-D1_Acar	0.24518	999	0.0378007	0.25271	0.353607	0.2471	R	0.8732	0.00535	0.00612	ERMP1	endoplasmic reticulum metallopeptidase 1 [Source:HGNC Symbol;Acc:23703]
ENSACAP00000016603-D1_Acar	0.20479	4.67294	0.0454317	0.2148	0.553274	0.20651	R	0.8727	0.01128	0.01293	ENSACAP00000016603	-
ENSACAP00000010293-D1_Acar	0.29932	2.63299	0.0213596	0.30715	0.494543	0.30102	R	0.8659	0.00648	0.00748	ZFYVE16	zinc finger, FYVE domain containing 16 [Source:HGNC Symbol;Acc:20756]
ENSACAP00000004226-D1_Acar	0.29084	3.52086	0.0146418	0.32236	0.373005	0.297	R	0.8638	0.03953	0.04576	TFAM	transcription factor A, mitochondrial [Source:HGNC Symbol;Acc:11741]
ENSACAP00000006010-D1_Acar	0.33117	1.38904	0.0262956	0.33969	0.688153	0.3321	R	0.859	0.01034	0.01204	ENSACAP00000006010	-
ENSACAP00000013064-D1_Acar	0.21491	0.94899	0.0251507	0.22349	0.960636	0.21477	R	0.85	0.01564	0.0184	PMS2	PMS2 postmeiotic segregation increased 2 (S. cerevisiae) [Source:HGNC Symbol;Acc:9122]
ENSACAP00000002585-D1_Acar	0.24216	1.08844	0.0440516	0.24721	0.940188	0.24229	R	0.8423	0.0051	0.00606	QSER1	glutamine and serine rich 1 [Source:HGNC Symbol;Acc:26154]
ENSACAP00000006035-D1_Acar	0.08973	1.13775	0.0414852	0.09506	0.957485	0.0898	R	0.8405	0.0052	0.00619	EFHA2	EF-hand domain family, member A2 [Source:HGNC Symbol;Acc:27820]
ENSACAP00000013100-D1_Acar	0.13912	878.261	0.000142004	0.14535	0.276811	0.14009	R	0.8374	0.00592	0.00707	USP19	ubiquitin specific peptidase 19 [Source:HGNC Symbol;Acc:12617]
ENSACAP00000018176-D1_Acar	0.37004	2.25941	0.0106162	0.38483	0.374113	0.37329	R	0.8351	0.01428	0.0171	ENSACAP00000018176	Uncharacterized protein [Source:UniProtKB/TrEMBL;Acc:G1KV10]
ENSACAP00000009306-D1_Acar	0.27999	1.67322	0.0337339	0.28974	0.676278	0.28131	R	0.8279	0.01083	0.01308	ENSACAP00000009306	-
ENSPSIP00000006254-D1_Acar	0.26542	999	0.0228619	0.2762	0.315539	0.2683	R	0.8243	0.00707	0.00857	ZDHHC13	zinc finger, DHHC-type containing 13 [Source:HGNC Symbol;Acc:18413]
ENSACAP00000002903-D1_Acar	0.17441	1.10828	0.034716	0.18711	0.94866	0.1747	R	0.8243	0.0272	0.033	ANKRD16	ankyrin repeat domain 16 [Source:HGNC Symbol;Acc:23471]
ENSACAP00000010368-D1_Acar	0.18009	4.28012	0.00847286	0.19153	0.435324	0.18128	R	0.8235	0.01115	0.01354	TAAR2	trace amine associated receptor 2 [Source:HGNC Symbol;Acc:4514]
ENSACAP00000005000-D1_Acar	0.1786	3.36246	0.000175011	0.1969	0.340349	0.18089	R	0.8172	0.01819	0.02226	GRK7	G protein-coupled receptor kinase 7 [Source:HGNC Symbol;Acc:17031]
ENSACAP00000009416-D2_Acar	0.16565	1.51174	0.0216901	0.17603	0.793592	0.16633	R	0.8164	0.01719	0.02106	ENSACAP00000009416	Uncharacterized protein [Source:UniProtKB/TrEMBL;Acc:G1KJ42]
ENSACAP00000001658-D1_Acar	0.20876	4.75709	0.0405872	0.22279	0.604581	0.21149	R	0.8161	0.01491	0.01827	ENSACAP00000001658	-
ENSACAP00000002646-D1_Acar	0.21099	1.1928	0.0255942	0.22284	0.858807	0.21134	R	0.8152	0.01351	0.01657	ECI2	enoyl-CoA delta isomerase 2 [Source:HGNC Symbol;Acc:14601]
ENSGALP00000017269-D1_Acar	0.24429	1.81218	0.0466392	0.26248	0.660243	0.24618	R	0.8093	0.01824	0.02253	ENSGALP00000017269	Uncharacterized protein [Source:UniProtKB/TrEMBL;Acc:F1NUW1]
ENSACAP00000004828-D1_Acar	0.06419	775.17	0.0262987	0.06817	0.751803	0.06452	R	0.8069	0.00559	0.00693	PDIA3	protein disulfide isomerase family A, member 3 [Source:HGNC Symbol;Acc:4606]
ENSACAP00000004092-D1_Acar	0.09808	0.82004	0.00883016	0.10096	0.897951	0.09799	R	0.8018	0.00338	0.00422	AGL	amylo-alpha-1, 6-glucosidase, 4-alpha-glucanotransferase [Source:HGNC Symbol;Acc:321]
ENSACAP00000016930-D1_Acar	0.08872	2.18841	2.58009e-06	0.09143	0.644249	0.0889	R	0.8015	0.00288	0.00359	LRP2	low density lipoprotein receptor-related protein 2 [Source:HGNC Symbol;Acc:6694]
ENSACAP00000016781-D1_Acar	0.19537	1.64353	0.0328414	0.21931	0.698438	0.1965	R	0.8015	0.02786	0.03476	NDUFB7	NADH dehydrogenase (ubiquinone) 1 beta subcomplex, 7, 18kDa [Source:HGNC Symbol;Acc:7702]
ENSACAP00000008275-D1_Acar	0.08923	999	0.00152859	0.09981	0.387627	0.09045	R	0.7969	0.00989	0.01241	AQP2	aquaporin 2 (collecting duct) [Source:HGNC Symbol;Acc:634]
ENSACAP00000006821-D1_Acar	0.15097	1.31718	0.0321152	0.15749	0.845584	0.15129	R	0.7942	0.00686	0.00864	GPR149	G protein-coupled receptor 149 [Source:HGNC Symbol;Acc:23627]
ENSACAP00000004702-D1_Acar	0.13568	999	0.0296018	0.14447	0.457721	0.13681	R	0.7913	0.00815	0.0103	HCCS	holocytochrome c synthase [Source:HGNC Symbol;Acc:4837]
ENSACAP00000021641-D1_Acar	0.40982	3.66252	0.0252102	0.43182	0.315604	0.41731	R	0.7819	0.01495	0.01912	MIS18BP1	MIS18 binding protein 1 [Source:HGNC Symbol;Acc:20190]
ENSACAP00000014796-D1_Acar	0.26448	1.48123	0.0346039	0.27391	0.728657	0.26549	R	0.779	0.0104	0.01335	ENSACAP00000014796	Uncharacterized protein [Source:UniProtKB/TrEMBL;Acc:G1KQL9]
ENSACAP00000006068-D1_Acar	0.11908	1.35418	0.0355941	0.12236	0.912698	0.11921	R	0.7773	0.00334	0.00429	CAMSAP2	calmodulin regulated spectrin-associated protein family, member 2 [Source:HGNC Symbol;Acc:29188]
ENSACAP00000014840-D1_Acar	0.17874	999	0.0307702	0.18312	0.498262	0.17962	R	0.7763	0.00303	0.0039	LRRC9	leucine rich repeat containing 9 [Source:HGNC Symbol;Acc:19848]
ENSACAP00000016658-D1_Acar	0.14134	999	0.0171812	0.15379	0.423039	0.14349	R	0.7761	0.01238	0.01595	DHRS7C	dehydrogenase/reductase (SDR family) member 7C [Source:HGNC Symbol;Acc:32423]
ENSPSIP00000003739-D1_Acar	0.22764	1.581	0.0141474	0.23798	0.686944	0.22861	R	0.7753	0.0113	0.01458	EIF2D	eukaryotic translation initiation factor 2D [Source:HGNC Symbol;Acc:6583]
ENSACAP00000005631-D1_Acar	0.15704	0.66461	0.00250187	0.16119	0.579951	0.15656	R	0.7746	0.00542	0.00699	VPS13A	vacuolar protein sorting 13 homolog A (S. cerevisiae) [Source:HGNC Symbol;Acc:1908]
ENSACAP00000019151-D1_Acar	0.06589	1.46109	0.0264475	0.06978	0.910449	0.066	R	0.774	0.00493	0.00637	FEN1	flap structure-specific endonuclease 1 [Source:HGNC Symbol;Acc:3650]
ENSPSIP00000014737-D1_Acar	0.15619	4.05337	0.000690042	0.16041	0.378949	0.15676	R	0.7658	0.00354	0.00463	ENSPSIP00000014737	-
ENSACAP00000020418-D1_Acar	0.24794	999	0.00268633	0.26288	0.134755	0.2518	R	0.763	0.01019	0.01336	ANO9	anoctamin 9 [Source:HGNC Symbol;Acc:20679]
ENSACAP00000016079-D1_Acar	0.22674	8.5812	0.00128069	0.23326	0.336249	0.22825	R	0.762	0.00559	0.00733	STAB2	stabilin 2 [Source:HGNC Symbol;Acc:18629]
ENSACAP00000010265-D1_Acar	0.21841	999	0.00290425	0.22646	0.242519	0.22033	R	0.7589	0.00616	0.00812	COL18A1	collagen, type XVIII, alpha 1 [Source:HGNC Symbol;Acc:2195]
ENSACAP00000007685-D1_Acar	0.13764	1.29707	0.0434215	0.14799	0.864761	0.13808	R	0.7586	0.01388	0.0183	SLC39A2	solute carrier family 39 (zinc transporter), member 2 [Source:HGNC Symbol;Acc:17127]
ENSPSIP00000015092-D1_Acar	0.24651	1.5047	0.000135955	0.25475	0.571351	0.24734	R	0.7527	0.0096	0.01276	CUBN	cubilin (intrinsic factor-cobalamin receptor) [Source:HGNC Symbol;Acc:2548]
ENSACAP00000020669-D1_Acar	0.31097	1.46318	0.0274428	0.32079	0.696537	0.31214	R	0.7491	0.01067	0.01424	TTF2	transcription termination factor, RNA polymerase II [Source:HGNC Symbol;Acc:12398]
ENSACAP00000015449-D1_Acar	0.26775	1.80685	0.0301404	0.27935	0.638984	0.26945	R	0.7489	0.01116	0.0149	ARHGEF37	Rho guanine nucleotide exchange factor (GEF) 37 [Source:HGNC Symbol;Acc:34430]
ENSACAP00000008053-D1_Acar	0.04055	1.99885	0.0166754	0.04147	0.899362	0.04057	R	0.7488	0.00111	0.00148	MYH7B	myosin, heavy chain 7B, cardiac muscle, beta [Source:HGNC Symbol;Acc:15906]
ENSACAP00000004896-D1_Acar	0.15614	0.80748	0.0138548	0.1772	0.783242	0.15566	R	0.7436	0.02719	0.03656	SHISA4	shisa homolog 4 (Xenopus laevis) [Source:HGNC Symbol;Acc:27139]
ENSMUSP00000099766-D5_Acar	0.16624	1.03164	0.045661	0.1719	0.981737	0.16628	R	0.7425	0.00571	0.00769	Rad54l	RAD54 like (S. cerevisiae) [Source:MGI Symbol;Acc:MGI:894697]
ENSGALP00000032611-D1_Acar	0.4723	1.42031	0.0238294	0.49185	0.545606	0.4759	R	0.7398	0.02826	0.03819	TPRXL	hypothetical protein LOC424547 [Source:RefSeq peptide;Acc:NP_001004408]
ENSACAP00000018145-D1_Acar	0.20328	1.04881	0.0234002	0.2122	0.960186	0.20338	R	0.7349	0.00732	0.00996	MCTP1	multiple C2 domains, transmembrane 1 [Source:HGNC Symbol;Acc:26183]
ENSACAP00000006859-D1_Acar	0.34572	1.02032	0.000787608	0.38529	0.95859	0.34611	R	0.7309	0.06912	0.09457	ENSACAP00000006859	-
ENSACAP00000017492-D1_Acar	0.14879	999	0.00474736	0.15469	0.233197	0.14987	R	0.7306	0.00459	0.00629	AIM1L	absent in melanoma 1-like [Source:HGNC Symbol;Acc:17295]
ENSPSIP00000006587-D1_Acar	0.25644	1.86995	0.000356331	0.26198	0.465751	0.25727	R	0.7176	0.00456	0.00635	USH2A	Usher syndrome 2A (autosomal recessive, mild) [Source:HGNC Symbol;Acc:12601]
ENSACAP00000005666-D1_Acar	0.1614	0.89568	0.0325089	0.18542	0.951917	0.16098	R	0.713	0.02319	0.03252	DNASE2B	deoxyribonuclease II beta [Source:HGNC Symbol;Acc:28875]
ENSACAP00000011203-D1_Acar	0.19395	1.10944	0.0120358	0.19716	0.927698	0.19404	R	0.712	0.0028	0.00394	ENSACAP00000011203	Uncharacterized protein [Source:UniProtKB/TrEMBL;Acc:G1KL59]
ENSACAP00000017690-D1_Acar	0.18523	999	0.0142828	0.19239	0.243114	0.18652	R	0.7095	0.0056	0.00789	COASY	CoA synthase [Source:HGNC Symbol;Acc:29932]
ENSACAP00000007761-D1_Acar	0.18012	0.9795	0.017805	0.18313	0.984043	0.1801	R	0.7036	0.00262	0.00373	ENSACAP00000007761	Uncharacterized protein [Source:UniProtKB/TrEMBL;Acc:G1KH72]
ENSACAP00000008650-D1_Acar	0.15465	0.71434	0.037648	0.16248	0.751463	0.15404	R	0.7032	0.01192	0.01696	OXSM	3-oxoacyl-ACP synthase, mitochondrial [Source:HGNC Symbol;Acc:26063]
ENSACAP00000006153-D1_Acar	0.22234	1.07974	0.00106745	0.23175	0.91162	0.22252	R	0.6989	0.01034	0.0148	ENSACAP00000006153	Uncharacterized protein [Source:UniProtKB/TrEMBL;Acc:G1KF81]
ENSACAP00000020416-D1_Acar	0.54897	4.07578	0.0322875	0.57949	0.177193	0.56243	R	0.6944	0.0386	0.05559	ENSACAP00000020416	-
ENSACAP00000008864-D1_Acar	0.32857	999	0.00561498	0.33981	0.106085	0.33253	R	0.6923	0.00623	0.009	ENSACAP00000008864	Uncharacterized protein [Source:UniProtKB/TrEMBL;Acc:G1KIE6]
ENSACAP00000014102-D1_Acar	0.05361	0.55826	0.0330901	0.05549	0.80809	0.0535	R	0.6917	0.0021	0.00304	MED14	mediator complex subunit 14 [Source:HGNC Symbol;Acc:2370]
ENSACAP00000013346-D1_Acar	0.25855	999	0.0215741	0.27029	0.337152	0.26153	R	0.6893	0.01008	0.01462	ENSACAP00000013346	Uncharacterized protein [Source:UniProtKB/TrEMBL;Acc:G1KNZ6]
ENSACAP00000010611-D1_Acar	0.30934	0.91977	0.0047338	0.31468	0.872758	0.30912	R	0.6866	0.00719	0.01047	APOB	apolipoprotein B (including Ag(x) antigen) [Source:HGNC Symbol;Acc:603]
ENSACAP00000013713-D1_Acar	0.21586	999	0.0102103	0.23189	0.291218	0.21927	R	0.6821	0.02208	0.03237	ENSACAP00000013713	Uncharacterized protein [Source:UniProtKB/TrEMBL;Acc:G1KPD0]
ENSACAP00000013387-D1_Acar	0.13795	2.49533	0.0355924	0.14504	0.622653	0.13876	R	0.6819	0.00539	0.00791	TMEM43	transmembrane protein 43 [Source:HGNC Symbol;Acc:28472]
ENSACAP00000003433-D1_Acar	0.16532	1.02028	0.0253055	0.17085	0.987185	0.16535	R	0.6818	0.00562	0.00824	TMEM67	transmembrane protein 67 [Source:HGNC Symbol;Acc:28396]
ENSP00000376855-D1_Acar	0.09439	999	0.0287601	0.09867	0.652563	0.09487	R	0.6796	0.00299	0.0044	DPP10	dipeptidyl-peptidase 10 (non-functional) [Source:HGNC Symbol;Acc:20823]
ENSACAP00000015559-D1_Acar	0.15724	0.82082	0.0156546	0.16291	0.855105	0.15696	R	0.679	0.00604	0.0089	NEK1	NIMA (never in mitosis gene a)-related kinase 1 [Source:HGNC Symbol;Acc:7744]
ENSACAP00000009290-D1_Acar	0.19728	2.55783	0.0381368	0.20118	0.688949	0.19785	R	0.6771	0.00285	0.00421	NCOA6	nuclear receptor coactivator 6 [Source:HGNC Symbol;Acc:15936]
ENSACAP00000007118-D1_Acar	0.13865	1.52313	9.55356e-06	0.15141	0.5854	0.1393	R	0.6767	0.01411	0.02086	PDE6C	phosphodiesterase 6C, cGMP-specific, cone, alpha prime [Source:HGNC Symbol;Acc:8787]
ENSACAP00000010883-D1_Acar	0.14985	3.61851	0.0373017	0.15264	0.702161	0.15022	R	0.6742	0.00224	0.00333	KIF26A	kinesin family member 26A [Source:HGNC Symbol;Acc:20226]
ENSACAP00000002692-D1_Acar	0.04651	999	0.0168248	0.04871	0.718966	0.04663	R	0.6741	0.00295	0.00437	DEPDC5	DEP domain containing 5 [Source:HGNC Symbol;Acc:18423]
ENSACAP00000006425-D1_Acar	0.19664	0.89474	2.5356e-05	0.20146	0.841939	0.19649	R	0.673	0.00528	0.00784	DST	dystonin [Source:HGNC Symbol;Acc:1090]
ENSACAP00000013065-D1_Acar	0.12199	0.79431	0.0292483	0.12767	0.866424	0.12174	R	0.671	0.00786	0.01171	CAT	catalase [Source:HGNC Symbol;Acc:1516]
ENSACAP00000009591-D1_Acar	0.32508	1.87962	0.0311948	0.3379	0.561694	0.32753	R	0.668	0.01557	0.02331	ENSACAP00000009591	-
ENSACAP00000014640-D1_Acar	0.16526	1.87637	0.041131	0.17471	0.751015	0.16604	R	0.6661	0.01261	0.01893	ENSACAP00000014640	-
ENSACAP00000005377-D1_Acar	0.15004	1.06349	0.0159715	0.1595	0.963501	0.15014	R	0.6661	0.01215	0.01824	SCRN3	secernin 3 [Source:HGNC Symbol;Acc:30382]
ENSACAP00000007352-D1_Acar	0.19638	999	0.0201919	0.20334	0.41175	0.19793	R	0.6658	0.00604	0.00907	ENSACAP00000007352	-
ENSPSIP00000008667-D1_Acar	0.11149	0.58658	0.00557549	0.11502	0.614104	0.11108	R	0.6627	0.00554	0.00836	MYO5C	myosin VC [Source:HGNC Symbol;Acc:7604]
ENSACAP00000010202-D1_Acar	0.01621	0.37713	0.0390858	0.01743	0.773828	0.01617	R	0.6627	0.00206	0.00311	ENSACAP00000010202	-
ENSACAP00000002655-D1_Acar	0.12255	0.61741	0.0305554	0.12668	0.669356	0.12211	R	0.6591	0.00518	0.00787	MYBPC3	myosin binding protein C, cardiac [Source:HGNC Symbol;Acc:7551]
ENSACAP00000012416-D1_Acar	0.08974	1.1411	6.97444e-05	0.1023	0.871866	0.08985	R	0.6547	0.01523	0.02327	OPSR_ANOCA	Red-sensitive opsin [Source:UniProtKB/Swiss-Prot;Acc:P41592]
ENSACAP00000004847-D1_Acar	0.29141	5.92775	0.0225389	0.30735	0.383878	0.29539	R	0.6546	0.01502	0.02295	ENSACAP00000004847	Uncharacterized protein [Source:UniProtKB/TrEMBL;Acc:G1KDD7]
ENSP00000357323-D1_Acar	0.13681	2.94275	0.00202416	0.14534	0.679592	0.1377	R	0.6459	0.01312	0.02031	YY1AP1	YY1 associated protein 1 [Source:HGNC Symbol;Acc:30935]
ENSACAP00000013973-D1_Acar	0.23867	998.829	0.000436272	0.2534	0.169327	0.2422	R	0.6457	0.01274	0.01973	ENSACAP00000013973	Uncharacterized protein [Source:UniProtKB/TrEMBL;Acc:G1KPN2]
ENSACAP00000006768-D1_Acar	0.04639	1.02521	3.37299e-06	0.07189	0.985862	0.04641	R	0.6451	0.08244	0.12779	RSL24D1	ribosomal L24 domain containing 1 [Source:HGNC Symbol;Acc:18479]
ENSACAP00000012358-D1_Acar	0.19444	999	0.000100304	0.20616	0.0801849	0.19632	R	0.6445	0.01317	0.02044	DHX58	DEXH (Asp-Glu-X-His) box polypeptide 58 [Source:HGNC Symbol;Acc:29517]
ENSACAP00000004531-D1_Acar	0.20012	1.33573	0.0171402	0.21981	0.784166	0.20114	R	0.6439	0.0206	0.03199	MKI67IP	MKI67 (FHA domain) interacting nucleolar phosphoprotein [Source:HGNC Symbol;Acc:17838]
ENSACAP00000014752-D1_Acar	0.24987	0.96758	0.0383174	0.26075	0.96717	0.24977	R	0.6439	0.01	0.01554	NASP	nuclear autoantigenic sperm protein (histone-binding) [Source:HGNC Symbol;Acc:7644]
ENSACAP00000014137-D1_Acar	0.14057	0.8563	0.0251806	0.14732	0.892311	0.14036	R	0.6435	0.00732	0.01137	SLC6A20	solute carrier family 6 (proline IMINO transporter), member 20 [Source:HGNC Symbol;Acc:30927]
ENSACAP00000021247-D1_Acar	0.24476	0.78406	0.0185657	0.26222	0.736983	0.24306	R	0.6426	0.03928	0.06112	ENSACAP00000021247	-
ENSACAP00000015572-D1_Acar	0.17015	999	0.0275661	0.17677	0.324021	0.17099	R	0.6425	0.00733	0.01141	ENSACAP00000015572	-
ENSACAP00000012692-D1_Acar	0.15451	544.196	0.0470595	0.15862	0.643248	0.15522	R	0.6328	0.00496	0.00784	EPG5	ectopic P-granules autophagy protein 5 homolog (C. elegans) [Source:HGNC Symbol;Acc:29331]
ENSACAP00000006234-D1_Acar	0.13048	0.66488	0.0148422	0.14007	0.749336	0.12951	R	0.6301	0.01712	0.02718	NAALADL1	N-acetylated alpha-linked acidic dipeptidase-like 1 [Source:HGNC Symbol;Acc:23536]
ENSACAP00000013749-D1_Acar	0.07677	0.52674	0.0490903	0.07965	0.721223	0.07647	R	0.6296	0.00367	0.00583	HAL	histidine ammonia-lyase [Source:HGNC Symbol;Acc:4806]
ENSACAP00000018655-D1_Acar	0.16268	1.20476	0.0321062	0.16516	0.920918	0.16278	R	0.6285	0.00225	0.00359	PRKDC	protein kinase, DNA-activated, catalytic polypeptide [Source:HGNC Symbol;Acc:9413]
ENSACAP00000000103-D1_Acar	0.22115	999	0.0432295	0.22949	0.295692	0.2233	R	0.6231	0.00507	0.00814	FOXRED1	FAD-dependent oxidoreductase domain containing 1 [Source:HGNC Symbol;Acc:26927]
ENSACAP00000018462-D1_Acar	0.18169	1.06529	0.00278929	0.18796	0.943068	0.18178	R	0.6224	0.00681	0.01094	ENSACAP00000018462	Uncharacterized protein [Source:UniProtKB/TrEMBL;Acc:G1KCM6]
ENSACAP00000009680-D1_Acar	0.1281	0.92657	0.000862122	0.14139	0.939304	0.12793	R	0.6213	0.02109	0.03395	LRRC48	leucine rich repeat containing 48 [Source:HGNC Symbol;Acc:25384]
ENSACAP00000018714-D1_Acar	0.10901	999	0.022065	0.11572	0.534432	0.10988	R	0.6212	0.00725	0.01167	NCF1	neutrophil cytosolic factor 1 [Source:HGNC Symbol;Acc:7660]
ENSACAP00000018052-D1_Acar	0.22763	1.04672	0.0337551	0.23692	0.969044	0.22775	R	0.6197	0.01511	0.02439	ERCC6L	excision repair cross-complementing rodent repair deficiency, complementation group 6-like [Source:HGNC Symbol;Acc:20794]
ENSACAP00000003295-D1_Acar	0.15752	999	0.0147682	0.16289	0.319094	0.1584	R	0.6188	0.00499	0.00807	PYROXD2	pyridine nucleotide-disulphide oxidoreductase domain 2 [Source:HGNC Symbol;Acc:23517]
ENSACAP00000000786-D1_Acar	0.31641	3.09041	0.0477088	0.32407	0.567736	0.31831	R	0.6172	0.00767	0.01243	F8	coagulation factor VIII, procoagulant component [Source:HGNC Symbol;Acc:3546]
ENSACAP00000007600-D1_Acar	0.09973	0.64944	0.0326477	0.1042	0.761896	0.09937	R	0.6156	0.00553	0.00898	PEX5	peroxisomal biogenesis factor 5 [Source:HGNC Symbol;Acc:9719]
ENSACAP00000015100-D1_Acar	0.07613	899.585	0.0323463	0.07982	0.635873	0.07649	R	0.6149	0.00648	0.01054	SLC18A3	solute carrier family 18 (vesicular acetylcholine), member 3 [Source:HGNC Symbol;Acc:10936]
ENSACAP00000013774-D1_Acar	0.31121	999	0.0330435	0.32119	0.325836	0.31455	R	0.6147	0.00585	0.00952	CCDC150	coiled-coil domain containing 150 [Source:HGNC Symbol;Acc:26834]
ENSPSIP00000006207-D1_Acar	0.19778	999	0.0336152	0.20663	0.433312	0.19965	R	0.6146	0.01011	0.01645	PRR14	proline rich 14 [Source:HGNC Symbol;Acc:28458]
ENSACAP00000010209-D1_Acar	0.0311	0.59278	0.0037097	0.03609	0.791894	0.03104	R	0.6127	0.0086	0.01404	HNRPDL	heterogeneous nuclear ribonucleoprotein D-like [Source:HGNC Symbol;Acc:5037]
ENSACAP00000013917-D1_Acar	0.16698	999	0.018423	0.17455	0.340091	0.16798	R	0.6118	0.00819	0.01338	ENSACAP00000013917	Uncharacterized protein [Source:UniProtKB/TrEMBL;Acc:G1KPK9]
ENSACAP00000003666-D1_Acar	0.10124	0.69353	0.0253617	0.10775	0.783673	0.10088	R	0.6105	0.00957	0.01567	LOX	lysyl oxidase [Source:HGNC Symbol;Acc:6664]
ENSACAP00000015692-D1_Acar	0.09769	1.06064	0.0252219	0.109	0.976094	0.09778	R	0.6043	0.01203	0.0199	ENSACAP00000015692	-
ENSACAP00000017643-D1_Acar	0.03031	1.11344	0.000383364	0.03493	0.960944	0.03033	R	0.601	0.00667	0.0111	CRHR1	corticotropin releasing hormone receptor 1 [Source:HGNC Symbol;Acc:2357]
ENSACAP00000010391-D1_Acar	0.06677	0.56775	0.0200893	0.07062	0.703545	0.06654	R	0.5981	0.00503	0.00841	ENSACAP00000010391	Uncharacterized protein [Source:UniProtKB/TrEMBL;Acc:G1KKA3]
ENSACAP00000008894-D1_Acar	0.12525	999	0.0168117	0.12835	0.376533	0.12567	R	0.5894	0.00308	0.00523	APEH	N-acylaminoacyl-peptide hydrolase [Source:HGNC Symbol;Acc:586]
ENSACAP00000003305-D1_Acar	0.13405	1.388	0.00463377	0.1448	0.846536	0.13461	R	0.5856	0.01409	0.02406	ENSACAP00000003305	-
ENSACAP00000001287-D1_Acar	0.16573	0.99366	0.002362	0.17584	0.994829	0.16571	R	0.5837	0.01456	0.02495	CHAF1A	chromatin assembly factor 1, subunit A (p150) [Source:HGNC Symbol;Acc:1910]
ENSPSIP00000000015-D1_Acar	0.02745	0.46252	0.0430102	0.0308	0.750085	0.02736	R	0.5816	0.0045	0.00774	ENSPSIP00000000015	-
ENSACAP00000018682-D1_Acar	0.19729	8.33853	0.0289718	0.20421	0.434545	0.19864	R	0.5812	0.00645	0.01109	ENSACAP00000018682	-
ENSACAP00000013770-D1_Acar	0.02286	0.51449	2.26758e-06	0.03143	0.564782	0.02269	R	0.5768	0.01433	0.02485	STK11	serine/threonine kinase 11 [Source:HGNC Symbol;Acc:11389]
ENSACAP00000008435-D1_Acar	0.04573	0.58673	0.000701314	0.04996	0.655834	0.04555	R	0.5723	0.00522	0.00913	PRKCD	protein kinase C, delta [Source:HGNC Symbol;Acc:9399]
ENSACAP00000009708-D1_Acar	0.20105	0.88405	0.0340624	0.20683	0.904048	0.20082	R	0.5624	0.00708	0.01259	SYNPO2L	synaptopodin 2-like [Source:HGNC Symbol;Acc:23532]
ENSACAP00000017595-D1_Acar	0.15312	999	0.0246186	0.16647	0.365708	0.15551	R	0.5617	0.00878	0.01564	ENSACAP00000017595	Uncharacterized protein [Source:UniProtKB/TrEMBL;Acc:G1KUF9]
ENSACAP00000001452-D1_Acar	0.22053	3.06455	0.0427522	0.22552	0.632674	0.22141	R	0.5596	0.00394	0.00705	ENSACAP00000001452	Uncharacterized protein [Source:UniProtKB/TrEMBL;Acc:G1K9J8]
ENSPSIP00000006487-D1_Acar	0.14609	0.83826	0.00102176	0.15152	0.848106	0.14587	R	0.5594	0.00719	0.01285	FER1L6	fer-1-like 6 (C. elegans) [Source:HGNC Symbol;Acc:28065]
ENSACAP00000014773-D1_Acar	0.13373	5.17987	0.012787	0.1378	0.624067	0.1343	R	0.5567	0.00307	0.00552	COL5A2	collagen, type V, alpha 2 [Source:HGNC Symbol;Acc:2210]
ENSACAP00000005260-D1_Acar	0.14836	0.62689	0.0292837	0.15743	0.625983	0.14731	R	0.5559	0.01333	0.02397	CHRNA1	cholinergic receptor, nicotinic, alpha 1 (muscle) [Source:HGNC Symbol;Acc:1955]
ENSACAP00000004853-D1_Acar	0.05249	1.13322	0.00479694	0.05441	0.964472	0.05251	R	0.5534	0.00229	0.00414	MYO6	myosin VI [Source:HGNC Symbol;Acc:7605]
ENSACAP00000002636-D1_Acar	0.12582	999	0.0309465	0.12873	0.535912	0.12623	R	0.5512	0.00327	0.00593	ZNF142	zinc finger protein 142 [Source:HGNC Symbol;Acc:12927]
ENSACAP00000015422-D1_Acar	0.19255	0.93764	0.0337052	0.20084	0.950743	0.1924	R	0.5508	0.00972	0.01765	SLC26A11	solute carrier family 26, member 11 [Source:HGNC Symbol;Acc:14471]
ENSACAP00000009615-D1_Acar	0.10038	0.93227	0.0291443	0.10509	0.960394	0.10033	R	0.5502	0.00479	0.00871	KIAA1279	KIAA1279 [Source:HGNC Symbol;Acc:23419]
ENSACAP00000006610-D1_Acar	0.13511	0.79527	0.0137378	0.13818	0.855846	0.13496	R	0.548	0.00361	0.00659	PCM1	pericentriolar material 1 [Source:HGNC Symbol;Acc:8727]
ENSACAP00000020455-D1_Acar	0.15083	0.48002	0.0478738	0.16937	0.493261	0.14634	R	0.5448	0.01949	0.03578	MAPK15	mitogen-activated protein kinase 15 [Source:HGNC Symbol;Acc:24667]
ENSACAP00000011305-D1_Acar	0.11195	1.09618	0.0075851	0.11904	0.960186	0.11205	R	0.5438	0.01048	0.01926	FAM129B	family with sequence similarity 129, member B [Source:HGNC Symbol;Acc:25282]
ENSACAP00000018548-D1_Acar	0.27109	999	0.0180594	0.27891	0.326689	0.27337	R	0.5434	0.00421	0.00775	ZNF318	zinc finger protein 318 [Source:HGNC Symbol;Acc:13578]
ENSACAP00000016981-D1_Acar	0.14715	1.70809	0.015973	0.15522	0.792218	0.14776	R	0.5419	0.00946	0.01746	GNL2	guanine nucleotide binding protein-like 2 (nucleolar) [Source:HGNC Symbol;Acc:29925]
ENSACAP00000013665-D1_Acar	0.02637	237.48	0.0474921	0.02789	0.686215	0.02645	R	0.5416	0.00133	0.00245	KLHL7	kelch-like 7 (Drosophila) [Source:HGNC Symbol;Acc:15646]
ENSACAP00000007403-D1_Acar	0.08495	999	0.000456066	0.08973	0.523789	0.08548	R	0.5393	0.00514	0.00952	WDR19	WD repeat domain 19 [Source:HGNC Symbol;Acc:18340]
ENSACAP00000015188-D1_Acar	0.16557	0.91166	0.0375953	0.17794	0.935329	0.16533	R	0.5372	0.02031	0.0378	TACO1	translational activator of mitochondrially encoded cytochrome c oxidase I [Source:HGNC Symbol;Acc:24316]
ENSACAP00000017696-D1_Acar	0.05347	0.89337	0.0345793	0.05838	0.952342	0.05342	R	0.5368	0.00538	0.01002	TCEA1	transcription elongation factor A (SII), 1 [Source:HGNC Symbol;Acc:11612]
ENSACAP00000014730-D1_Acar	0.24937	1.63235	0.0221527	0.25954	0.694388	0.2506	R	0.5333	0.00975	0.01828	ENSACAP00000014730	Uncharacterized protein [Source:UniProtKB/TrEMBL;Acc:G1KQJ6]
ENSACAP00000000788-D1_Acar	0.157	0.90477	0.0317508	0.16595	0.944046	0.15679	R	0.5309	0.01975	0.0372	IL1RAP	interleukin 1 receptor accessory protein [Source:HGNC Symbol;Acc:5995]
ENSACAP00000016850-D1_Acar	0.29069	999	0.0264538	0.30041	0.193722	0.29369	R	0.5262	0.00466	0.00886	LIMA1	LIM domain and actin binding 1 [Source:HGNC Symbol;Acc:24636]
ENSACAP00000018154-D1_Acar	0.12969	0.80588	0.0469968	0.13347	0.883038	0.12952	R	0.5259	0.00499	0.00948	ENSACAP00000018154	-
ENSACAP00000001071-D1_Acar	0.15153	1.29991	0.037976	0.15519	0.898707	0.1517	R	0.523	0.00382	0.00731	ENSACAP00000001071	-
ENSACAP00000004021-D1_Acar	0.14416	2.14613	7.20429e-09	0.17003	0.34518	0.14575	R	0.5229	0.04702	0.08991	DHX34	DEAH (Asp-Glu-Ala-His) box polypeptide 34 [Source:HGNC Symbol;Acc:16719]
ENSACAP00000002304-D1_Acar	0.23665	0.70475	0.0462446	0.24176	0.620919	0.23597	R	0.5226	0.0062	0.01186	GCC2	GRIP and coiled-coil domain containing 2 [Source:HGNC Symbol;Acc:23218]
ENSACAP00000006390-D1_Acar	0.0955	0.49136	0.0229749	0.10003	0.627426	0.0948	R	0.521	0.00793	0.01522	ALG9	asparagine-linked glycosylation 9, alpha-1,2-mannosyltransferase homolog (S. cerevisiae) [Source:HGNC Symbol;Acc:15672]
ENSACAP00000009905-D1_Acar	0.08022	999	0.00335591	0.09437	0.324437	0.08039	R	0.5178	0.04106	0.07929	ENSACAP00000009905	-
ENSACAP00000007966-D1_Acar	0.11169	1.74201	0.0109786	0.11968	0.866593	0.11207	R	0.5172	0.01892	0.03658	NPHP4	nephronophthisis 4 [Source:HGNC Symbol;Acc:19104]
ENSACAP00000009246-D1_Acar	0.14654	0.69117	0.0478802	0.1553	0.716855	0.14576	R	0.509	0.01073	0.02108	SLC25A32	solute carrier family 25, member 32 [Source:HGNC Symbol;Acc:29683]
ENSACAP00000007251-D1_Acar	0.33788	5.20185	0.00485432	0.35201	0.231723	0.34207	R	0.5084	0.0111	0.02184	UBA7	ubiquitin-like modifier activating enzyme 7 [Source:HGNC Symbol;Acc:12471]
ENSACAP00000005959-D1_Acar	0.29992	298.569	0.00108912	0.31001	0.136732	0.30316	R	0.508	0.00639	0.01257	ENSACAP00000005959	-
ENSACAP00000004865-D1_Acar	0.11545	0.98043	0.0292227	0.12017	0.990099	0.11544	R	0.5062	0.00487	0.00963	SLC27A1	solute carrier family 27 (fatty acid transporter), member 1 [Source:HGNC Symbol;Acc:10995]
ENSACAP00000011379-D1_Acar	0.26154	2.97567	0.0115707	0.27633	0.547541	0.26441	R	0.5033	0.01424	0.0283	SNAPC4	small nuclear RNA activating complex, polypeptide 4, 190kDa [Source:HGNC Symbol;Acc:11137]
ENSACAP00000004313-D1_Acar	0.139	0.67613	0.032551	0.14679	0.673843	0.13843	R	0.5033	0.01024	0.02034	SERPINE2	serpin peptidase inhibitor, clade E (nexin, plasminogen activator inhibitor type 1), member 2 [Source:HGNC Symbol;Acc:8951]
ENSACAP00000001458-D1_Acar	0.21972	0.91839	0.0333102	0.22459	0.938084	0.21958	R	0.5021	0.00644	0.01283	LCT	lactase [Source:HGNC Symbol;Acc:6530]
ENSACAP00000005961-D1_Acar	0.0748	0.89654	0.00848276	0.0788	0.943291	0.07476	R	0.501	0.00461	0.0092	ATG16L1	ATG16 autophagy related 16-like 1 (S. cerevisiae) [Source:HGNC Symbol;Acc:21498]
ENSACAP00000001525-D1_Acar	0.07554	999	0.0020413	0.07911	0.555476	0.07588	R	0.5001	0.00509	0.01017	SIK3	SIK family kinase 3 [Source:HGNC Symbol;Acc:29165]
ENSACAP00000010607-D1_Acar	0.11726	5.18765	0.00829543	0.13348	0.589855	0.11908	R	0.4999	0.02524	0.05049	MRPL49	mitochondrial ribosomal protein L49 [Source:HGNC Symbol;Acc:1176]
ENSACAP00000003978-D1_Acar	0.22857	0.9007	0.029746	0.24531	0.902349	0.22808	R	0.4972	0.03385	0.06807	C5AR1	complement component 5a receptor 1 [Source:HGNC Symbol;Acc:1338]
ENSACAP00000005865-D1_Acar	0.11396	0.55338	0.0396872	0.11977	0.573174	0.11316	R	0.4956	0.00735	0.01482	PDLIM7	PDZ and LIM domain 7 (enigma) [Source:HGNC Symbol;Acc:22958]
ENSACAP00000008204-D1_Acar	0.10766	0.5436	0.00185255	0.11352	0.419486	0.10698	R	0.4949	0.01057	0.02136	RHBDF2	rhomboid 5 homolog 2 (Drosophila) [Source:HGNC Symbol;Acc:20788]
ENSACAP00000018426-D1_Acar	0.34712	1.32128	0.0448533	0.3534	0.778384	0.34786	R	0.4947	0.00761	0.01539	ZNF469	zinc finger protein 469 [Source:HGNC Symbol;Acc:23216]
ENSACAP00000012899-D1_Acar	0.18435	1.07493	0.0295875	0.19522	0.95465	0.18453	R	0.4889	0.01238	0.02533	ENSACAP00000012899	-
ENSACAP00000004741-D1_Acar	0.10802	0.63355	0.0156325	0.113	0.734107	0.10754	R	0.4856	0.00853	0.01757	SV2B	synaptic vesicle glycoprotein 2B [Source:HGNC Symbol;Acc:16874]
ENSACAP00000001938-D1_Acar	0.13212	0.56493	0.0186168	0.13758	0.55869	0.13131	R	0.4829	0.00895	0.01853	ANKRD5	ankyrin repeat domain 5 [Source:HGNC Symbol;Acc:15803]
ENSACAP00000004644-D1_Acar	0.05383	0.85077	0.0148056	0.05721	0.95046	0.05379	R	0.4817	0.00431	0.00895	EZR	ezrin [Source:HGNC Symbol;Acc:12691]
ENSACAP00000019659-D1_Acar	0.14552	999	0.0163757	0.1505	0.495197	0.14632	R	0.4805	0.00802	0.01668	ENSACAP00000019659	-
ENSACAP00000020040-D1_Acar	0.27978	1.94517	0.0473289	0.28978	0.615638	0.28131	R	0.4794	0.00829	0.01728	ENSACAP00000020040	-
ENSACAP00000004690-D1_Acar	0.12428	999	0.0370023	0.13048	0.455053	0.12521	R	0.4786	0.00633	0.01322	AGTR2	angiotensin II receptor, type 2 [Source:HGNC Symbol;Acc:338]
ENSACAP00000008168-D1_Acar	0.04557	0.20316	0.0481787	0.04671	0.29263	0.04521	R	0.4761	0.00225	0.00473	HEATR5B	HEAT repeat containing 5B [Source:HGNC Symbol;Acc:29273]
ENSACAP00000008120-D1_Acar	0.23327	2.30669	0.00123483	0.24594	0.526978	0.2353	R	0.4658	0.01232	0.02646	TEP1	telomerase-associated protein 1 [Source:HGNC Symbol;Acc:11726]
ENSPSIP00000009826-D1_Acar	0.07056	0.24211	0.00182536	0.07242	0.0859644	0.0698	R	0.4657	0.00446	0.00958	DNAH3	dynein, axonemal, heavy chain 3 [Source:HGNC Symbol;Acc:2949]
ENSACAP00000003867-D1_Acar	0.20332	0.7001	0.0439356	0.21099	0.642706	0.2024	R	0.4558	0.00933	0.02048	HSD17B4	hydroxysteroid (17-beta) dehydrogenase 4 [Source:HGNC Symbol;Acc:5213]
ENSACAP00000005290-D1_Acar	0.21859	2.19501	0.00945166	0.22819	0.604132	0.21996	R	0.4557	0.01161	0.02549	ENSACAP00000005290	-
ENSACAP00000001398-D1_Acar	0.10179	0.4881	0.0469291	0.10637	0.44537	0.10122	R	0.4531	0.00549	0.01212	SLC16A7	solute carrier family 16, member 7 (monocarboxylic acid transporter 2) [Source:HGNC Symbol;Acc:10928]
ENSACAP00000015696-D1_Acar	0.20225	0.94534	0.0221799	0.20869	0.952142	0.20217	R	0.4505	0.00807	0.01791	CCDC40	coiled-coil domain containing 40 [Source:HGNC Symbol;Acc:26090]
ENSACAP00000012689-D1_Acar	0.11596	0.70742	0.0001892	0.12076	0.669532	0.11565	R	0.4485	0.00632	0.01408	SCN4A	sodium channel, voltage-gated, type IV, alpha subunit [Source:HGNC Symbol;Acc:10591]
ENSPSIP00000018354-D1_Acar	0.04135	0.51376	0.0202354	0.04416	0.652953	0.04126	R	0.4478	0.00373	0.00833	IFT57	intraflagellar transport 57 homolog (Chlamydomonas) [Source:HGNC Symbol;Acc:17367]
ENSACAP00000017080-D1_Acar	0.05244	0.36408	0.0192401	0.05385	0.388027	0.05225	R	0.4478	0.00178	0.00398	SCN8A	sodium channel, voltage gated, type VIII, alpha subunit [Source:HGNC Symbol;Acc:10596]
ENSACAP00000013018-D1_Acar	0.08294	0.68465	0.00874103	0.09183	0.716376	0.0825	R	0.4423	0.00633	0.01431	SLC25A3	solute carrier family 25 (mitochondrial carrier; phosphate carrier), member 3 [Source:HGNC Symbol;Acc:10989]
ENSACAP00000004991-D1_Acar	0.01237	0.5269	0.0152311	0.01397	0.904121	0.01234	R	0.4399	0.00185	0.00421	KAT7	K(lysine) acetyltransferase 7 [Source:HGNC Symbol;Acc:17016]
ENSACAP00000020682-D1_Acar	0.24922	8.7512	0.0178187	0.26127	0.444404	0.25209	R	0.4388	0.0114	0.02599	ENSACAP00000020682	-
ENSACAP00000004194-D1_Acar	0.12798	999	0.011674	0.13492	0.50951	0.12899	R	0.4386	0.00643	0.01467	CORO2A	coronin, actin binding protein, 2A [Source:HGNC Symbol;Acc:2255]
ENSACAP00000016710-D1_Acar	0.19425	1.08227	0.0201941	0.20089	0.945088	0.19439	R	0.4327	0.0073	0.01686	LUZP1	leucine zipper protein 1 [Source:HGNC Symbol;Acc:14985]
ENSACAP00000008853-D1_Acar	0.19999	21.1519	0.00186134	0.20572	0.350705	0.2012	R	0.4315	0.00739	0.01713	SEC16A	SEC16 homolog A (S. cerevisiae) [Source:HGNC Symbol;Acc:29006]
ENSACAP00000014074-D1_Acar	0.21544	0.7417	0.0313979	0.22329	0.721185	0.2146	R	0.4285	0.00945	0.02206	ENSACAP00000014074	Uncharacterized protein [Source:UniProtKB/TrEMBL;Acc:G1KPS7]
ENSACAP00000015685-D1_Acar	0.34192	5.33795	0.0313487	0.34787	0.42767	0.34384	R	0.4263	0.00296	0.00694	ENSACAP00000015685	Uncharacterized protein [Source:UniProtKB/TrEMBL;Acc:G1KRW8]
ENSPSIP00000012830-D1_Acar	0.08559	6.57321	0.0387519	0.09033	0.759644	0.08607	R	0.4257	0.00521	0.01223	RTCA	RNA 3'-terminal phosphate cyclase [Source:HGNC Symbol;Acc:17981]
ENSACAP00000016222-D1_Acar	0.16195	15.5967	0.000166185	0.16878	0.363793	0.16312	R	0.4236	0.00801	0.01891	GTF3C1	general transcription factor IIIC, polypeptide 1, alpha 220kDa [Source:HGNC Symbol;Acc:4664]
ENSACAP00000000298-D1_Acar	0.054	999	0.0143434	0.05913	0.770722	0.05436	R	0.4221	0.00652	0.01544	APBA2	amyloid beta (A4) precursor protein-binding, family A, member 2 [Source:HGNC Symbol;Acc:579]
ENSACAP00000000442-D1_Acar	0.13867	0.4089	0.016337	0.15093	0.303031	0.13429	R	0.4219	0.02668	0.06323	POLRMT	polymerase (RNA) mitochondrial (DNA directed) [Source:HGNC Symbol;Acc:9200]
ENSPSIP00000017557-D1_Acar	0.09518	0.62729	0.000218826	0.09994	0.599117	0.09483	R	0.4209	0.00574	0.01365	KIF13B	kinesin family member 13B [Source:HGNC Symbol;Acc:14405]
ENSMUSP00000058084-D1_Acar	0.09665	999	0.027005	0.10243	0.646998	0.09736	R	0.4204	0.00598	0.01423	Kif2b	kinesin family member 2B [Source:MGI Symbol;Acc:MGI:1920720]
ENSACAP00000014142-D1_Acar	0.19979	0.72397	0.0165867	0.20295	0.71675	0.19941	R	0.4192	0.00369	0.0088	MLL3	myeloid/lymphoid or mixed-lineage leukemia 3 [Source:HGNC Symbol;Acc:13726]
ENSACAP00000003382-D1_Acar	0.20917	1.01164	0.00210327	0.22554	0.986939	0.20923	R	0.4191	0.02512	0.05993	GGT5	gamma-glutamyltransferase 5 [Source:HGNC Symbol;Acc:4260]
ENSPSIP00000003482-D1_Acar	0.0849	0.50732	0.0305184	0.08661	0.597012	0.08468	R	0.417	0.00145	0.00347	CACNA1D	calcium channel, voltage-dependent, L type, alpha 1D subunit [Source:HGNC Symbol;Acc:1391]
ENSACAP00000008509-D1_Acar	0.08232	0.72114	0.0399506	0.08697	0.854342	0.08209	R	0.4169	0.00489	0.01173	SLC1A7	solute carrier family 1 (glutamate transporter), member 7 [Source:HGNC Symbol;Acc:10945]
ENSPSIP00000008455-D1_Acar	0.23659	0.59197	0.0291452	0.2476	0.346666	0.23363	R	0.4154	0.01876	0.04516	AKAP1	A kinase (PRKA) anchor protein 1 [Source:HGNC Symbol;Acc:367]
ENSACAP00000020163-D1_Acar	0.25203	1.60351	0.0278593	0.26397	0.681793	0.25344	R	0.4147	0.00865	0.02086	ENSACAP00000020163	Uncharacterized protein [Source:UniProtKB/TrEMBL;Acc:G1KXK6]
ENSACAP00000012935-D1_Acar	0.19511	0.48726	0.0427053	0.20189	0.30031	0.1925	R	0.4145	0.01774	0.0428	TTI1	TELO2 interacting protein 1 [Source:HGNC Symbol;Acc:29029]
ENSPSIP00000015327-D1_Acar	0.11757	0.84589	0.0138127	0.12468	0.900558	0.11736	R	0.4107	0.01002	0.0244	ANKDD1A	ankyrin repeat and death domain containing 1A [Source:HGNC Symbol;Acc:28002]
ENSACAP00000008889-D1_Acar	0.22099	1.00897	0.0422314	0.23778	0.992347	0.22103	R	0.4082	0.01911	0.04681	SDR39U1	short chain dehydrogenase/reductase family 39U, member 1 [Source:HGNC Symbol;Acc:20275]
ENSACAP00000006751-D1_Acar	0.1236	0.79891	0.00567921	0.12954	0.813564	0.12336	R	0.4067	0.00733	0.01803	GFM1	G elongation factor, mitochondrial 1 [Source:HGNC Symbol;Acc:13780]
ENSACAP00000000047-D1_Acar	0.0967	0.43447	0.00486204	0.10001	0.288265	0.09608	R	0.3954	0.00449	0.01135	ABCC8	ATP-binding cassette, sub-family C (CFTR/MRP), member 8 [Source:HGNC Symbol;Acc:59]
ENSACAP00000007545-D1_Acar	0.09437	2.43157	0.00975115	0.0972	0.787109	0.09456	R	0.3952	0.00219	0.00555	CELSR1	cadherin, EGF LAG seven-pass G-type receptor 1 (flamingo homolog, Drosophila) [Source:HGNC Symbol;Acc:1850]
ENSACAP00000012363-D1_Acar	0.10035	0.62364	0.0169001	0.10351	0.726738	0.10007	R	0.3929	0.00427	0.01087	ENSACAP00000012363	Uncharacterized protein [Source:UniProtKB/TrEMBL;Acc:G1KMJ0]
ENSACAP00000017629-D1_Acar	0.15398	999	0.00683196	0.16092	0.294198	0.15507	R	0.3916	0.00782	0.01997	ENSACAP00000017629	Uncharacterized protein [Source:UniProtKB/TrEMBL;Acc:G1KUH7]
ENSACAP00000001790-D1_Acar	0.12324	999	0.0150056	0.12802	0.428955	0.12395	R	0.3915	0.004	0.01022	ANO7	anoctamin 7 [Source:HGNC Symbol;Acc:31677]
ENSACAP00000006213-D1_Acar	0.10012	0.48782	0.0358108	0.11352	0.477512	0.09805	R	0.3899	0.01625	0.04168	ZAR1	zygote arrest 1 [Source:HGNC Symbol;Acc:20436]
ENSMUSP00000133854-D1_Acar	0.11186	15.0447	0.0457766	0.12433	0.580049	0.11329	R	0.3893	0.0149	0.03827	D17H6S53E	DNA segment, Chr 17, human D6S53E [Source:MGI Symbol;Acc:MGI:90673]
ENSACAP00000017499-D1_Acar	0.29315	999	0.0399917	0.3032	0.386922	0.29629	R	0.3852	0.00611	0.01585	CEP85	centrosomal protein 85kDa [Source:HGNC Symbol;Acc:25309]
ENSACAP00000012394-D1_Acar	0.08556	0.67833	4.4884e-05	0.08818	0.686615	0.0854	R	0.3848	0.0029	0.00755	DNAH7	dynein, axonemal, heavy chain 7 [Source:HGNC Symbol;Acc:18661]
ENSACAP00000006491-D1_Acar	0.1127	0.47371	0.0121801	0.12999	0.294021	0.1105	R	0.3839	0.0422	0.10991	CYBA	cytochrome b-245, alpha polypeptide [Source:HGNC Symbol;Acc:2577]
ENSACAP00000009785-D1_Acar	0.26558	3.05674	0.0228189	0.27583	0.464333	0.26775	R	0.3789	0.00473	0.01248	USP54	ubiquitin specific peptidase 54 [Source:HGNC Symbol;Acc:23513]
ENSACAP00000011567-D1_Acar	0.06388	0.97302	0.0184505	0.06735	0.990627	0.06387	R	0.3778	0.00375	0.00992	ACTR8	ARP8 actin-related protein 8 homolog (yeast) [Source:HGNC Symbol;Acc:14672]
ENSACAP00000008474-D1_Acar	0.13996	999	0.0253644	0.14281	0.44156	0.14046	R	0.3741	0.00185	0.00494	TRPM2	transient receptor potential cation channel, subfamily M, member 2 [Source:HGNC Symbol;Acc:12339]
ENSACAP00000002853-D1_Acar	0.04896	0.28177	0.0416769	0.05087	0.326114	0.04863	R	0.3716	0.00266	0.00716	ACTN2	actinin, alpha 2 [Source:HGNC Symbol;Acc:164]
ENSACAP00000012965-D1_Acar	0.18582	0.93971	0.0269332	0.19064	0.952636	0.18575	R	0.3709	0.00489	0.01317	APAF1	apoptotic peptidase activating factor 1 [Source:HGNC Symbol;Acc:576]
ENSACAP00000008058-D1_Acar	0.13579	999	0.0225495	0.14631	0.54131	0.13741	R	0.3707	0.01171	0.03159	MRPL4	mitochondrial ribosomal protein L4 [Source:HGNC Symbol;Acc:14276]
ENSACAP00000006332-D1_Acar	0.11041	1.79888	0.000687996	0.11593	0.767047	0.11079	R	0.3695	0.00671	0.01817	PPL	periplakin [Source:HGNC Symbol;Acc:9273]
ENSACAP00000008903-D1_Acar	0.04624	999	0.00551651	0.0504	0.702986	0.0465	R	0.3682	0.0057	0.01547	THOC5	THO complex 5 [Source:HGNC Symbol;Acc:19074]
ENSACAP00000014174-D1_Acar	0.13536	53.3892	0.0322441	0.13851	0.472194	0.13585	R	0.3668	0.00307	0.00837	UACA	uveal autoantigen with coiled-coil domains and ankyrin repeats [Source:HGNC Symbol;Acc:15947]
ENSACAP00000011585-D1_Acar	0.12331	0.5614	0.00815623	0.12772	0.57666	0.12265	R	0.3625	0.00626	0.01727	RBBP6	retinoblastoma binding protein 6 [Source:HGNC Symbol;Acc:9889]
ENSACAP00000009079-D1_Acar	0.08492	0.79578	0.0225037	0.0901	0.901667	0.08476	R	0.3605	0.00647	0.01795	ENSACAP00000009079	-
ENSACAP00000009979-D1_Acar	0.14571	999	0.00486428	0.17158	0.267729	0.1501	R	0.3545	0.02836	0.08001	PLA2G3	phospholipase A2, group III [Source:HGNC Symbol;Acc:17934]
ENSPSIP00000016680-D1_Acar	0.1951	1.1413	0.037896	0.20001	0.92107	0.19526	R	0.3544	0.00518	0.0146	GPR126	G protein-coupled receptor 126 [Source:HGNC Symbol;Acc:13841]
ENSACAP00000012559-D1_Acar	0.11398	0.59985	0.0360268	0.12064	0.669326	0.11325	R	0.3524	0.00872	0.02476	SLC37A3	solute carrier family 37 (glycerol-3-phosphate transporter), member 3 [Source:HGNC Symbol;Acc:20651]
ENSACAP00000011448-D1_Acar	0.04714	0.41746	0.00795941	0.04906	0.689363	0.04696	R	0.3521	0.00302	0.00857	THOC2	THO complex 2 [Source:HGNC Symbol;Acc:19073]
ENSACAP00000017127-D1_Acar	0.12416	0.44627	0.0268668	0.13253	0.30112	0.12217	R	0.3508	0.01066	0.03037	HTRA1	HtrA serine peptidase 1 [Source:HGNC Symbol;Acc:9476]
ENSACAP00000013975-D1_Acar	0.07379	229.405	0.0499789	0.07803	0.673864	0.07419	R	0.3505	0.00461	0.01316	VGLL2	vestigial like 2 (Drosophila) [Source:HGNC Symbol;Acc:20232]
ENSACAP00000001672-D1_Acar	0.04257	0.28662	0.0315781	0.04392	0.274329	0.04235	R	0.3499	0.00184	0.00525	HDLBP	high density lipoprotein binding protein [Source:HGNC Symbol;Acc:4857]
ENSPSIP00000016362-D1_Acar	0.06736	1.25032	0.0161374	0.0685	0.948327	0.06738	R	0.3493	0.00114	0.00328	DYNC2H1	dynein, cytoplasmic 2, heavy chain 1 [Source:HGNC Symbol;Acc:2962]
ENSACAP00000011424-D1_Acar	0.1367	999	0.00643098	0.1458	0.404468	0.13806	R	0.3488	0.00865	0.02481	PARP3	poly (ADP-ribose) polymerase family, member 3 [Source:HGNC Symbol;Acc:273]
ENSACAP00000014028-D1_Acar	0.16846	0.67065	0.0286003	0.1724	0.711511	0.16795	R	0.3484	0.00507	0.01456	OBSL1	obscurin-like 1 [Source:HGNC Symbol;Acc:29092]
ENSACAP00000010433-D1_Acar	0.07614	0.43539	0.00115357	0.08134	0.292355	0.07536	R	0.347	0.00971	0.02799	ABCF1	ATP-binding cassette, sub-family F (GCN20), member 1 [Source:HGNC Symbol;Acc:70]
ENSACAP00000002597-D1_Acar	0.22366	2.44626	0.0106573	0.23132	0.532239	0.22499	R	0.3469	0.00381	0.01099	NIN	ninein (GSK3B interacting protein) [Source:HGNC Symbol;Acc:14906]
ENSACAP00000004041-D1_Acar	0.05044	2.83141	0.0468395	0.05191	1	0.05056	R	0.3462	0.00164	0.00474	DNMT1	DNA (cytosine-5-)-methyltransferase 1 [Source:HGNC Symbol;Acc:2976]
ENSACAP00000003467-D1_Acar	0.15325	0.27312	0.0201923	0.15817	0.00169984	0.14872	R	0.3454	0.01281	0.03708	AHNAK	AHNAK nucleoprotein [Source:HGNC Symbol;Acc:347]
ENSP00000357389-D1_Acar	0.08909	999	0.00619392	0.10586	0.534767	0.09073	R	0.3452	0.03411	0.09884	SLC50A1	solute carrier family 50 (sugar transporter), member 1 [Source:HGNC Symbol;Acc:30657]
ENSACAP00000015114-D1_Acar	0.10877	0.45706	0.0177034	0.11199	0.408926	0.10809	R	0.3448	0.00427	0.01237	DHX29	DEAH (Asp-Glu-Ala-His) box polypeptide 29 [Source:HGNC Symbol;Acc:15815]
ENSPSIP00000010489-D2_Acar	0.12072	1.24874	0.0471442	0.12587	0.913798	0.12088	R	0.3446	0.00485	0.01408	ACVR1C	activin A receptor, type IC [Source:HGNC Symbol;Acc:18123]
ENSACAP00000014083-D1_Acar	0.19063	999	0.0156322	0.20133	0.458927	0.19295	R	0.342	0.01038	0.03035	KIF22	kinesin family member 22 [Source:HGNC Symbol;Acc:6391]
ENSACAP00000011250-D1_Acar	0.04876	0.583	0.0446134	0.05209	0.788602	0.0486	R	0.3407	0.00269	0.00789	TOMM70A	translocase of outer mitochondrial membrane 70 homolog A (S. cerevisiae) [Source:HGNC Symbol;Acc:11985]
ENSACAP00000012208-D1_Acar	0.1139	0.33476	0.0265529	0.11703	0.11463	0.11252	R	0.3406	0.00409	0.012	HCFC1	host cell factor C1 (VP16-accessory protein) [Source:HGNC Symbol;Acc:4839]
ENSACAP00000011945-D1_Acar	0.12757	0.61834	0.00449108	0.13776	0.507296	0.12623	R	0.3403	0.01442	0.04236	CNGA3	cyclic nucleotide gated channel alpha 3 [Source:HGNC Symbol;Acc:2150]
ENSACAP00000011342-D1_Acar	0.22303	0.40955	0.0226286	0.22825	0.0195698	0.21906	R	0.3369	0.01905	0.05654	ENSACAP00000011342	-
ENSACAP00000003825-D1_Acar	0.13251	0.35647	3.32315e-06	0.13597	0.000893925	0.13114	R	0.3314	0.01117	0.03371	NEB	nebulin [Source:HGNC Symbol;Acc:7720]
ENSACAP00000008012-D1_Acar	0.03013	0.3005	0.00975817	0.03348	0.363267	0.02988	R	0.3207	0.00369	0.01149	ST7	suppression of tumorigenicity 7 [Source:HGNC Symbol;Acc:11351]
ENSACAP00000014293-D1_Acar	0.1054	6.52552	0.022311	0.11536	0.695976	0.1067	R	0.3206	0.014	0.04365	C11orf54	chromosome 11 open reading frame 54 [Source:HGNC Symbol;Acc:30204]
ENSACAP00000006623-D1_Acar	0.10072	0.57603	0.0405222	0.10519	0.650287	0.10016	R	0.3197	0.00389	0.01216	NRP1	neuropilin 1 [Source:HGNC Symbol;Acc:8004]
ENSACAP00000011184-D1_Acar	0.11182	3.25482	0.0460345	0.11529	0.811438	0.11217	R	0.3196	0.00464	0.01453	ENSACAP00000011184	-
ENSACAP00000015961-D1_Acar	0.15218	999	0.0402701	0.15892	0.479054	0.15346	R	0.3186	0.00802	0.02519	KLHDC7A	kelch domain containing 7A [Source:HGNC Symbol;Acc:26791]
ENSPSIP00000017397-D1_Acar	0.04162	0.14489	0.0264406	0.04254	0.221437	0.04119	R	0.3154	0.00185	0.00588	ENSPSIP00000017397	-
ENSACAP00000005138-D1_Acar	0.14163	0.4822	0.00020283	0.14597	0.122548	0.1406	R	0.3125	0.00633	0.02025	COL12A1	collagen, type XII, alpha 1 [Source:HGNC Symbol;Acc:2188]
ENSACAP00000015112-D1_Acar	0.19915	999	0.0277399	0.20812	0.350886	0.20094	R	0.3121	0.00796	0.0255	BCO2	beta-carotene oxygenase 2 [Source:HGNC Symbol;Acc:18503]
ENSACAP00000001615-D1_Acar	0.1009	0.75261	0.00373374	0.10299	0.825436	0.1008	R	0.3117	0.00202	0.00649	CELSR3	cadherin, EGF LAG seven-pass G-type receptor 3 (flamingo homolog, Drosophila) [Source:HGNC Symbol;Acc:3230]
ENSACAP00000013597-D1_Acar	0.05734	444.105	0.0484543	0.05994	0.819119	0.05758	R	0.3086	0.00368	0.01193	GLCE	glucuronic acid epimerase [Source:HGNC Symbol;Acc:17855]
ENSACAP00000016261-D1_Acar	0.07308	0.45367	0.0189083	0.07728	0.535013	0.07256	R	0.3084	0.00537	0.01742	ETFDH	electron-transferring-flavoprotein dehydrogenase [Source:HGNC Symbol;Acc:3483]
ENSPSIP00000006654-D1_Acar	0.14451	1.22737	0.00673101	0.15277	0.899525	0.14477	R	0.3083	0.0047	0.01525	SRCAP	Snf2-related CREBBP activator protein [Source:HGNC Symbol;Acc:16974]
ENSACAP00000016375-D1_Acar	0.07165	0.39666	0.00479913	0.07305	0.461104	0.07141	R	0.3069	0.00193	0.00629	DNAH17	dynein, axonemal, heavy chain 17 [Source:HGNC Symbol;Acc:2946]
ENSACAP00000000946-D1_Acar	0.05113	0.36255	0.0241246	0.05567	0.39625	0.05048	R	0.3061	0.00674	0.02202	CTGF	connective tissue growth factor [Source:HGNC Symbol;Acc:2500]
ENSPSIP00000006802-D1_Acar	0.04144	0.29797	0.02423	0.04331	0.361567	0.04114	R	0.3051	0.00259	0.00848	SMARCA2	SWI/SNF related, matrix associated, actin dependent regulator of chromatin, subfamily a, member 2 [Source:HGNC Symbol;Acc:11098]
ENSACAP00000010011-D1_Acar	0.05319	0.47576	0.0422733	0.05613	0.676581	0.0529	R	0.3005	0.00285	0.00947	SLC6A1	solute carrier family 6 (neurotransmitter transporter, GABA), member 1 [Source:HGNC Symbol;Acc:11042]
ENSACAP00000011971-D1_Acar	0.06747	196.177	2.84776e-05	0.06963	0.340342	0.06767	R	0.2982	0.00165	0.00554	KIAA1109	KIAA1109 [Source:HGNC Symbol;Acc:26953]
ENSACAP00000015368-D1_Acar	0.06147	999	0.00560851	0.06721	0.473101	0.06194	R	0.2975	0.00787	0.02646	DPAGT1	dolichyl-phosphate (UDP-N-acetylglucosamine) N-acetylglucosaminephosphotransferase 1 (GlcNAc-1-P transferase) [Source:HGNC Symbol;Acc:2995]
ENSACAP00000004893-D1_Acar	0.08955	999	0.0132972	0.09403	0.517505	0.09002	R	0.2973	0.0053	0.01784	PARN	poly(A)-specific ribonuclease [Source:HGNC Symbol;Acc:8609]
ENSACAP00000017526-D1_Acar	0.07646	999	0.017458	0.08032	0.487891	0.07677	R	0.2955	0.00604	0.02045	SLC30A2	solute carrier family 30 (zinc transporter), member 2 [Source:HGNC Symbol;Acc:11013]
ENSACAP00000011400-D1_Acar	0.15209	0.44459	0.009177	0.156	0.16277	0.15091	R	0.2932	0.00532	0.01813	CEP290	centrosomal protein 290kDa [Source:HGNC Symbol;Acc:29021]
ENSACAP00000012530-D1_Acar	0.09029	0.43344	0.0463505	0.09736	0.439321	0.08941	R	0.2926	0.01835	0.06273	ENSACAP00000012530	-
ENSACAP00000021451-D1_Acar	0.16802	0.40549	0.00151207	0.17807	0.678616	0.16795	R	0.2926	0.01279	0.0437	ENSACAP00000021451	Uncharacterized protein [Source:UniProtKB/TrEMBL;Acc:G1KWA7]
ENSACAP00000014452-D1_Acar	0.12354	0.38101	0.018054	0.12925	0.310419	0.12165	R	0.2908	0.01207	0.0415	WDR81	WD repeat domain 81 [Source:HGNC Symbol;Acc:26600]
ENSACAP00000014806-D1_Acar	0.14235	0.32169	0.0144745	0.14646	0.0412113	0.13973	R	0.2865	0.01044	0.03645	NCOR2	nuclear receptor corepressor 2 [Source:HGNC Symbol;Acc:7673]
ENSGALP00000013709-D1_Acar	0.24209	0.6711	0.0256005	0.24826	0.548721	0.24078	R	0.2853	0.00835	0.02925	MAP1A	microtubule-associated protein 1A [Source:HGNC Symbol;Acc:6835]
ENSACAP00000000698-D1_Acar	0.10602	0.48381	0.000254593	0.10934	0.25643	0.10545	R	0.2837	0.00378	0.01333	ENSACAP00000000698	-
ENSPSIP00000009088-D1_Acar	0.07385	0.61751	0.0459252	0.07998	0.653855	0.07343	R	0.2823	0.00261	0.00923	THRB	thyroid hormone receptor, beta [Source:HGNC Symbol;Acc:11799]
ENSACAP00000020634-D1_Acar	0.26002	999	0.00418315	0.29237	0.200604	0.26638	R	0.2817	0.01415	0.05025	DNAAF2	dynein, axonemal, assembly factor 2 [Source:HGNC Symbol;Acc:20188]
ENSP00000356545-D3_Acar	0.09584	0.26905	0.0203491	0.0994	0.0290782	0.09432	R	0.28	0.00408	0.01456	CACNA1E	calcium channel, voltage-dependent, R type, alpha 1E subunit [Source:HGNC Symbol;Acc:1392]
ENSACAP00000012504-D1_Acar	0.0856	0.37929	0.00326682	0.08757	0.331879	0.08514	R	0.2798	0.00236	0.00842	DNAH1	dynein, axonemal, heavy chain 1 [Source:HGNC Symbol;Acc:2940]
ENSACAP00000003839-D1_Acar	0.23621	8.55213	0.0416326	0.2423	0.5383	0.23768	R	0.2792	0.00433	0.01552	KIAA1009	KIAA1009 [Source:HGNC Symbol;Acc:21107]
ENSACAP00000014493-D1_Acar	0.13127	0.83963	0.0156943	0.13386	0.903029	0.13118	R	0.278	0.00286	0.0103	ABCA1	ATP-binding cassette, sub-family A (ABC1), member 1 [Source:HGNC Symbol;Acc:29]
ENSACAP00000014294-D1_Acar	0.10634	1.05114	0.0252829	0.11024	0.977155	0.10637	R	0.2726	0.0032	0.01173	FTSJD2	FtsJ methyltransferase domain containing 2 [Source:HGNC Symbol;Acc:21077]
ENSACAP00000000718-D1_Acar	0.20989	0.50947	0.0334977	0.21909	0.277426	0.20629	R	0.2714	0.02413	0.08892	ANPEP	alanyl (membrane) aminopeptidase [Source:HGNC Symbol;Acc:500]
ENSACAP00000013337-D1_Acar	0.08271	0.43137	0.0358964	0.08833	0.491068	0.08179	R	0.2708	0.01336	0.04933	DGAT1	diacylglycerol O-acyltransferase 1 [Source:HGNC Symbol;Acc:2843]
ENSACAP00000012962-D1_Acar	0.0746	0.30066	0.0205894	0.07673	0.185785	0.074	R	0.2705	0.00214	0.00791	DICER1	dicer 1, ribonuclease type III [Source:HGNC Symbol;Acc:17098]
ENSACAP00000000970-D1_Acar	0.17287	1.02651	0.0471515	0.18168	0.985074	0.17292	R	0.2701	0.01273	0.04713	ENSACAP00000000970	Uncharacterized protein [Source:UniProtKB/TrEMBL;Acc:G1K910]
ENSACAP00000012927-D1_Acar	0.16256	0.41469	0.0283737	0.1658	0.178715	0.16123	R	0.2675	0.00461	0.01723	SVEP1	sushi, von Willebrand factor type A, EGF and pentraxin domain containing 1 [Source:HGNC Symbol;Acc:15985]
ENSACAP00000002941-D1_Acar	0.07594	0.39136	0.048961	0.07686	0.636865	0.07577	R	0.267	0.00115	0.0043	SACS	spastic ataxia of Charlevoix-Saguenay (sacsin) [Source:HGNC Symbol;Acc:10519]
ENSACAP00000009849-D1_Acar	0.04912	484.441	0.0145894	0.05048	0.773594	0.04921	R	0.2669	0.00144	0.00539	KIF21B	kinesin family member 21B [Source:HGNC Symbol;Acc:29442]
ENSPSIP00000016345-D1_Acar	0.27761	999	0.000946407	0.29468	0.117932	0.28304	R	0.2657	0.00744	0.02799	FANCM	Fanconi anemia, complementation group M [Source:HGNC Symbol;Acc:23168]
ENSACAP00000005269-D1_Acar	0.07051	1.15802	0.0470048	0.0814	0.974052	0.07065	R	0.2632	0.01656	0.06291	GAMT	guanidinoacetate N-methyltransferase [Source:HGNC Symbol;Acc:4136]
ENSGALP00000009030-D1_Acar	0.11345	0.44326	0.0260007	0.11605	0.393246	0.11284	R	0.2574	0.0033	0.0128	GBF1	golgi brefeldin A resistant guanine nucleotide exchange factor 1 [Source:HGNC Symbol;Acc:4181]
ENSACAP00000006053-D1_Acar	0.16124	0.40324	0.00615117	0.16359	0.0901231	0.16012	R	0.2518	0.00298	0.01184	SYNE1	spectrin repeat containing, nuclear envelope 1 [Source:HGNC Symbol;Acc:17089]
ENSACAP00000011553-D1_Acar	0.04571	0.38091	0.00667319	0.04718	0.528685	0.04554	R	0.2518	0.00179	0.0071	CHD1	chromodomain helicase DNA binding protein 1 [Source:HGNC Symbol;Acc:1915]
TRPM1_Acar	0.08478	0.78014	7.72013e-05	0.0893	0.826392	0.08461	R	0.2517	0.0066	0.02621	TRPM1	-
ENSACAP00000003198-D1_Acar	0.15186	0.68639	1.65686e-06	0.15898	0.510186	0.1511	R	0.2474	0.0063	0.02547	ENSACAP00000003198	-
ENSGALP00000007197-D1_Acar	0.10446	999	0.000127638	0.10805	0.221901	0.10494	R	0.239	0.00398	0.01663	UNC13C	unc-13 homolog C (C. elegans) [Source:HGNC Symbol;Acc:23149]
ENSPSIP00000009444-D1_Acar	0.07658	0.44394	0.0279976	0.07798	0.615459	0.07637	R	0.2386	0.00156	0.00654	ENSPSIP00000009444	-
ENSACAP00000015939-D1_Acar	0.12991	0.33215	0.00701827	0.13326	0.0931365	0.12812	R	0.2364	0.00722	0.03054	VPS13C	vacuolar protein sorting 13 homolog C (S. cerevisiae) [Source:HGNC Symbol;Acc:23594]
ENSACAP00000009666-D1_Acar	0.1009	0.48429	0.0193339	0.10402	0.533195	0.10036	R	0.2326	0.00432	0.01857	ATP8B1	ATPase, aminophospholipid transporter, class I, type 8B, member 1 [Source:HGNC Symbol;Acc:3706]
ENSACAP00000010833-D1_Acar	0.06858	1.13183	0.00128043	0.07302	0.950319	0.06864	R	0.232	0.00774	0.03338	ENSACAP00000010833	-
ENSP00000374171-D1_Acar	0.0456	0.42666	0.049023	0.04682	0.654671	0.04547	R	0.2299	0.00106	0.00462	TANC2	tetratricopeptide repeat, ankyrin repeat and coiled-coil containing 2 [Source:HGNC Symbol;Acc:30212]
ENSACAP00000015417-D1_Acar	0.07072	0.36248	0.0332158	0.07235	0.43031	0.07037	R	0.2293	0.00164	0.00717	NAV2	neuron navigator 2 [Source:HGNC Symbol;Acc:15997]
ENSACAP00000003691-D1_Acar	0.11859	999	0.027003	0.12699	0.462643	0.11967	R	0.2282	0.00399	0.01748	B9D2	B9 protein domain 2 [Source:HGNC Symbol;Acc:28636]
ENSACAP00000008180-D1_Acar	0.04726	0.5126	0.00798915	0.05091	0.695536	0.04713	R	0.2269	0.00513	0.02262	RPS6KB2	ribosomal protein S6 kinase, 70kDa, polypeptide 2 [Source:HGNC Symbol;Acc:10437]
ENSACAP00000002046-D1_Acar	0.0847	0.54145	0.0319546	0.08883	0.628904	0.08422	R	0.2257	0.00396	0.01756	DDX18	DEAD (Asp-Glu-Ala-Asp) box polypeptide 18 [Source:HGNC Symbol;Acc:2741]
ENSPSIP00000008811-D1_Acar	0.10766	0.30331	0.0304007	0.11281	0.123282	0.10534	R	0.2202	0.0119	0.05403	GRID2IP	glutamate receptor, ionotropic, delta 2 (Grid2) interacting protein [Source:HGNC Symbol;Acc:18464]
ENSACAP00000009471-D1_Acar	0.20442	0.32879	0.0411959	0.20982	0.00101418	0.19816	R	0.2197	0.01356	0.06172	ENSACAP00000009471	-
ENSACAP00000013800-D1_Acar	0.01584	68.569	6.37394e-05	0.01831	1	0.01591	R	0.2196	0.00431	0.01962	PIK3C3	phosphoinositide-3-kinase, class 3 [Source:HGNC Symbol;Acc:8974]
ENSACAP00000005565-D1_Acar	0.0763	0.57218	0.0186143	0.07921	0.809743	0.07606	R	0.2179	0.00572	0.02623	ABCC1	ATP-binding cassette, sub-family C (CFTR/MRP), member 1 [Source:HGNC Symbol;Acc:51]
ENSACAP00000007056-D1_Acar	0.05002	0.42035	0.0213048	0.05181	0.638699	0.04979	R	0.2179	0.00263	0.01207	UBE4A	ubiquitination factor E4A [Source:HGNC Symbol;Acc:12499]
ENSACAP00000014534-D1_Acar	0.05731	0.40975	0.0493613	0.06195	0.478036	0.05673	R	0.2174	0.00597	0.02745	RAB8A	RAB8A, member RAS oncogene family [Source:HGNC Symbol;Acc:7007]
ENSPSIP00000009123-D1_Acar	0.06546	0.13273	0.0363609	0.06654	0.00218636	0.06429	R	0.2147	0.0039	0.01815	DNAH10	dynein, axonemal, heavy chain 10 [Source:HGNC Symbol;Acc:2941]
ENSACAP00000005904-D1_Acar	0.16255	999	0.02244	0.17364	0.392231	0.16429	R	0.2071	0.01633	0.07885	BMP15	bone morphogenetic protein 15 [Source:HGNC Symbol;Acc:1068]
ENSACAP00000006937-D1_Acar	0.13797	0.72542	0.0219593	0.14041	0.837841	0.13779	R	0.201	0.00331	0.01646	MLL	myeloid/lymphoid or mixed-lineage leukemia (trithorax homolog, Drosophila) [Source:HGNC Symbol;Acc:7132]
ENSACAP00000005932-D1_Acar	0.02711	0.65294	0.000694769	0.03082	0.790825	0.02708	R	0.2008	0.00255	0.01269	CXXC1	CXXC finger protein 1 [Source:HGNC Symbol;Acc:24343]
ENSACAP00000000009-D1_Acar	0.06615	0.28433	0.0365622	0.07217	0.433325	0.06486	R	0.1894	0.01112	0.05869	C9orf114	chromosome 9 open reading frame 114 [Source:HGNC Symbol;Acc:26933]
ENSACAP00000010475-D1_Acar	0.12062	999	0.0239434	0.12975	0.6859	0.12186	R	0.188	0.01058	0.05631	GPR144	G protein-coupled receptor 144 [Source:HGNC Symbol;Acc:18651]
ENSACAP00000008137-D1_Acar	0.08575	0.28986	0.0367642	0.08867	0.120588	0.08467	R	0.188	0.0039	0.02073	EIF5B	eukaryotic translation initiation factor 5B [Source:HGNC Symbol;Acc:30793]
ENSACAP00000016303-D1_Acar	0.05234	0.27902	0.00676731	0.05633	0.290764	0.05141	R	0.1848	0.00769	0.04162	MMP2	matrix metallopeptidase 2 (gelatinase A, 72kDa gelatinase, 72kDa type IV collagenase) [Source:HGNC Symbol;Acc:7166]
ENSACAP00000003991-D1_Acar	0.02583	0.20939	0.00821416	0.02898	0.403065	0.02528	R	0.176	0.00906	0.05145	DMWD	dystrophia myotonica, WD repeat containing [Source:HGNC Symbol;Acc:2936]
ENSPSIP00000017248-D1_Acar	0.10676	999	0.00341364	0.11499	0.358515	0.10795	R	0.1753	0.00405	0.02311	DDHD1	DDHD domain containing 1 [Source:HGNC Symbol;Acc:19714]
ENSACAP00000015106-D1_Acar	0.09822	6.7154	0.00388798	0.10207	0.576099	0.09862	R	0.1747	0.00296	0.01696	AZI1	5-azacytidine induced 1 [Source:HGNC Symbol;Acc:29511]
ADAMTS1_Acar	0.08931	0.76025	0.0410304	0.09903	0.863808	0.08891	R	0.1732	0.00617	0.03561	ADAMTS1	-
ENSACAP00000008584-D1_Acar	0.10135	786.86	0.020671	0.10458	0.465068	0.10176	R	0.1705	0.00235	0.01381	CABIN1	calcineurin binding protein 1 [Source:HGNC Symbol;Acc:24187]
ENSACAP00000000807-D1_Acar	0.00822	0.16557	0.0188572	0.01215	0.234102	0.00802	R	0.1677	0.00567	0.03382	ENSACAP00000000807	-
ENSACAP00000007916-D1_Acar	0.02541	0.26992	0.0275332	0.02614	0.603854	0.02533	R	0.1657	0.00079	0.00478	DOCK7	dedicator of cytokinesis 7 [Source:HGNC Symbol;Acc:19190]
ENSGALP00000021968-D2_Acar	0.05646	3.81992	0.00259185	0.05996	0.79361	0.05667	R	0.1639	0.00372	0.0227	SLC4A5	solute carrier family 4, sodium bicarbonate cotransporter, member 5 [Source:HGNC Symbol;Acc:18168]
ENSACAP00000017078-D1_Acar	0.04184	0.19993	0.0387122	0.04534	0.20618	0.04099	R	0.1627	0.00722	0.04436	PSMB2	proteasome (prosome, macropain) subunit, beta type, 2 [Source:HGNC Symbol;Acc:9539]
ENSACAP00000001604-D1_Acar	0.03952	0.14453	0.0369601	0.04082	0.0817763	0.03895	R	0.1545	0.00247	0.01602	SOS2	son of sevenless homolog 2 (Drosophila) [Source:HGNC Symbol;Acc:11188]
ENSACAP00000019418-D1_Acar	0.02673	0.2908	0.0301573	0.02918	0.780803	0.0265	R	0.1534	0.0054	0.0352	ZNF668	zinc finger protein 668 [Source:HGNC Symbol;Acc:25821]
ENSACAP00000017686-D1_Acar	0.02126	0.15218	0.0194976	0.02247	0.296049	0.02104	R	0.1438	0.00251	0.01742	KAT2A	K(lysine) acetyltransferase 2A [Source:HGNC Symbol;Acc:4201]
ENSACAP00000004406-D1_Acar	0.05429	0.21255	0.0376739	0.05815	0.021383	0.05319	R	0.1399	0.00421	0.03006	SLC1A2	solute carrier family 1 (glial high affinity glutamate transporter), member 2 [Source:HGNC Symbol;Acc:10940]
ENSACAP00000014787-D1_Acar	0.1424	0.79379	0.00547446	0.15321	0.851638	0.1418	R	0.1317	0.01474	0.11192	ENSACAP00000014787	-
ENSACAP00000011274-D1_Acar	0.06136	0.24125	0.037952	0.06369	0.390298	0.06058	R	0.1169	0.00518	0.04427	POGZ	pogo transposable element with ZNF domain [Source:HGNC Symbol;Acc:18801]
ENSACAP00000020201-D1_Acar	0.03271	0.19132	0.0354389	0.03558	0.226362	0.03234	R	0.1167	0.00403	0.03454	KCNC3	potassium voltage-gated channel, Shaw-related subfamily, member 3 [Source:HGNC Symbol;Acc:6235]
ENSACAP00000000604-D1_Acar	0.00629	0.12258	0.0467048	0.00722	0.393633	0.00622	R	0.1149	0.00092	0.008	SMURF2	SMAD specific E3 ubiquitin protein ligase 2 [Source:HGNC Symbol;Acc:16809]
ENSACAP00000010210-D1_Acar	0.07957	0.97422	0.0190823	0.09368	0.993421	0.07953	R	0.1072	0.0195	0.18198	SLC39A1	solute carrier family 39 (zinc transporter), member 1 [Source:HGNC Symbol;Acc:12876]
ENSACAP00000000577-D1_Acar	0.03218	0.12278	0.0243341	0.03375	0.0988783	0.0314	R	0.0999	0.00404	0.04042	SUPT5H	suppressor of Ty 5 homolog (S. cerevisiae) [Source:HGNC Symbol;Acc:11469]
ENSACAP00000000086-D1_Acar	0.0811	0.23557	0.00740489	0.0846	0.0593162	0.07911	R	0.0961	0.00807	0.08402	CHD2	chromodomain helicase DNA binding protein 2 [Source:HGNC Symbol;Acc:1917]
ENSACAP00000005145-D1_Acar	0.03289	0.12011	0.0293165	0.0335	0.0669421	0.03261	R	0.0884	0.00086	0.00973	HERC2	HECT and RLD domain containing E3 ubiquitin protein ligase 2 [Source:HGNC Symbol;Acc:4868]
ENSACAP00000010478-D1_Acar	0.02634	0.13946	0.012751	0.02795	0.139471	0.02592	R	0.0845	0.00321	0.03795	GLG1	golgi glycoprotein 1 [Source:HGNC Symbol;Acc:4316]
ENSPSIP00000011283-D1_Acar	0.08329	0.63514	0.0101611	0.09258	0.708639	0.08266	R	0.0836	0.002	0.02391	AR	androgen receptor [Source:HGNC Symbol;Acc:644]
ENSACAP00000003710-D1_Acar	0.02236	0.43585	0.00644683	0.0255	0.545132	0.02217	R	0.0748	0.00161	0.02148	NACC1	nucleus accumbens associated 1, BEN and BTB (POZ) domain containing [Source:HGNC Symbol;Acc:20967]
ENSACAP00000021536-D1_Acar	0.17612	999	0.00579109	0.1849	0.260454	0.17779	R	0.0649	0.00547	0.08437	FSIP2	fibrous sheath interacting protein 2 [Source:HGNC Symbol;Acc:21675]
ENSACAP00000000137-D1_Acar	0.016	0.06052	0.0269991	0.0164	0.0020168	0.01578	R	0.0606	0.00061	0.0101	DYNC1H1	dynein, cytoplasmic 1, heavy chain 1 [Source:HGNC Symbol;Acc:2961]
ENSACAP00000012879-D1_Acar	0.04497	999	0.0445651	0.04972	0.574035	0.04539	R	0.0477	0.00297	0.0623	YJEFN3	YjeF N-terminal domain containing 3 [Source:HGNC Symbol;Acc:24785]
ENSACAP00000011357-D1_Acar	0.01381	0.05121	0.0310944	0.01408	0.0911598	0.01362	R	0.0394	0.00072	0.0183	SMARCA1	SWI/SNF related, matrix associated, actin dependent regulator of chromatin, subfamily a, member 1 [Source:HGNC Symbol;Acc:11097]
ENSACAP00000003377-D1_Acar	0.03733	1.65401	0.0447237	0.05083	0.823509	0.0376	R	0.0001	0	0.0097	MIEN1	migration and invasion enhancer 1 [Source:HGNC Symbol;Acc:28230]
HOXD9_Acar	0.08935	1.04116	0.0383735	0.13669	0.968819	0.08966	R	0.0001	1e-05	0.07185	HOXD9	-
ENSACAP00000000953-D1_Acar	0.05134	0.57545	0.00200794	0.05989	0.54453	0.05102	R	0.0001	0	0.02014	DARS	aspartyl-tRNA synthetase [Source:HGNC Symbol;Acc:2678]
ENSACAP00000020227-D1_Acar	0.1654	0.23449	0.0401962	0.16986	0.378114	0.16567	R	0.0001	1e-05	0.14267	EPPK1	epiplakin 1 [Source:HGNC Symbol;Acc:15577]
ENSACAP00000015532-D1_Acar	0.03869	0.18124	0.0494457	0.0419	0.348265	0.03838	R	0.0001	0	0.02784	PPWD1	peptidylprolyl isomerase domain and WD repeat containing 1 [Source:HGNC Symbol;Acc:28954]

## Sheet: Boa
GeneID	omega(M2_rest)	omega(M2_specific)	p-value	omega(M0)	p-value	omega(Fix_rest)	PSG/RSG	omega(M1_specific)	dN(M1)	dS(M1)	Gene_Name	Description
ENSPSIP00000009684-D1_Acar	0.05951	264.85	5.76604e-05	0.06958	0.367273	0.05993	P	29.0824	0.05451	0.00187	PGAP2	post-GPI attachment to proteins 2 [Source:HGNC Symbol;Acc:17893]
ENSGALP00000037353-D1_Acar	0.19782	7.48008	0.00222756	0.22822	0.206251	0.19922	P	9.208	0.02417	0.00262	ENSGALP00000037353	Uncharacterized protein [Source:UniProtKB/TrEMBL;Acc:E1C4S5]
ENSACAP00000007300-D1_Acar	0.33761	1.33203	0.000184704	0.37817	0.490433	0.34112	P	7.2779	0.07157	0.00983	ENSACAP00000007300	-
ENSPSIP00000020445-D1_Acar	0.29208	3.80626	0.0308472	0.31462	0.356498	0.29463	P	5.3469	0.02261	0.00423	COA1	cytochrome c oxidase assembly factor 1 homolog (S. cerevisiae) [Source:HGNC Symbol;Acc:21868]
ENSACAP00000004937-D1_Acar	0.20164	19.8009	0.00402217	0.22038	0.21651	0.20221	P	5.0227	0.02034	0.00405	YBEY	ybeY metallopeptidase (putative) [Source:HGNC Symbol;Acc:1299]
ENSACAP00000005789-D1_Acar	0.20503	7.44163	0.00343243	0.2263	0.278964	0.20718	P	3.8563	0.01658	0.0043	DHRSX	dehydrogenase/reductase (SDR family) X-linked [Source:HGNC Symbol;Acc:18399]
ENSACAP00000009622-D1_Acar	0.02875	999	0.0105163	0.03147	0.672925	0.02871	P	3.6918	0.00489	0.00132	JAGN1	jagunal homolog 1 (Drosophila) [Source:HGNC Symbol;Acc:26926]
ENSACAP00000017157-D1_Acar	0.2583	3.87884	0.0153653	0.285	0.39064	0.2618	P	2.9161	0.03396	0.01165	MRPL50	mitochondrial ribosomal protein L50 [Source:HGNC Symbol;Acc:16654]
ENSACAP00000011541-D1_Acar	0.21246	4.22616	9.20034e-06	0.24851	0.0784435	0.21403	P	2.8702	0.03702	0.0129	ENSACAP00000011541	Uncharacterized protein [Source:UniProtKB/TrEMBL;Acc:G1KLH3]
ENSACAP00000005505-D1_Acar	0.35933	3.54667	5.55962e-05	0.40909	0.0496235	0.36379	P	2.7185	0.05587	0.02055	IL22RA1	interleukin 22 receptor, alpha 1 [Source:HGNC Symbol;Acc:13700]
ENSACAP00000011757-D1_Acar	0.47418	3.08608	0.0326099	0.50211	0.249521	0.47721	P	2.5219	0.03184	0.01263	CSF1	colony stimulating factor 1 (macrophage) [Source:HGNC Symbol;Acc:2432]
ENSACAP00000017516-D1_Acar	0.37352	2.57682	1.23529e-05	0.43258	0.0463755	0.37573	P	2.4759	0.08215	0.03318	CER1	cerberus 1, cysteine knot superfamily, homolog (Xenopus laevis) [Source:HGNC Symbol;Acc:1862]
ENSACAP00000009276-D1_Acar	0.26434	2.50048	0.000493026	0.29504	0.226055	0.26677	P	2.4334	0.03511	0.01443	RCSD1	RCSD domain containing 1 [Source:HGNC Symbol;Acc:28310]
ENSACAP00000010477-D1_Acar	0.33697	3.04769	5.12638e-06	0.38922	0.0385685	0.33788	P	2.3311	0.05533	0.02374	ATP1B1	ATPase, Na+/K+ transporting, beta 1 polypeptide [Source:HGNC Symbol;Acc:804]
ENSACAP00000009607-D1_Acar	0.24968	2.94852	0.000206318	0.2839	0.191104	0.2524	P	2.2488	0.02884	0.01282	ZNF830	zinc finger protein 830 [Source:HGNC Symbol;Acc:28291]
ENSACAP00000017779-D1_Acar	0.43771	2.40241	0.00813876	0.47641	0.2119	0.44072	P	2.1138	0.03582	0.01694	ENSACAP00000017779	Uncharacterized protein [Source:UniProtKB/TrEMBL;Acc:G1KUN6]
ENSACAP00000005899-D1_Acar	0.26629	999	0.0152338	0.2834	0.203188	0.26903	P	1.9867	0.02065	0.01039	ICT1	immature colon carcinoma transcript 1 [Source:HGNC Symbol;Acc:5359]
ENSACAP00000003286-D1_Acar	0.20883	3.00355	4.74949e-05	0.22982	0.17695	0.21039	P	1.9721	0.02178	0.01105	ZFYVE19	zinc finger, FYVE domain containing 19 [Source:HGNC Symbol;Acc:20758]
ENSACAP00000016789-D1_Acar	0.32784	2.60278	0.0157253	0.36679	0.348568	0.33174	P	1.8654	0.05779	0.03098	ENSACAP00000016789	Uncharacterized protein [Source:UniProtKB/TrEMBL;Acc:G1KTH1]
ENSPSIP00000012978-D1_Acar	0.55993	4.27015	2.49225e-05	0.62175	0.00518301	0.57279	P	1.8267	0.06115	0.03348	BPIFC	BPI fold containing family C [Source:HGNC Symbol;Acc:16503]
ENSACAP00000008361-D1_Acar	0.71325	3.28102	0.0278258	0.76809	0.0912266	0.72839	P	1.7509	0.06115	0.03492	ADTRP	androgen-dependent TFPI-regulating protein [Source:HGNC Symbol;Acc:21214]
ENSACAP00000016543-D1_Acar	0.33949	2.08821	7.46549e-07	0.3943	0.06006	0.34266	P	1.7342	0.06346	0.03659	ENSACAP00000016543	Uncharacterized protein [Source:UniProtKB/TrEMBL;Acc:G1KT48]
ENSACAP00000000664-D1_Acar	0.09365	1.63131	0.00269375	0.11904	0.641631	0.09345	P	1.708	0.02335	0.01367	DPY30	dpy-30 homolog (C. elegans) [Source:HGNC Symbol;Acc:24590]
ENSACAP00000013361-D1_Acar	0.28323	2.56081	2.97492e-06	0.35121	0.0834056	0.29132	P	1.6931	0.07168	0.04234	ENSACAP00000013361	-
ENSPSIP00000000336-D6_Acar	0.17142	1.63614	0.0177819	0.18977	0.716047	0.17246	P	1.6461	0.03196	0.01941	ENSPSIP00000000336	-
ENSPSIP00000017952-D1_Acar	0.50439	1.87633	0.0054341	0.55713	0.192618	0.50672	P	1.6073	0.07316	0.04552	CD8A	CD8a molecule [Source:HGNC Symbol;Acc:1706]
ENSACAP00000018692-D1_Acar	0.36913	1.82387	0.00226118	0.4191	0.276484	0.37108	P	1.6001	0.06155	0.03847	CSF3	colony stimulating factor 3 (granulocyte) [Source:HGNC Symbol;Acc:2438]
ENSACAP00000015555-D1_Acar	0.55769	1.48485	0.0206693	0.59905	0.366626	0.56117	P	1.4809	0.06754	0.04561	IL12B	interleukin 12B (natural killer cell stimulatory factor 2, cytotoxic lymphocyte maturation factor 2, p40) [Source:HGNC Symbol;Acc:5970]
ENSACAP00000016515-D1_Acar	0.27629	1.18309	0.0257168	0.31379	0.805881	0.27662	P	1.4718	0.06326	0.04298	PGF	placental growth factor [Source:HGNC Symbol;Acc:8893]
ENSPSIP00000002894-D1_Acar	0.23928	1.23855	0.00981217	0.25734	0.777097	0.23966	P	1.4111	0.02205	0.01562	ENSPSIP00000002894	-
ENSACAP00000001743-D1_Acar	0.39145	1.10819	0.000403779	0.43105	0.747439	0.39287	P	1.3968	0.0709	0.05076	PRG4	proteoglycan 4 [Source:HGNC Symbol;Acc:9364]
ENSACAP00000009472-D1_Acar	0.11072	1.40737	2.22843e-09	0.15317	0.443019	0.11066	P	1.3637	0.04528	0.0332	MTCH2	mitochondrial carrier 2 [Source:HGNC Symbol;Acc:17587]
ENSACAP00000011692-D1_Acar	0.38403	1.52832	0.0141086	0.40869	0.485502	0.38545	P	1.362	0.02767	0.02032	TFB2M	transcription factor B2, mitochondrial [Source:HGNC Symbol;Acc:18559]
ENSACAP00000006775-D1_Acar	0.12146	1.33499	3.72843e-06	0.14967	0.633423	0.12171	P	1.3551	0.03566	0.02631	PLSCR5	phospholipid scramblase family, member 5 [Source:HGNC Symbol;Acc:19952]
ENSACAP00000013129-D1_Acar	0.13061	1.38652	0.00224812	0.14562	0.739705	0.13076	P	1.3507	0.02333	0.01728	ENSACAP00000013129	Ferritin [Source:UniProtKB/TrEMBL;Acc:G1KNM9]
ENSACAP00000016559-D1_Acar	0.28431	1.51673	8.52158e-05	0.37123	0.330611	0.28617	P	1.3488	0.09385	0.06958	CCDC159	coiled-coil domain containing 159 [Source:HGNC Symbol;Acc:26996]
ENSGALP00000035938-D1_Acar	0.42329	1.51804	0.0277647	0.45651	0.502572	0.42577	P	1.3463	0.0368	0.02733	IGSF5	immunoglobulin superfamily, member 5 [Source:HGNC Symbol;Acc:5952]
ENSACAP00000014245-D1_Acar	0.21224	1.12148	0.0139545	0.24185	0.884398	0.21284	P	1.3452	0.04626	0.03439	MGST1	microsomal glutathione S-transferase 1 [Source:HGNC Symbol;Acc:7061]
ENSACAP00000000389-D1_Acar	0.21027	1.26533	0.0122157	0.25647	0.75917	0.21067	P	1.3177	0.06923	0.05254	CSTB	cystatin B (stefin B) [Source:HGNC Symbol;Acc:2482]
ENSACAP00000005466-D1_Acar	0.16035	1.76132	0.0015764	0.1787	0.559171	0.16093	P	1.3087	0.02743	0.02096	DKK1	dickkopf 1 homolog (Xenopus laevis) [Source:HGNC Symbol;Acc:2891]
ENSACAP00000015760-D1_Acar	0.30892	1.14544	0.0455743	0.33342	0.850727	0.30962	P	1.296	0.0305	0.02353	ENSACAP00000015760	Uncharacterized protein [Source:UniProtKB/TrEMBL;Acc:G1KS02]
ENSACAP00000017546-D1_Acar	0.51603	1.23304	0.0414299	0.55684	0.635411	0.51816	P	1.2955	0.17153	0.1324	ENSACAP00000017546	-
ENSACAP00000013046-D1_Acar	0.21361	1.3386	0.00127426	0.23631	0.632719	0.21389	P	1.2948	0.02272	0.01755	PPAPDC2	phosphatidic acid phosphatase type 2 domain containing 2 [Source:HGNC Symbol;Acc:23682]
ENSACAP00000006140-D1_Acar	0.2877	1.31001	0.0412287	0.31687	0.737487	0.28866	P	1.291	0.03422	0.02651	ENSACAP00000006140	Uncharacterized protein [Source:UniProtKB/TrEMBL;Acc:G1KF75]
ENSACAP00000002480-D1_Acar	0.52527	1.42089	0.0452495	0.55472	0.491968	0.52646	P	1.2849	0.04523	0.0352	THEGL	theg spermatid protein-like [Source:HGNC Symbol;Acc:43771]
ENSACAP00000015828-D1_Acar	0.44791	1.17016	0.0375908	0.49439	0.743553	0.44952	P	1.2598	0.10895	0.08648	IL2RB	interleukin 2 receptor, beta [Source:HGNC Symbol;Acc:6009]
ENSPSIP00000000977-D1_Acar	0.3794	1.42794	0.00350509	0.43004	0.455753	0.38142	P	1.2517	0.08193	0.06546	TMEM217	transmembrane protein 217 [Source:HGNC Symbol;Acc:21238]
ENSACAP00000011878-D1_Acar	0.24428	1.59531	1.21471e-05	0.28571	0.339167	0.24708	P	1.2497	0.06426	0.05142	ENSACAP00000011878	-
ENSACAP00000020636-D1_Acar	0.34417	1.1475	0.0454587	0.36209	0.829468	0.34433	P	1.2468	0.03787	0.03037	ENSACAP00000020636	Uncharacterized protein [Source:UniProtKB/TrEMBL;Acc:G1KY55]
ENSPSIP00000018847-D1_Acar	0.24365	1.30969	1.05423e-05	0.27811	0.515185	0.24384	P	1.2143	0.04754	0.03915	SPATC1L	spermatogenesis and centriole associated 1-like [Source:HGNC Symbol;Acc:1298]
ENSACAP00000003125-D1_Acar	0.34359	1.31663	0.000871214	0.38341	0.520285	0.3444	P	1.1968	0.05709	0.04771	ENSACAP00000003125	-
ENSACAP00000005276-D1_Acar	0.22716	1.15794	5.17011e-06	0.26971	0.698302	0.22737	P	1.1964	0.06002	0.05017	ENSACAP00000005276	Uncharacterized protein [Source:UniProtKB/TrEMBL;Acc:G1KE10]
ENSACAP00000003386-D1_Acar	0.14151	1.2257	0.00808618	0.15948	0.821684	0.14165	P	1.1943	0.02502	0.02095	ENSACAP00000003386	-
ENSACAP00000019439-D1_Acar	0.11527	1.1672	0.00296625	0.14748	0.849722	0.11532	P	1.1698	0.0471	0.04026	MANBAL	mannosidase, beta A, lysosomal-like [Source:HGNC Symbol;Acc:15799]
ENSACAP00000014611-D1_Acar	0.15555	1.0552	0.0310879	0.17426	0.9575	0.15555	P	1.1601	0.02813	0.02425	ATP5J	ATP synthase, H+ transporting, mitochondrial Fo complex, subunit F6 [Source:HGNC Symbol;Acc:847]
ENSACAP00000009033-D1_Acar	0.38094	1.32365	7.22372e-06	0.44517	0.316559	0.38211	P	1.1547	0.14681	0.12714	OASL	2'-5'-oligoadenylate synthetase-like [Source:HGNC Symbol;Acc:8090]
ENSACAP00000002713-D1_Acar	0.31278	1.14653	0.0110477	0.35437	0.792543	0.31353	P	1.1503	0.05128	0.04458	THPO	thrombopoietin [Source:HGNC Symbol;Acc:11795]
ENSACAP00000004238-D1_Acar	0.11784	1.11887	1.7796e-06	0.14345	0.841082	0.11784	P	1.1472	0.04911	0.0428	ANP32B	acidic (leucine-rich) nuclear phosphoprotein 32 family, member B [Source:HGNC Symbol;Acc:16677]
ENSPSIP00000002472-D1_Acar	0.33018	1.10979	0.0169428	0.35786	0.847844	0.33036	P	1.1249	0.03353	0.02981	ERICH1	glutamate-rich 1 [Source:HGNC Symbol;Acc:27234]
ENSP00000328672-D1_Acar	0.47054	1.23534	0.00432259	0.49865	0.545648	0.47123	P	1.107	0.03978	0.03594	GPRIN3	GPRIN family member 3 [Source:HGNC Symbol;Acc:27733]
ENSPSIP00000007162-D1_Acar	0.51863	1.1631	0.00680466	0.60078	0.588096	0.52017	P	1.1057	0.29778	0.26932	ENSPSIP00000007162	-
ENSPSIP00000007685-D1_Acar	0.39825	1.1437	0.0218608	0.42278	0.783086	0.39853	P	1.1034	0.03123	0.0283	SKA3	spindle and kinetochore associated complex subunit 3 [Source:HGNC Symbol;Acc:20262]
ENSACAP00000005116-D1_Acar	0.29673	1.21876	0.0309011	0.32783	0.7763	0.29742	P	1.0952	0.04385	0.04004	ENSACAP00000005116	Uncharacterized protein [Source:UniProtKB/TrEMBL;Acc:G1KDT0]
ENSACAP00000014877-D1_Acar	0.07822	0.76507	0.0037277	0.09087	0.781004	0.078	P	1.0941	0.01462	0.01336	BNIP1	BCL2/adenovirus E1B 19kDa interacting protein 1 [Source:HGNC Symbol;Acc:1082]
ENSACAP00000004090-D1_Acar	0.36311	1.18917	0.000100455	0.4056	0.588481	0.36385	P	1.094	0.07178	0.06561	ENSACAP00000004090	Uncharacterized protein [Source:UniProtKB/TrEMBL;Acc:G1KCM0]
ENSACAP00000005603-D1_Acar	0.19904	1.11633	0.0014377	0.23977	0.845094	0.19922	P	1.0872	0.05469	0.0503	MGST3	microsomal glutathione S-transferase 3 [Source:HGNC Symbol;Acc:7064]
ENSPSIP00000008093-D1_Acar	0.38022	1.3158	0.0251021	0.42398	0.638618	0.38184	P	1.0823	0.05796	0.05356	ENSPSIP00000008093	-
ENSACAP00000003638-D1_Acar	0.27811	1.16817	9.19815e-07	0.32209	0.612402	0.2786	P	1.0781	0.07306	0.06776	ENSACAP00000003638	-
ENSACAP00000013474-D1_Acar	0.31572	1.03557	0.00307819	0.33926	0.939189	0.31587	P	1.0611	0.04601	0.04337	NUPL2	nucleoporin like 2 [Source:HGNC Symbol;Acc:17010]
ENSACAP00000019165-D1_Acar	0.31357	1.21397	0.000796714	0.33733	0.661413	0.31436	P	1.0487	0.03799	0.03622	C10orf47	chromosome 10 open reading frame 47 [Source:HGNC Symbol;Acc:23728]
ENSACAP00000012684-D1_Acar	0.21922	1.05631	5.31256e-06	0.265	0.875082	0.21921	P	1.0467	0.0748	0.07147	SLC35D2	solute carrier family 35, member D2 [Source:HGNC Symbol;Acc:20799]
ENSPSIP00000001802-D1_Acar	0.38229	1.109	4.32163e-07	0.42688	0.634714	0.38283	P	1.0291	0.08097	0.07868	CATSPERD	catsper channel auxiliary subunit delta [Source:HGNC Symbol;Acc:28598]
ENSGALP00000018278-D1_Acar	0.46073	1.0206	0.00619878	0.48503	0.94615	0.46081	P	1.0176	0.03769	0.03703	IL12RB2	interleukin 12 receptor, beta 2 [Source:HGNC Symbol;Acc:5972]
ENSACAP00000002008-D1_Acar	0.0897	0.98508	0.00394029	0.10091	0.986366	0.0897	P	1.017	0.01278	0.01257	EXOSC1	exosome component 1 [Source:HGNC Symbol;Acc:17286]
ENSACAP00000009842-D1_Acar	0.33249	1.1608	0.0403266	0.37	0.817953	0.33289	P	1.0051	0.08478	0.08435	ENSACAP00000009842	Uncharacterized protein [Source:UniProtKB/TrEMBL;Acc:G1KJM2]
ENSACAP00000012387-D1_Acar	0.16399	0.36524	0.0265158	0.17495	0.00589121	0.15901	P	1.0043	0.10229	0.10186	C18orf25	chromosome 18 open reading frame 25 [Source:HGNC Symbol;Acc:28172]
ENSACAP00000011969-D1_Acar	0.1956	1.06694	0.00210637	0.22473	0.909866	0.1957	P	1.0012	0.03141	0.03137	NUDT16	nudix (nucleoside diphosphate linked moiety X)-type motif 16 [Source:HGNC Symbol;Acc:26442]
ENSACAP00000005275-D1_Acar	0.08537	1.09739	0.00103684	0.10275	0.92148	0.08537	R	0.9964	0.0228	0.02288	ACP1	acid phosphatase 1, soluble [Source:HGNC Symbol;Acc:122]
ENSACAP00000014908-D1_Acar	0.3436	1.0474	0.00356324	0.38503	0.905887	0.34366	R	0.9834	0.04912	0.04995	C6orf163	chromosome 6 open reading frame 163 [Source:HGNC Symbol;Acc:21403]
ENSACAP00000015170-D1_Acar	0.14167	1.09103	1.87255e-05	0.16043	0.865757	0.14175	R	0.9771	0.02686	0.02749	GALR3	galanin receptor 3 [Source:HGNC Symbol;Acc:4134]
ENSACAP00000019138-D1_Acar	0.37675	1.10835	0.0167556	0.4109	0.828602	0.37752	R	0.9742	0.04035	0.04142	C19orf44	chromosome 19 open reading frame 44 [Source:HGNC Symbol;Acc:26141]
ENSACAP00000006248-D1_Acar	0.32887	1.1981	0.00410769	0.36895	0.715354	0.33054	R	0.9732	0.07075	0.0727	CCDC122	coiled-coil domain containing 122 [Source:HGNC Symbol;Acc:26478]
ENSACAP00000019049-D1_Acar	0.15208	1.08922	0.000466242	0.17088	0.89241	0.15212	R	0.9696	0.02106	0.02172	MYLK4	myosin light chain kinase family, member 4 [Source:HGNC Symbol;Acc:27972]
ENSMUSP00000033738-D1_Acar	0.2645	1.13233	0.00185331	0.29824	0.803462	0.2649	R	0.9691	0.04831	0.04985	Trex2	three prime repair exonuclease 2 [Source:MGI Symbol;Acc:MGI:1346343]
ENSACAP00000004331-D1_Acar	0.49511	0.99844	0.00170201	0.53003	0.994472	0.49511	R	0.9674	0.08711	0.09005	C1orf101	chromosome 1 open reading frame 101 [Source:HGNC Symbol;Acc:28491]
ENSACAP00000018296-D1_Acar	0.41022	1.00374	0.0227295	0.45414	0.992601	0.41025	R	0.9669	0.09968	0.10309	RARRES1	retinoic acid receptor responder (tazarotene induced) 1 [Source:HGNC Symbol;Acc:9867]
ENSACAP00000016307-D1_Acar	0.3129	1.01945	0.000658598	0.35788	0.95692	0.31297	R	0.9641	0.08761	0.09087	ENSACAP00000016307	Uncharacterized protein [Source:UniProtKB/TrEMBL;Acc:G1KST0]
ENSACAP00000007089-D1_Acar	0.19359	0.98147	4.75671e-06	0.22064	0.959616	0.19359	R	0.9597	0.03356	0.03497	LPCAT3	lysophosphatidylcholine acyltransferase 3 [Source:HGNC Symbol;Acc:30244]
ENSACAP00000001447-D2_Acar	0.25099	1.23125	0.00275324	0.27942	0.729791	0.25155	R	0.9567	0.03793	0.03965	FAM3B	family with sequence similarity 3, member B [Source:HGNC Symbol;Acc:1253]
ENSP00000341565-D2_Acar	0.52649	1.25258	0.00164961	0.56879	0.422102	0.52869	R	0.9563	0.12745	0.13328	FAM111B	family with sequence similarity 111, member B [Source:HGNC Symbol;Acc:24200]
ENSACAP00000012456-D1_Acar	0.28673	1.07212	0.0251968	0.30469	0.918314	0.28694	R	0.9529	0.03223	0.03382	IRF1	interferon regulatory factor 1 [Source:HGNC Symbol;Acc:6116]
ENSACAP00000009884-D1_Acar	0.35219	1.02933	0.0144154	0.38307	0.949307	0.3523	R	0.9509	0.03418	0.03594	GPR25	G protein-coupled receptor 25 [Source:HGNC Symbol;Acc:4480]
ENSACAP00000014334-D1_Acar	0.20635	2.08578	0.02314	0.23029	0.586243	0.20934	R	0.9362	0.04209	0.04496	EFCAB10	EF-hand calcium binding domain 10 [Source:HGNC Symbol;Acc:34531]
HOXD9_Acar	0.07409	0.97772	0.000218682	0.13669	0.968273	0.07392	R	0.9336	0.09697	0.10387	HOXD9	-
ENSACAP00000000934-D1_Acar	0.337	1.00216	1.7018e-05	0.36459	0.993617	0.337	R	0.9309	0.04409	0.04736	QSOX1	quiescin Q6 sulfhydryl oxidase 1 [Source:HGNC Symbol;Acc:9756]
ENSP00000299338-D1_Acar	0.31373	0.86088	0.0426559	0.34845	0.773573	0.3123	R	0.9291	0.07049	0.07587	C15orf33	chromosome 15 open reading frame 33 [Source:HGNC Symbol;Acc:26543]
ENSACAP00000010441-D1_Acar	0.3656	0.95281	0.00504868	0.39451	0.889146	0.36555	R	0.9157	0.04597	0.0502	ENSACAP00000010441	Uncharacterized protein [Source:UniProtKB/TrEMBL;Acc:G1KKC9]
ENSACAP00000014919-D1_Acar	0.17451	1.00138	0.00537147	0.19486	0.998404	0.17451	R	0.9119	0.02267	0.02486	MMACHC	methylmalonic aciduria (cobalamin deficiency) cblC type, with homocystinuria [Source:HGNC Symbol;Acc:24525]
ENSPSIP00000001675-D1_Acar	0.266	0.94669	0.000152986	0.29927	0.873895	0.2659	R	0.9116	0.05157	0.05657	LPAR5	lysophosphatidic acid receptor 5 [Source:HGNC Symbol;Acc:13307]
ENSACAP00000000838-D1_Acar	0.15811	0.96176	4.03025e-06	0.18349	0.926474	0.15805	R	0.9065	0.03423	0.03776	SDC3	syndecan 3 [Source:HGNC Symbol;Acc:10660]
ENSACAP00000013796-D1_Acar	0.23721	0.83075	0.0432585	0.26007	0.778346	0.23724	R	0.9032	0.03882	0.04298	SPACA3	sperm acrosome associated 3 [Source:HGNC Symbol;Acc:16260]
ENSACAP00000007343-D1_Acar	0.18611	0.82978	0.015892	0.20412	0.769354	0.18607	R	0.9008	0.02203	0.02446	TM4SF18	transmembrane 4 L six family member 18 [Source:HGNC Symbol;Acc:25181]
ENSACAP00000019005-D1_Acar	0.33689	1.02077	0.00761534	0.36685	0.963484	0.33701	R	0.9001	0.04493	0.04992	GPBAR1	G protein-coupled bile acid receptor 1 [Source:HGNC Symbol;Acc:19680]
ENSACAP00000015365-D1_Acar	0.17313	0.76339	0.0119185	0.1873	0.660836	0.17284	R	0.8876	0.02143	0.02414	ENDOV	endonuclease V [Source:HGNC Symbol;Acc:26640]
ENSACAP00000021075-D1_Acar	0.39727	0.95995	0.0180396	0.43293	0.913345	0.39718	R	0.8866	0.05341	0.06024	ENSACAP00000021075	Uncharacterized protein [Source:UniProtKB/TrEMBL;Acc:G1KYP8]
ENSACAP00000020152-D1_Acar	0.48141	0.97807	0.0291327	0.51094	0.945891	0.48132	R	0.8866	0.05531	0.06238	C17orf57	chromosome 17 open reading frame 57 [Source:HGNC Symbol;Acc:26864]
ENSACAP00000018999-D1_Acar	0.31835	0.88149	0.0351125	0.33701	0.801191	0.31827	R	0.8778	0.0316	0.036	C17orf66	chromosome 17 open reading frame 66 [Source:HGNC Symbol;Acc:26548]
ENSACAP00000004186-D1_Acar	0.31504	0.92393	0.01223	0.33062	0.862187	0.31495	R	0.8765	0.02221	0.02534	FAM124B	family with sequence similarity 124B [Source:HGNC Symbol;Acc:26224]
ENSACAP00000001783-D1_Acar	0.24431	0.89382	2.86668e-10	0.28364	0.591928	0.24403	R	0.8747	0.06592	0.07536	EXOC3L1	exocyst complex component 3-like 1 [Source:HGNC Symbol;Acc:27540]
ENSACAP00000019613-D1_Acar	0.09594	0.78181	0.00275638	0.11423	0.732333	0.09579	R	0.8696	0.02075	0.02386	COPZ2	coatomer protein complex, subunit zeta 2 [Source:HGNC Symbol;Acc:19356]
ENSACAP00000016932-D1_Acar	0.16651	0.76283	0.0235134	0.1887	0.721219	0.16617	R	0.8684	0.03999	0.04605	SAMD15	sterile alpha motif domain containing 15 [Source:HGNC Symbol;Acc:18631]
ENSACAP00000007224-D1_Acar	0.30226	0.82752	0.00154655	0.32765	0.579238	0.30143	R	0.8651	0.03806	0.044	IL18RAP	interleukin 18 receptor accessory protein [Source:HGNC Symbol;Acc:5989]
ENSACAP00000017000-D1_Acar	0.19486	1.1291	2.48284e-05	0.22107	0.792637	0.19516	R	0.8564	0.04261	0.04976	ENSACAP00000017000	-
ENSACAP00000014832-D1_Acar	0.22118	0.86833	0.000483791	0.25255	0.72593	0.22085	R	0.856	0.04421	0.05164	ENSACAP00000014832	Uncharacterized protein [Source:UniProtKB/TrEMBL;Acc:G1KQN4]
ENSACAP00000004682-D1_Acar	0.32839	1.19131	0.00103556	0.35508	0.684772	0.32919	R	0.853	0.04025	0.04719	SYTL3	synaptotagmin-like 3 [Source:HGNC Symbol;Acc:15587]
ENSACAP00000003665-D1_Acar	0.14643	0.78789	0.0332012	0.16439	0.780139	0.1462	R	0.8528	0.02231	0.02616	CYB5A	cytochrome b5 type A (microsomal) [Source:HGNC Symbol;Acc:2570]
ENSACAP00000005997-D1_Acar	0.28651	1.10104	0.00768561	0.31399	0.860231	0.28685	R	0.852	0.03521	0.04133	ATP5F1	ATP synthase, H+ transporting, mitochondrial Fo complex, subunit B1 [Source:HGNC Symbol;Acc:840]
ENSACAP00000007980-D1_Acar	0.49021	0.85248	0.0176697	0.5102	0.500725	0.48994	R	0.8511	0.03862	0.04538	ENSACAP00000007980	-
ENSACAP00000017150-D1_Acar	0.14784	0.81124	0.0180609	0.17475	0.781007	0.1481	R	0.8491	0.03459	0.04074	SH3BGRL2	SH3 domain binding glutamic acid-rich protein like 2 [Source:HGNC Symbol;Acc:15567]
ENSACAP00000020589-D1_Acar	0.22941	0.86644	0.0083813	0.25998	0.78386	0.22927	R	0.8462	0.04895	0.05785	C11orf87	chromosome 11 open reading frame 87 [Source:HGNC Symbol;Acc:33788]
ENSACAP00000010280-D1_Acar	0.35606	1.01994	0.0308275	0.3792	0.969941	0.35616	R	0.8459	0.03404	0.04024	SDC1	syndecan 1 [Source:HGNC Symbol;Acc:10658]
ENSACAP00000008203-D1_Acar	0.25764	0.72241	0.016108	0.27718	0.465416	0.25749	R	0.8432	0.0351	0.04162	DUSP12	dual specificity phosphatase 12 [Source:HGNC Symbol;Acc:3067]
ENSACAP00000016384-D1_Acar	0.36485	1.26627	0.00407026	0.40821	0.625271	0.36817	R	0.8398	0.09661	0.11503	ENSACAP00000016384	-
ENSACAP00000019441-D1_Acar	0.39174	0.82023	0.00402266	0.411	0.468547	0.39111	R	0.8367	0.03513	0.04198	KIAA1377	KIAA1377 [Source:HGNC Symbol;Acc:29264]
ENSACAP00000016018-D1_Acar	0.34644	0.88055	0.00433359	0.36712	0.715942	0.34609	R	0.8298	0.03216	0.03876	RNF168	ring finger protein 168, E3 ubiquitin protein ligase [Source:HGNC Symbol;Acc:26661]
ENSACAP00000009419-D1_Acar	0.22542	0.87913	0.00271012	0.24281	0.793233	0.22519	R	0.8244	0.02293	0.02782	TMEM194A	transmembrane protein 194A [Source:HGNC Symbol;Acc:29001]
ENSPSIP00000005998-D1_Acar	0.23324	0.95358	8.00898e-06	0.26861	0.88909	0.23307	R	0.8176	0.03943	0.04822	SHQ1	SHQ1, H/ACA ribonucleoprotein assembly factor [Source:HGNC Symbol;Acc:25543]
ENSACAP00000006885-D1_Acar	0.26003	0.83739	0.00977474	0.2776	0.721515	0.2596	R	0.817	0.03096	0.0379	TACSTD2	tumor-associated calcium signal transducer 2 [Source:HGNC Symbol;Acc:11530]
ENSACAP00000021284-D1_Acar	0.32311	0.77672	0.0148241	0.34263	0.521716	0.32162	R	0.8163	0.03151	0.0386	ETAA1	Ewing tumor-associated antigen 1 [Source:HGNC Symbol;Acc:24648]
ENSACAP00000019337-D1_Acar	0.54754	0.91636	0.0179866	0.58008	0.684495	0.54645	R	0.8132	0.08701	0.107	CD22	CD22 molecule [Source:HGNC Symbol;Acc:1643]
ENSPSIP00000016258-D1_Acar	0.18634	0.98836	0.00101622	0.20334	0.983964	0.18631	R	0.8047	0.02581	0.03208	ENSPSIP00000016258	-
ENSPSIP00000000865-D1_Acar	0.33207	0.83479	0.0164108	0.36021	0.648138	0.33122	R	0.8011	0.04749	0.05927	SUCNR1	succinate receptor 1 [Source:HGNC Symbol;Acc:4542]
ENSACAP00000005189-D1_Acar	0.18219	0.91479	7.90789e-05	0.20717	0.846689	0.18197	R	0.8004	0.042	0.05247	CNR2	cannabinoid receptor 2 (macrophage) [Source:HGNC Symbol;Acc:2160]
ENSGALP00000015746-D1_Acar	0.06851	0.77325	0.00274458	0.07659	0.777276	0.06846	R	0.7971	0.00714	0.00896	GPR26	G protein-coupled receptor 26 [Source:HGNC Symbol;Acc:4481]
ENSACAP00000006415-D1_Acar	0.20096	0.77208	0.0251558	0.21386	0.686082	0.20091	R	0.7942	0.02288	0.02881	SLA2	Src-like-adaptor 2 [Source:HGNC Symbol;Acc:17329]
ENSACAP00000007802-D1_Acar	0.34704	0.82756	0.00116689	0.37271	0.496133	0.34636	R	0.7865	0.04743	0.0603	PIGR	polymeric immunoglobulin receptor [Source:HGNC Symbol;Acc:8968]
ENSGALP00000032611-D1_Acar	0.46522	0.83707	0.00160474	0.49185	0.35105	0.46401	R	0.7837	0.06458	0.08241	TPRXL	hypothetical protein LOC424547 [Source:RefSeq peptide;Acc:NP_001004408]
ENSACAP00000011473-D1_Acar	0.34658	0.77605	0.00166173	0.38523	0.331472	0.3453	R	0.7738	0.09347	0.1208	IL17RB	interleukin 17 receptor B [Source:HGNC Symbol;Acc:18015]
ENSACAP00000016114-D1_Acar	0.29186	0.89972	0.0356151	0.30887	0.859693	0.29144	R	0.7724	0.0278	0.036	C10orf54	chromosome 10 open reading frame 54 [Source:HGNC Symbol;Acc:30085]
ENSACAP00000016607-D1_Acar	0.30937	0.86528	0.0364796	0.33696	0.777598	0.30872	R	0.7712	0.03599	0.04667	SWSAP1	SWIM-type zinc finger 7 associated protein 1 [Source:HGNC Symbol;Acc:26638]
ENSPSIP00000017997-D1_Acar	0.34171	0.79696	0.0226714	0.36138	0.565584	0.34093	R	0.7698	0.02923	0.03797	IL17REL	interleukin 17 receptor E-like [Source:HGNC Symbol;Acc:33808]
ENSACAP00000011055-D1_Acar	0.12519	0.80051	0.0107152	0.1391	0.784433	0.12507	R	0.7675	0.01721	0.02242	TCTEX1D1	Tctex1 domain containing 1 [Source:HGNC Symbol;Acc:26882]
ENSACAP00000016983-D1_Acar	0.23052	0.70416	0.00317761	0.25988	0.377552	0.229	R	0.7637	0.04878	0.06387	C1orf201	chromosome 1 open reading frame 201 [Source:HGNC Symbol;Acc:28070]
ENSPSIP00000001297-D1_Acar	0.36938	0.77926	0.0353124	0.39135	0.496036	0.36858	R	0.7633	0.04316	0.05655	CX3CR1	chemokine (C-X3-C motif) receptor 1 [Source:HGNC Symbol;Acc:2558]
ENSACAP00000017210-D1_Acar	0.36983	0.78026	0.00408551	0.39751	0.360579	0.36745	R	0.7623	0.07329	0.09614	ENSACAP00000017210	Uncharacterized protein [Source:UniProtKB/TrEMBL;Acc:G1KU00]
ENSACAP00000016202-D1_Acar	0.15156	0.76876	2.37912e-05	0.19269	0.494799	0.15152	R	0.7613	0.06891	0.09051	BAK1	BCL2-antagonist/killer 1 [Source:HGNC Symbol;Acc:949]
ENSACAP00000016850-D1_Acar	0.2781	0.95024	0.000164895	0.30041	0.889493	0.27788	R	0.7596	0.03098	0.04078	LIMA1	LIM domain and actin binding 1 [Source:HGNC Symbol;Acc:24636]
ENSPSIP00000010846-D4_Acar	0.1448	1.34211	0.000624414	0.20047	0.706461	0.14563	R	0.7575	0.08438	0.1114	GTSF1L	gametocyte specific factor 1-like [Source:HGNC Symbol;Acc:16198]
ENSACAP00000015216-D1_Acar	0.21001	0.75195	0.0127269	0.22887	0.594716	0.20999	R	0.7574	0.02692	0.03555	ANKRD45	ankyrin repeat domain 45 [Source:HGNC Symbol;Acc:24786]
ENSACAP00000012561-D1_Acar	0.34042	0.75732	0.00821798	0.36397	0.364123	0.3398	R	0.7549	0.03999	0.05298	SLC16A4	solute carrier family 16, member 4 (monocarboxylic acid transporter 5) [Source:HGNC Symbol;Acc:10925]
ENSGALP00000021249-D2_Acar	0.11996	0.69872	0.0008442	0.13523	0.552442	0.11941	R	0.7543	0.02361	0.0313	E1BXS6_CHICK	Uncharacterized protein [Source:UniProtKB/TrEMBL;Acc:E1BXS6]
ENSACAP00000008256-D1_Acar	0.23876	0.84603	0.00585458	0.25909	0.743514	0.23845	R	0.7518	0.0322	0.04282	ENSACAP00000008256	Uncharacterized protein [Source:UniProtKB/TrEMBL;Acc:G1KHS3]
ENSACAP00000008068-D1_Acar	0.35609	0.80939	5.02407e-06	0.38192	0.260288	0.35468	R	0.7507	0.04705	0.06268	SYNM	synemin, intermediate filament protein [Source:HGNC Symbol;Acc:24466]
ENSGALP00000018403-D1_Acar	0.07934	0.7512	5.79615e-05	0.09889	0.618357	0.0792	R	0.7501	0.02712	0.03615	Q8AYA6_CHICK	suppressor of cytokine signaling 2 [Source:RefSeq peptide;Acc:NP_989871]
ENSPSIP00000008144-D1_Acar	0.17868	0.98109	0.0136246	0.21243	0.977155	0.17854	R	0.7476	0.02207	0.02952	PAWR	PRKC, apoptosis, WT1, regulator [Source:HGNC Symbol;Acc:8614]
ENSACAP00000018900-D1_Acar	0.10321	0.68332	0.00362403	0.16435	0.510888	0.1028	R	0.7475	0.05508	0.07368	ENSACAP00000018900	-
ENSACAP00000000760-D1_Acar	0.34432	0.80925	0.00777709	0.37242	0.518013	0.34269	R	0.7473	0.04264	0.05706	WIPF3	WAS/WASL interacting protein family, member 3 [Source:HGNC Symbol;Acc:22004]
ENSACAP00000017200-D1_Acar	0.14361	0.79079	0.00078632	0.16032	0.659413	0.14347	R	0.7467	0.02269	0.03039	BLVRA	biliverdin reductase A [Source:HGNC Symbol;Acc:1062]
ENSGALP00000038020-D28_Acar	0.05947	0.81359	0.000946519	0.104	0.925976	0.05889	R	0.7462	0.10801	0.14475	ENSGALP00000038020	Uncharacterized protein [Source:UniProtKB/TrEMBL;Acc:F1NL32]
ENSPSIP00000001228-D1_Acar	0.30349	0.74668	0.0471136	0.32983	0.529841	0.30245	R	0.746	0.03083	0.04133	ENSPSIP00000001228	-
ENSACAP00000017374-D1_Acar	0.19689	0.69321	0.0407526	0.21198	0.580726	0.1964	R	0.7427	0.02104	0.02833	ENSACAP00000017374	Uncharacterized protein [Source:UniProtKB/TrEMBL;Acc:G1KU88]
ENSACAP00000013756-D1_Acar	0.33446	1.00168	0.0316192	0.36038	0.997477	0.33447	R	0.7425	0.0458	0.06168	PHF11	PHD finger protein 11 [Source:HGNC Symbol;Acc:17024]
ENSACAP00000008263-D1_Acar	0.19637	0.86823	0.00803276	0.21513	0.814693	0.19608	R	0.7423	0.02321	0.03127	NANP	N-acetylneuraminic acid phosphatase [Source:HGNC Symbol;Acc:16140]
ENSACAP00000001544-D1_Acar	0.28106	0.78019	1.4788e-07	0.3081	0.214484	0.28081	R	0.7413	0.04672	0.06302	TLR7	toll-like receptor 7 [Source:HGNC Symbol;Acc:15631]
ENSACAP00000003853-D1_Acar	0.15516	1.05214	0.00814079	0.17662	0.954371	0.15526	R	0.7376	0.02986	0.04049	C9orf46	chromosome 9 open reading frame 46 [Source:HGNC Symbol;Acc:23633]
ENSPSIP00000004373-D1_Acar	0.44526	0.7524	0.00185417	0.46389	0.107182	0.44201	R	0.7356	0.05689	0.07734	ENSPSIP00000004373	-
ENSACAP00000014926-D1_Acar	0.16847	0.76064	2.63197e-06	0.19251	0.450136	0.16776	R	0.7318	0.04306	0.05884	CTSC	cathepsin C [Source:HGNC Symbol;Acc:2528]
ENSACAP00000005032-D1_Acar	0.24183	1.00204	2.03958e-06	0.3126	0.994472	0.24186	R	0.7298	0.05942	0.08141	CLIC6	chloride intracellular channel 6 [Source:HGNC Symbol;Acc:2065]
ENSACAP00000003633-D1_Acar	0.32418	0.73057	0.00029293	0.34249	0.182348	0.32324	R	0.7232	0.03165	0.04377	ZNF804A	zinc finger protein 804A [Source:HGNC Symbol;Acc:21711]
ENSACAP00000012464-D1_Acar	0.27142	0.77052	0.00355935	0.28735	0.505269	0.27074	R	0.7209	0.02282	0.03166	CAST	calpastatin [Source:HGNC Symbol;Acc:1515]
ENSACAP00000001019-D1_Acar	0.19308	0.71919	0.0034156	0.21779	0.479264	0.19261	R	0.7203	0.03795	0.05269	GJD4	gap junction protein, delta 4, 40.1kDa [Source:HGNC Symbol;Acc:23296]
ENSACAP00000004854-D1_Acar	0.23783	0.69654	0.00970329	0.25511	0.419332	0.23746	R	0.7177	0.02741	0.03819	OBFC1	oligonucleotide/oligosaccharide-binding fold containing 1 [Source:HGNC Symbol;Acc:26200]
ENSACAP00000014550-D1_Acar	0.14404	0.93785	0.00114692	0.16066	0.920099	0.14397	R	0.7161	0.01823	0.02546	LACTB2	lactamase, beta 2 [Source:HGNC Symbol;Acc:18512]
ENSACAP00000003134-D1_Acar	0.31118	0.75682	0.0255437	0.33979	0.494269	0.3102	R	0.7161	0.04421	0.06173	MTIF3	mitochondrial translational initiation factor 3 [Source:HGNC Symbol;Acc:29788]
ENSACAP00000008886-D1_Acar	0.18485	0.61395	0.0155315	0.19637	0.384904	0.18423	R	0.7157	0.01587	0.02218	DNAJC1	DnaJ (Hsp40) homolog, subfamily C, member 1 [Source:HGNC Symbol;Acc:20090]
ENSACAP00000002009-D1_Acar	0.38857	0.73776	0.0195947	0.40599	0.277445	0.38714	R	0.7145	0.03572	0.04999	TAF4B	TAF4b RNA polymerase II, TATA box binding protein (TBP)-associated factor, 105kDa [Source:HGNC Symbol;Acc:11538]
ENSACAP00000016362-D1_Acar	0.27227	0.72105	0.0414269	0.28922	0.530841	0.27122	R	0.7144	0.02884	0.04037	MRPS31	mitochondrial ribosomal protein S31 [Source:HGNC Symbol;Acc:16632]
ENSACAP00000013276-D1_Acar	0.32026	0.76284	0.0435283	0.34582	0.543194	0.31886	R	0.714	0.0445	0.06233	IFI35	interferon-induced protein 35 [Source:HGNC Symbol;Acc:5399]
ENSACAP00000014797-D1_Acar	0.17969	0.82502	0.00104786	0.20259	0.703483	0.17927	R	0.7102	0.04847	0.06825	CD79A	CD79a molecule, immunoglobulin-associated alpha [Source:HGNC Symbol;Acc:1698]
ENSACAP00000020546-D1_Acar	0.18829	0.83487	3.45936e-08	0.21937	0.543506	0.18755	R	0.7073	0.05323	0.07526	CCDC157	coiled-coil domain containing 157 [Source:HGNC Symbol;Acc:33854]
ENSACAP00000001519-D1_Acar	0.21161	1.09469	0.0329575	0.23114	0.931024	0.212	R	0.7067	0.03048	0.04314	ENSACAP00000001519	-
ENSACAP00000009767-D1_Acar	0.443	0.80272	0.0326749	0.471	0.431707	0.44164	R	0.7065	0.06949	0.09836	GIF	gastric intrinsic factor (vitamin B synthesis) [Source:HGNC Symbol;Acc:4268]
ENSACAP00000021080-D1_Acar	0.26758	0.71145	0.00453717	0.28747	0.353339	0.26661	R	0.7047	0.03448	0.04893	ENSACAP00000021080	Uncharacterized protein [Source:UniProtKB/TrEMBL;Acc:G1KYQ0]
ENSACAP00000020371-D1_Acar	0.27712	0.70397	0.042726	0.29589	0.459385	0.27634	R	0.7034	0.02825	0.04016	TMEM38B	transmembrane protein 38B [Source:HGNC Symbol;Acc:25535]
ENSACAP00000009129-D2_Acar	0.27552	0.76475	0.0242644	0.29414	0.592155	0.27427	R	0.7031	0.03537	0.05031	ENSACAP00000009129	-
ENSACAP00000020211-D1_Acar	0.30103	0.71396	0.0239263	0.31938	0.408268	0.29997	R	0.7001	0.02621	0.03744	AKAP5	A kinase (PRKA) anchor protein 5 [Source:HGNC Symbol;Acc:375]
ENSGALP00000020843-D1_Acar	0.22173	0.79061	0.00156727	0.23898	0.58394	0.22146	R	0.7	0.0248	0.03542	F1P4G4_CHICK	Uncharacterized protein [Source:UniProtKB/TrEMBL;Acc:F1P4G4]
ENSACAP00000020851-D1_Acar	0.42557	1.08975	0.00225056	0.45645	0.79661	0.42638	R	0.6991	0.06036	0.08635	ENSACAP00000020851	Uncharacterized protein [Source:UniProtKB/TrEMBL;Acc:G1KYF1]
ENSACAP00000003171-D1_Acar	0.33412	0.75647	0.047332	0.35414	0.515837	0.33308	R	0.698	0.04028	0.05771	VCAM1	vascular cell adhesion molecule 1 [Source:HGNC Symbol;Acc:12663]
ENSACAP00000003095-D1_Acar	0.26378	0.71769	3.19112e-05	0.28471	0.192231	0.26227	R	0.6977	0.03408	0.04885	WRN	Werner syndrome, RecQ helicase-like [Source:HGNC Symbol;Acc:12791]
ENSACAP00000015463-D1_Acar	0.17748	0.87021	4.01518e-05	0.19892	0.747613	0.17714	R	0.6968	0.03115	0.04471	LRRC34	leucine rich repeat containing 34 [Source:HGNC Symbol;Acc:28408]
ENSPSIP00000002716-D1_Acar	0.26878	0.72628	0.0242931	0.28267	0.494067	0.26818	R	0.6956	0.02249	0.03233	CHST9	carbohydrate (N-acetylgalactosamine 4-0) sulfotransferase 9 [Source:HGNC Symbol;Acc:19898]
ENSPSIP00000018002-D1_Acar	0.26077	0.69608	0.0377692	0.28621	0.458541	0.25992	R	0.6882	0.04913	0.07139	SMCO1	single-pass membrane protein with coiled-coil domains 1 [Source:HGNC Symbol;Acc:27407]
ENSACAP00000011201-D2_Acar	0.23953	0.72725	0.00353665	0.25779	0.426085	0.23938	R	0.6874	0.03082	0.04483	SERPINB1	serpin peptidase inhibitor, clade B (ovalbumin), member 1 [Source:HGNC Symbol;Acc:3311]
ENSGALP00000019421-D1_Acar	0.30434	0.69961	0.0178265	0.31391	0.343752	0.30341	R	0.6836	0.01503	0.02199	MEI1	meiosis inhibitor 1 [Source:HGNC Symbol;Acc:28613]
ENSACAP00000006948-D1_Acar	0.35278	0.81122	0.0012066	0.38143	0.438492	0.35149	R	0.6817	0.06164	0.09041	RNF112	ring finger protein 112 [Source:HGNC Symbol;Acc:12968]
ENSACAP00000002003-D1_Acar	0.14768	0.71913	0.0189738	0.16885	0.642981	0.14696	R	0.6811	0.01549	0.02275	IGFBP7	insulin-like growth factor binding protein 7 [Source:HGNC Symbol;Acc:5476]
ENSACAP00000018786-D1_Acar	0.22994	0.88024	4.45335e-06	0.26165	0.696635	0.22909	R	0.6792	0.08982	0.13224	ENSACAP00000018786	Uncharacterized protein [Source:UniProtKB/TrEMBL;Acc:G1KVT2]
ENSACAP00000004165-D1_Acar	0.27181	0.72701	0.000134698	0.29642	0.245025	0.27056	R	0.6788	0.04207	0.06198	ENSACAP00000004165	-
ENSACAP00000007846-D1_Acar	0.20323	0.66159	0.0168737	0.21654	0.445038	0.20275	R	0.6783	0.01575	0.02322	CCDC112	coiled-coil domain containing 112 [Source:HGNC Symbol;Acc:28599]
ENSACAP00000016836-D1_Acar	0.23815	0.80392	0.00161711	0.26579	0.584632	0.23778	R	0.6781	0.04557	0.0672	ENSACAP00000016836	-
ENSACAP00000007344-D1_Acar	0.31724	0.73307	0.00294851	0.33299	0.288399	0.31636	R	0.6688	0.02673	0.03997	KIF18B	kinesin family member 18B [Source:HGNC Symbol;Acc:27102]
ENSACAP00000018806-D1_Acar	0.29247	0.69442	7.16095e-10	0.32216	0.0108914	0.2902	R	0.6673	0.07193	0.1078	PRX	periaxin [Source:HGNC Symbol;Acc:13797]
ENSACAP00000003866-D1_Acar	0.32622	0.70877	0.0346406	0.34264	0.374978	0.32414	R	0.665	0.02993	0.04501	FAM178A	family with sequence similarity 178, member A [Source:HGNC Symbol;Acc:17814]
ENSACAP00000016521-D1_Acar	0.18179	0.66656	0.00810841	0.20115	0.431149	0.18147	R	0.6643	0.02652	0.03991	R3HDML	R3H domain containing-like [Source:HGNC Symbol;Acc:16249]
ENSACAP00000016566-D1_Acar	0.15786	0.78161	0.0409239	0.1751	0.763786	0.15774	R	0.6641	0.0265	0.0399	ACYP1	acylphosphatase 1, erythrocyte (common) type [Source:HGNC Symbol;Acc:179]
ENSACAP00000006410-D1_Acar	0.20855	0.76754	0.0448092	0.21911	0.724874	0.20809	R	0.6639	0.01492	0.02248	ENSACAP00000006410	Uncharacterized protein [Source:UniProtKB/TrEMBL;Acc:G1KFH3]
ENSPSIP00000019535-D1_Acar	0.44077	0.68512	0.0161012	0.46033	0.0396946	0.43761	R	0.6635	0.06557	0.09883	ENSPSIP00000019535	-
ENSACAP00000003216-D1_Acar	0.36928	0.69695	0.0153711	0.38547	0.179363	0.36801	R	0.6634	0.0342	0.05155	LRRN4	leucine rich repeat neuronal 4 [Source:HGNC Symbol;Acc:16208]
ENSACAP00000005750-D1_Acar	0.48478	0.7038	0.0107965	0.50205	0.0163088	0.48377	R	0.6632	0.04187	0.06313	CENPF	centromere protein F, 350/400kDa (mitosin) [Source:HGNC Symbol;Acc:1857]
ENSACAP00000009736-D1_Acar	0.11828	0.64493	0.0281202	0.13294	0.571947	0.11834	R	0.6629	0.01885	0.02844	CARTPT	CART prepropeptide [Source:HGNC Symbol;Acc:24323]
ENSP00000385464-D1_Acar	0.18254	0.86264	0.000875708	0.20705	0.782239	0.18167	R	0.6624	0.01528	0.02307	PTPRN2	protein tyrosine phosphatase, receptor type, N polypeptide 2 [Source:HGNC Symbol;Acc:9677]
ENSACAP00000015567-D1_Acar	0.14208	0.6373	0.00213984	0.15415	0.393104	0.14191	R	0.6611	0.01783	0.02697	ENSACAP00000015567	Uncharacterized protein [Source:UniProtKB/TrEMBL;Acc:G1KRP7]
ENSACAP00000014630-D1_Acar	0.19718	0.76923	0.00648437	0.21763	0.61804	0.19694	R	0.6599	0.02903	0.044	RRP15	ribosomal RNA processing 15 homolog (S. cerevisiae) [Source:HGNC Symbol;Acc:24255]
ENSACAP00000007559-D1_Acar	0.33017	0.72756	0.0428607	0.34793	0.431622	0.32941	R	0.6578	0.03833	0.05827	ZNF488	zinc finger protein 488 [Source:HGNC Symbol;Acc:23535]
ENSACAP00000020292-D1_Acar	0.41736	0.75762	0.0173363	0.43816	0.278713	0.41531	R	0.6555	0.04331	0.06608	ENSACAP00000020292	-
ENSACAP00000021674-D1_Acar	0.38254	0.72703	0.00621253	0.406	0.181969	0.37997	R	0.6521	0.03318	0.05088	C6orf132	chromosome 6 open reading frame 132 [Source:HGNC Symbol;Acc:21288]
ENSACAP00000007617-D1_Acar	0.26817	0.65143	0.0296404	0.29152	0.305791	0.2678	R	0.6511	0.10578	0.16246	ENSACAP00000007617	Uncharacterized protein [Source:UniProtKB/TrEMBL;Acc:G1KH12]
ENSP00000403817-D1_Acar	0.36034	0.73175	0.000552415	0.40783	0.104949	0.35533	R	0.651	0.05655	0.08686	NACA	nascent polypeptide-associated complex alpha subunit [Source:HGNC Symbol;Acc:7629]
ENSACAP00000016126-D1_Acar	0.19954	0.66104	0.0012855	0.22495	0.282078	0.19843	R	0.6491	0.04663	0.07184	TNFSF10	tumor necrosis factor (ligand) superfamily, member 10 [Source:HGNC Symbol;Acc:11925]
ENSACAP00000006743-D1_Acar	0.16369	0.70555	0.032247	0.17588	0.642287	0.16311	R	0.6485	0.01553	0.02394	MRPL10	mitochondrial ribosomal protein L10 [Source:HGNC Symbol;Acc:14055]
ENSACAP00000019106-D1_Acar	0.22357	0.67559	0.00750309	0.24023	0.358086	0.22324	R	0.647	0.02437	0.03767	ENSACAP00000019106	Uncharacterized protein [Source:UniProtKB/TrEMBL;Acc:G1KW62]
ENSACAP00000007338-D1_Acar	0.31133	0.64358	0.0379138	0.33759	0.214689	0.30815	R	0.6411	0.05677	0.08854	LAMP3	lysosomal-associated membrane protein 3 [Source:HGNC Symbol;Acc:14582]
ENSACAP00000015075-D1_Acar	0.1742	0.64796	0.0004444	0.19106	0.282077	0.17359	R	0.6408	0.02717	0.04239	GABRP	gamma-aminobutyric acid (GABA) A receptor, pi [Source:HGNC Symbol;Acc:4089]
ENSACAP00000005887-D1_Acar	0.22922	0.71184	0.00481808	0.24695	0.441969	0.22857	R	0.6406	0.03182	0.04968	C1orf55	chromosome 1 open reading frame 55 [Source:HGNC Symbol;Acc:26643]
ENSACAP00000003535-D1_Acar	0.43709	0.72108	0.0368634	0.45319	0.180831	0.4354	R	0.6399	0.04426	0.06916	CDH17	cadherin 17, LI cadherin (liver-intestine) [Source:HGNC Symbol;Acc:1756]
ENSACAP00000004555-D1_Acar	0.20917	0.97493	3.91521e-06	0.24305	0.946362	0.20905	R	0.6394	0.06769	0.10586	ENSACAP00000004555	-
ENSACAP00000000823-D1_Acar	0.16348	0.69497	0.0225535	0.19629	0.61307	0.16164	R	0.6392	0.03816	0.05969	GPATCH4	G patch domain containing 4 [Source:HGNC Symbol;Acc:25982]
ENSACAP00000010077-D1_Acar	0.18516	0.74015	0.000455723	0.21051	0.481078	0.18446	R	0.6379	0.04606	0.07221	FFAR2	free fatty acid receptor 2 [Source:HGNC Symbol;Acc:4501]
ENSACAP00000009455-D1_Acar	0.20267	0.6598	4.23405e-07	0.2211	0.0921038	0.20221	R	0.6378	0.02728	0.04276	DUSP27	dual specificity phosphatase 27 (putative) [Source:HGNC Symbol;Acc:25034]
ENSACAP00000003935-D1_Acar	0.23884	0.69082	0.00327749	0.25859	0.328173	0.23886	R	0.6368	0.03394	0.05329	SERPINA10	serpin peptidase inhibitor, clade A (alpha-1 antiproteinase, antitrypsin), member 10 [Source:HGNC Symbol;Acc:15996]
ENSACAP00000013653-D1_Acar	0.28162	0.67577	0.0126117	0.30079	0.279983	0.28037	R	0.6361	0.03344	0.05257	ACP6	acid phosphatase 6, lysophosphatidic [Source:HGNC Symbol;Acc:29609]
ENSP00000358366-D1_Acar	0.37281	0.65937	0.000556591	0.39012	0.0142323	0.37097	R	0.6359	0.03411	0.05363	PDE4DIP	phosphodiesterase 4D interacting protein [Source:HGNC Symbol;Acc:15580]
ENSACAP00000000613-D1_Acar	0.17321	0.62314	0.0398342	0.18409	0.477805	0.17262	R	0.6351	0.01986	0.03127	TRPT1	tRNA phosphotransferase 1 [Source:HGNC Symbol;Acc:20316]
ENSACAP00000019160-D1_Acar	0.43291	0.6788	0.0439667	0.45225	0.0886007	0.43033	R	0.6343	0.03911	0.06166	ENAM	enamelin [Source:HGNC Symbol;Acc:3344]
ENSACAP00000007747-D1_Acar	0.25655	0.67469	2.35288e-07	0.29805	0.0386538	0.25263	R	0.6337	0.23902	0.37721	ENSACAP00000007747	-
ENSACAP00000002744-D1_Acar	0.29307	0.66785	0.000254772	0.30829	0.0928302	0.29233	R	0.6323	0.02768	0.04377	PER2	period homolog 2 (Drosophila) [Source:HGNC Symbol;Acc:8846]
ENSACAP00000011214-D1_Acar	0.16927	0.63543	6.30442e-06	0.20019	0.130452	0.16911	R	0.6312	0.05042	0.07988	AGK	acylglycerol kinase [Source:HGNC Symbol;Acc:21869]
ENSACAP00000018308-D1_Acar	0.3192	0.78867	4.4149e-06	0.3748	0.238277	0.31511	R	0.6305	0.0553	0.08771	ENSACAP00000018308	Uncharacterized protein [Source:UniProtKB/TrEMBL;Acc:G1KV68]
ENSPSIP00000000944-D1_Acar	0.27872	0.65396	0.0247774	0.29935	0.283462	0.27747	R	0.6291	0.03506	0.05573	METTL18	methyltransferase like 18 [Source:HGNC Symbol;Acc:28793]
ENSACAP00000003346-D1_Acar	0.19788	0.64156	0.000723742	0.22586	0.20373	0.19752	R	0.6254	0.03594	0.05746	OPN3	opsin 3 [Source:HGNC Symbol;Acc:14007]
ENSPSIP00000008362-D1_Acar	0.21453	0.6392	0.0237809	0.23239	0.369991	0.2143	R	0.6233	0.01935	0.03104	WDR25	WD repeat domain 25 [Source:HGNC Symbol;Acc:21064]
ENSACAP00000015504-D1_Acar	0.29433	0.65042	0.00952207	0.31526	0.169979	0.29301	R	0.6216	0.04276	0.06879	ENSACAP00000015504	Uncharacterized protein [Source:UniProtKB/TrEMBL;Acc:G1KRK8]
ENSACAP00000013049-D1_Acar	0.26078	0.65306	0.00626786	0.27714	0.221631	0.26012	R	0.6196	0.02804	0.04525	DFNA5	deafness, autosomal dominant 5 [Source:HGNC Symbol;Acc:2810]
ENSACAP00000008741-D1_Acar	0.28649	0.64361	0.00674307	0.30357	0.156692	0.28566	R	0.6192	0.03779	0.06103	MSLNL	mesothelin-like [Source:HGNC Symbol;Acc:14170]
ENSACAP00000011806-D1_Acar	0.33261	0.68763	4.75101e-05	0.37943	0.0337451	0.32578	R	0.6179	0.10792	0.17467	ENSACAP00000011806	-
ENSGALP00000018217-D1_Acar	0.30531	0.61591	0.00427996	0.32647	0.0501559	0.30469	R	0.6176	0.04006	0.06486	C6orf70	chromosome 6 open reading frame 70 [Source:HGNC Symbol;Acc:21056]
ENSACAP00000007682-D1_Acar	0.31675	0.73293	0.000879326	0.33535	0.238026	0.31576	R	0.6175	0.03449	0.05584	PTCHD3	patched domain containing 3 [Source:HGNC Symbol;Acc:24776]
ENSACAP00000015053-D2_Acar	0.193	0.77682	0.0119698	0.21977	0.673094	0.19251	R	0.6145	0.04955	0.08064	PFN4	profilin family, member 4 [Source:HGNC Symbol;Acc:31103]
ENSMUSP00000073525-D9_Acar	0.12892	0.67336	0.0010708	0.16229	0.462119	0.12763	R	0.6135	0.0606	0.09878	Ang4	angiogenin, ribonuclease A family, member 4 [Source:MGI Symbol;Acc:MGI:2656551]
ENSACAP00000000333-D1_Acar	0.20721	0.64614	0.0116518	0.22142	0.350079	0.20669	R	0.6128	0.01747	0.0285	SCCPDH	saccharopine dehydrogenase (putative) [Source:HGNC Symbol;Acc:24275]
ENSACAP00000007580-D1_Acar	0.04916	0.61416	0.0438658	0.05938	0.702413	0.04922	R	0.6122	0.00606	0.0099	ENSACAP00000007580	Uncharacterized protein [Source:UniProtKB/TrEMBL;Acc:G1KGZ5]
ENSACAP00000002457-D1_Acar	0.18848	0.5945	0.0231344	0.20247	0.384946	0.18657	R	0.6119	0.02568	0.04198	MRM1	mitochondrial rRNA methyltransferase 1 homolog (S. cerevisiae) [Source:HGNC Symbol;Acc:26202]
ENSACAP00000009256-D1_Acar	0.22071	0.63232	0.00191397	0.24799	0.183681	0.21893	R	0.6115	0.05814	0.09508	ENSACAP00000009256	-
ENSACAP00000010758-D1_Acar	0.34891	0.78446	0.00657247	0.38293	0.432677	0.34632	R	0.6109	0.07415	0.12138	CFP	complement factor properdin [Source:HGNC Symbol;Acc:8864]
ENSGALP00000030684-D1_Acar	0.22554	0.62719	0.0256272	0.23762	0.341108	0.22512	R	0.609	0.01975	0.03243	E1C5X5_CHICK	Uncharacterized protein [Source:UniProtKB/TrEMBL;Acc:E1C5X5]
ENSACAP00000004772-D1_Acar	0.29879	0.67197	0.0349765	0.32739	0.344446	0.29317	R	0.6088	0.07475	0.12277	MBL2	mannose-binding lectin (protein C) 2, soluble [Source:HGNC Symbol;Acc:6922]
ENSACAP00000007156-D1_Acar	0.06497	0.53726	0.0044398	0.07176	0.463979	0.06483	R	0.6052	0.00978	0.01617	CAMK4	calcium/calmodulin-dependent protein kinase IV [Source:HGNC Symbol;Acc:1464]
ENSP00000411545-D1_Acar	0.29725	0.6273	0.000172511	0.31698	0.0244994	0.29554	R	0.6042	0.02591	0.04288	KIF20B	kinesin family member 20B [Source:HGNC Symbol;Acc:7212]
ENSACAP00000015374-D1_Acar	0.35403	0.64779	0.0297072	0.36955	0.130855	0.35327	R	0.6035	0.02891	0.0479	LRRD1	leucine-rich repeats and death domain containing 1 [Source:HGNC Symbol;Acc:34300]
ENSACAP00000021596-D1_Acar	0.21884	0.66752	0.000214086	0.23871	0.211987	0.21764	R	0.6024	0.03584	0.0595	LRIT2	leucine-rich repeat, immunoglobulin-like and transmembrane domains 2 [Source:HGNC Symbol;Acc:23443]
ENSACAP00000008152-D1_Acar	0.13912	0.68311	0.0373558	0.14726	0.644418	0.13904	R	0.6012	0.0105	0.01746	SELRC1	Sel1 repeat containing 1 [Source:HGNC Symbol;Acc:25716]
ENSGALP00000039926-D1_Acar	0.20197	0.66287	1.81267e-06	0.23713	0.11614	0.20002	R	0.6	0.07056	0.1176	BUD13	BUD13 homolog [Source:RefSeq peptide;Acc:NP_001034408]
ENSACAP00000001057-D1_Acar	0.19801	0.68752	8.06717e-05	0.22368	0.265318	0.19719	R	0.5996	0.03502	0.0584	SAMSN1	SAM domain, SH3 domain and nuclear localization signals 1 [Source:HGNC Symbol;Acc:10528]
ENSACAP00000007485-D1_Acar	0.05381	0.5704	0.0176699	0.05979	0.578001	0.0538	R	0.599	0.00361	0.00603	XKR6	XK, Kell blood group complex subunit-related family, member 6 [Source:HGNC Symbol;Acc:27806]
ENSACAP00000016496-D1_Acar	0.15047	0.62577	2.58611e-05	0.17553	0.18406	0.15002	R	0.5983	0.05291	0.08845	ENSACAP00000016496	-
ENSACAP00000004198-D1_Acar	0.2214	0.7341	0.00397354	0.26257	0.492058	0.21909	R	0.5982	0.10096	0.16877	GKN1	gastrokine 1 [Source:HGNC Symbol;Acc:23217]
ENSACAP00000008754-D1_Acar	0.25927	0.68119	0.0148635	0.27369	0.359725	0.25812	R	0.5974	0.02331	0.03902	OMG	oligodendrocyte myelin glycoprotein [Source:HGNC Symbol;Acc:8135]
ENSACAP00000002897-D1_Acar	0.10437	0.59237	6.05253e-05	0.13027	0.220741	0.10422	R	0.5966	0.03749	0.06284	PRL	prolactin [Source:HGNC Symbol;Acc:9445]
ENSACAP00000001973-D1_Acar	0.17805	0.62538	0.00970257	0.19069	0.379513	0.17751	R	0.5955	0.01909	0.03206	CCDC96	coiled-coil domain containing 96 [Source:HGNC Symbol;Acc:26900]
ENSACAP00000004320-D1_Acar	0.26514	0.8283	4.89151e-06	0.30594	0.461079	0.26288	R	0.5954	0.07194	0.12081	ENSACAP00000004320	-
ENSACAP00000011257-D1_Acar	0.16049	0.70343	0.000375261	0.17367	0.453875	0.16007	R	0.5946	0.02241	0.03769	BLK	B lymphoid tyrosine kinase [Source:HGNC Symbol;Acc:1057]
ENSACAP00000006891-D1_Acar	0.09892	0.6726	1.24047e-05	0.12256	0.371275	0.09814	R	0.5941	0.02733	0.046	MTNR1A	melatonin receptor 1A [Source:HGNC Symbol;Acc:7463]
ENSACAP00000016203-D1_Acar	0.19027	0.68511	0.0249368	0.2134	0.545561	0.18974	R	0.5939	0.04524	0.07618	NPC2	Niemann-Pick disease, type C2 [Source:HGNC Symbol;Acc:14537]
ENSACAP00000003258-D1_Acar	0.23156	0.63957	0.027765	0.24397	0.365393	0.2308	R	0.5936	0.02	0.0337	OVGP1	oviductal glycoprotein 1, 120kDa [Source:HGNC Symbol;Acc:8524]
ENSACAP00000006396-D1_Acar	0.20171	0.59908	0.0143592	0.22505	0.267905	0.19994	R	0.5916	0.03451	0.05833	SKAP1	src kinase associated phosphoprotein 1 [Source:HGNC Symbol;Acc:15605]
ENSACAP00000004834-D1_Acar	0.36131	0.64129	0.0129545	0.38259	0.0590858	0.35898	R	0.5913	0.05581	0.09438	RNASEL	ribonuclease L (2',5'-oligoisoadenylate synthetase-dependent) [Source:HGNC Symbol;Acc:10050]
ENSACAP00000005262-D1_Acar	0.18436	0.59074	8.36483e-05	0.2067	0.0875919	0.18367	R	0.5908	0.03731	0.06315	CYP7A1	cytochrome P450, family 7, subfamily A, polypeptide 1 [Source:HGNC Symbol;Acc:2651]
ENSACAP00000012391-D1_Acar	0.32381	0.6012	0.045299	0.33667	0.11191	0.32336	R	0.5902	0.0254	0.04304	C9orf84	chromosome 9 open reading frame 84 [Source:HGNC Symbol;Acc:26535]
ENSACAP00000010167-D1_Acar	0.22891	0.63511	0.0230408	0.2413	0.34874	0.22839	R	0.5902	0.01765	0.0299	CCDC125	coiled-coil domain containing 125 [Source:HGNC Symbol;Acc:28924]
ENSACAP00000020317-D1_Acar	0.19004	0.63936	1.55606e-09	0.21507	0.0244644	0.18916	R	0.5899	0.0265	0.04493	COL1A1	collagen, type I, alpha 1 [Source:HGNC Symbol;Acc:2197]
ENSACAP00000001297-D1_Acar	0.1119	0.55218	0.000640076	0.13728	0.288084	0.11013	R	0.5895	0.06865	0.11647	SDHC	succinate dehydrogenase complex, subunit C, integral membrane protein, 15kDa [Source:HGNC Symbol;Acc:10682]
ENSP00000319087-D1_Acar	0.0785	0.5324	0.00230323	0.09129	0.284491	0.07825	R	0.5891	0.00786	0.01334	RUNX2	runt-related transcription factor 2 [Source:HGNC Symbol;Acc:10472]
ENSACAP00000017012-D1_Acar	0.21505	0.60705	0.00902356	0.23526	0.228123	0.21475	R	0.5887	0.03469	0.05892	ENSACAP00000017012	Uncharacterized protein [Source:UniProtKB/TrEMBL;Acc:G1KTQ1]
ENSACAP00000014603-D1_Acar	0.26223	0.55594	0.00800027	0.28237	0.0417358	0.26112	R	0.5852	0.04577	0.07822	RNH1	ribonuclease/angiogenin inhibitor 1 [Source:HGNC Symbol;Acc:10074]
ENSPSIP00000010259-D1_Acar	0.34235	0.64553	0.0232888	0.37204	0.127197	0.3366	R	0.5848	0.07914	0.13534	ENSPSIP00000010259	-
ENSPSIP00000009897-D1_Acar	0.32836	0.71642	0.0143468	0.34464	0.325369	0.32634	R	0.5846	0.02978	0.05094	C3orf20	chromosome 3 open reading frame 20 [Source:HGNC Symbol;Acc:25320]
ENSACAP00000007251-D1_Acar	0.33299	0.62279	0.00215278	0.35201	0.0209169	0.33109	R	0.5844	0.04197	0.07182	UBA7	ubiquitin-like modifier activating enzyme 7 [Source:HGNC Symbol;Acc:12471]
ENSACAP00000006386-D1_Acar	0.19901	0.58029	0.00651752	0.21036	0.190692	0.19881	R	0.584	0.01915	0.0328	TRMT5	TRM5 tRNA methyltransferase 5 homolog (S. cerevisiae) [Source:HGNC Symbol;Acc:23141]
ENSPSIP00000006254-D1_Acar	0.25975	0.64896	0.00412054	0.2762	0.198643	0.25926	R	0.5828	0.02584	0.04433	ZDHHC13	zinc finger, DHHC-type containing 13 [Source:HGNC Symbol;Acc:18413]
ENSACAP00000017565-D1_Acar	0.30151	0.58269	0.0348838	0.31817	0.107078	0.29922	R	0.5814	0.03604	0.06199	ENSACAP00000017565	-
ENSACAP00000003437-D1_Acar	0.24847	0.59557	0.00204275	0.27346	0.067467	0.24736	R	0.5811	0.04551	0.07832	PLA1A	phospholipase A1 member A [Source:HGNC Symbol;Acc:17661]
ENSGALP00000002328-D1_Acar	0.2124	0.61283	2.58654e-05	0.23522	0.0661352	0.21165	R	0.5802	0.05428	0.09354	TSNAXIP1	translin-associated factor X interacting protein 1 [Source:HGNC Symbol;Acc:18586]
ENSACAP00000011004-D1_Acar	0.20012	0.7318	2.60355e-06	0.23156	0.330414	0.19794	R	0.5796	0.07456	0.12864	PRSS16	protease, serine, 16 (thymus) [Source:HGNC Symbol;Acc:9480]
ENSACAP00000009904-D1_Acar	0.29901	0.65855	0.00510815	0.31893	0.168881	0.29743	R	0.5787	0.04681	0.08089	CFI	complement factor I [Source:HGNC Symbol;Acc:5394]
ENSPSIP00000008767-D1_Acar	0.10779	0.6704	1.63366e-06	0.12708	0.352585	0.10723	R	0.5769	0.03328	0.05769	ST8SIA5	ST8 alpha-N-acetyl-neuraminide alpha-2,8-sialyltransferase 5 [Source:HGNC Symbol;Acc:17827]
ENSACAP00000009574-D1_Acar	0.31397	0.58515	0.0477432	0.33554	0.0989288	0.31425	R	0.5767	0.05938	0.10297	PTCD2	pentatricopeptide repeat domain 2 [Source:HGNC Symbol;Acc:25734]
ENSACAP00000009857-D1_Acar	0.3477	0.6005	0.0130229	0.36207	0.0254571	0.34664	R	0.5762	0.03478	0.06037	DCLRE1A	DNA cross-link repair 1A [Source:HGNC Symbol;Acc:17660]
ENSACAP00000020355-D1_Acar	0.22496	0.59322	0.000170076	0.26019	0.0429147	0.2226	R	0.5761	0.07887	0.1369	TSKS	testis-specific serine kinase substrate [Source:HGNC Symbol;Acc:30719]
ENSACAP00000011809-D1_Acar	0.32926	0.57655	0.0493139	0.34008	0.0653254	0.32822	R	0.5758	0.02325	0.04037	CEP97	centrosomal protein 97kDa [Source:HGNC Symbol;Acc:26244]
ENSP00000246785-D1_Acar	0.38167	0.66497	0.0466204	0.42005	0.130653	0.37667	R	0.5758	0.10432	0.18118	BCL2L12	BCL2-like 12 (proline rich) [Source:HGNC Symbol;Acc:13787]
ENSACAP00000020688-D1_Acar	0.1819	0.54693	0.00823436	0.2003	0.156606	0.18068	R	0.5746	0.03113	0.05418	ENSACAP00000020688	Deoxyribonuclease [Source:UniProtKB/TrEMBL;Acc:G1KY77]
ENSACAP00000019182-D1_Acar	0.32829	0.60316	0.0101313	0.34381	0.0387765	0.32697	R	0.5745	0.03582	0.06235	ENSACAP00000019182	-
ENSACAP00000021448-D1_Acar	0.19261	0.68657	0.00625792	0.20847	0.457656	0.19205	R	0.5739	0.02742	0.04778	ENSACAP00000021448	-
ENSACAP00000004847-D1_Acar	0.29004	0.57203	0.0204153	0.30735	0.0631835	0.28853	R	0.5739	0.04129	0.07196	ENSACAP00000004847	Uncharacterized protein [Source:UniProtKB/TrEMBL;Acc:G1KDD7]
ENSACAP00000016295-D1_Acar	0.29138	0.83558	0.0224151	0.31939	0.71189	0.29005	R	0.5729	0.03637	0.06349	ETV7	ets variant 7 [Source:HGNC Symbol;Acc:18160]
ENSGALP00000002680-D1_Acar	0.13785	0.58258	0.029804	0.14588	0.462836	0.13765	R	0.5728	0.00949	0.01657	MAT2B	methionine adenosyltransferase II, beta [Source:HGNC Symbol;Acc:6905]
ENSACAP00000012367-D1_Acar	0.23335	0.60558	0.000313937	0.2599	0.0723593	0.23175	R	0.5725	0.05619	0.09816	ENSACAP00000012367	Uncharacterized protein [Source:UniProtKB/TrEMBL;Acc:G1KMJ3]
ENSACAP00000001991-D1_Acar	0.14213	0.63805	0.00159344	0.1578	0.438356	0.14118	R	0.5719	0.02883	0.05042	C4orf47	chromosome 4 open reading frame 47 [Source:HGNC Symbol;Acc:34346]
ENSACAP00000017352-D1_Acar	0.36397	0.6977	0.0194897	0.3788	0.234625	0.36159	R	0.5716	0.03763	0.06583	ENSACAP00000017352	Uncharacterized protein [Source:UniProtKB/TrEMBL;Acc:G1KU79]
ENSACAP00000014166-D1_Acar	0.17437	0.57789	5.11455e-08	0.20827	0.0114802	0.17368	R	0.571	0.08602	0.15065	SLC5A3	solute carrier family 5 (sodium/myo-inositol cotransporter), member 3 [Source:HGNC Symbol;Acc:11038]
ENSACAP00000006865-D1_Acar	0.28239	0.64063	0.00840301	0.30412	0.172556	0.28097	R	0.5704	0.04854	0.0851	F10	coagulation factor X [Source:HGNC Symbol;Acc:3528]
ENSACAP00000005628-D1_Acar	0.25015	0.63115	0.00817195	0.26612	0.219415	0.24867	R	0.5686	0.03414	0.06004	ENSACAP00000005628	Uncharacterized protein [Source:UniProtKB/TrEMBL;Acc:G1KEL3]
ENSACAP00000008190-D1_Acar	0.14659	0.55206	0.00414182	0.1713	0.223698	0.14544	R	0.5681	0.03488	0.0614	CCDC75	coiled-coil domain containing 75 [Source:HGNC Symbol;Acc:26768]
ENSACAP00000013624-D1_Acar	0.25101	0.63536	0.000301861	0.26812	0.0932731	0.2503	R	0.567	0.0285	0.05026	PGAP1	post-GPI attachment to proteins 1 [Source:HGNC Symbol;Acc:25712]
ENSACAP00000017426-D1_Acar	0.22828	0.55467	0.0224987	0.25499	0.126481	0.22864	R	0.5664	0.04588	0.08101	NQO2	NAD(P)H dehydrogenase, quinone 2 [Source:HGNC Symbol;Acc:7856]
ENSACAP00000020350-D1_Acar	0.24869	0.67857	0.00370528	0.27513	0.290715	0.24612	R	0.5661	0.09408	0.1662	PMFBP1	polyamine modulated factor 1 binding protein 1 [Source:HGNC Symbol;Acc:17728]
ENSACAP00000013197-D1_Acar	0.27056	0.57786	0.000316603	0.28614	0.0104375	0.26959	R	0.5634	0.02588	0.04593	SYNPO2	synaptopodin 2 [Source:HGNC Symbol;Acc:17732]
ENSACAP00000008296-D1_Acar	0.17865	0.56526	0.00451048	0.19563	0.180083	0.17821	R	0.5632	0.02737	0.0486	ST6GALNAC1	ST6 (alpha-N-acetyl-neuraminyl-2,3-beta-galactosyl-1,3)-N-acetylgalactosaminide alpha-2,6-sialyltransferase 1 [Source:HGNC Symbol;Acc:23614]
ENSACAP00000021670-D1_Acar	0.13007	0.62571	0.000337295	0.14653	0.346422	0.12884	R	0.563	0.03025	0.05373	ENSACAP00000021670	-
ENSPSIP00000013256-D1_Acar	0.19302	0.59176	0.00806753	0.20754	0.233463	0.19247	R	0.5616	0.0223	0.03972	ENSPSIP00000013256	-
ENSACAP00000007501-D1_Acar	0.31628	0.60524	0.0366911	0.33162	0.122764	0.31373	R	0.5606	0.03352	0.05979	ENSACAP00000007501	-
ENSACAP00000000204-D1_Acar	0.16914	0.67929	0.0362099	0.19663	0.572261	0.16778	R	0.558	0.03203	0.0574	SPA17	sperm autoantigenic protein 17 [Source:HGNC Symbol;Acc:11210]
ENSACAP00000006880-D1_Acar	0.26169	0.61223	0.00411411	0.2755	0.130455	0.25995	R	0.5576	0.01934	0.03469	C7orf58	chromosome 7 open reading frame 58 [Source:HGNC Symbol;Acc:26159]
ENSACAP00000007817-D1_Acar	0.326	0.58712	3.39709e-05	0.33982	0.000301546	0.32426	R	0.5572	0.03131	0.0562	IGSF10	immunoglobulin superfamily, member 10 [Source:HGNC Symbol;Acc:26384]
ENSACAP00000001276-D1_Acar	0.10801	0.55017	0.0027129	0.14009	0.287668	0.10867	R	0.5568	0.05237	0.09405	CNO	cappuccino homolog (mouse) [Source:HGNC Symbol;Acc:24206]
ENSACAP00000000856-D1_Acar	0.16407	0.55084	0.00330532	0.18783	0.164714	0.1637	R	0.5566	0.03874	0.06961	MITD1	MIT, microtubule interacting and transport, domain containing 1 [Source:HGNC Symbol;Acc:25207]
ENSACAP00000007015-D1_Acar	0.30811	0.58251	0.0309578	0.32649	0.0695771	0.30662	R	0.5562	0.04457	0.08013	SERPING1	serpin peptidase inhibitor, clade G (C1 inhibitor), member 1 [Source:HGNC Symbol;Acc:1228]
ENSACAP00000007643-D1_Acar	0.22234	0.58909	0.00165602	0.23558	0.109455	0.22128	R	0.556	0.02306	0.04147	EHHADH	enoyl-CoA, hydratase/3-hydroxyacyl CoA dehydrogenase [Source:HGNC Symbol;Acc:3247]
ENSACAP00000009933-D1_Acar	0.22041	0.57358	0.0133076	0.23552	0.173596	0.21987	R	0.5555	0.02575	0.04635	RFNG	RFNG O-fucosylpeptide 3-beta-N-acetylglucosaminyltransferase [Source:HGNC Symbol;Acc:9974]
ENSACAP00000011220-D1_Acar	0.36402	0.58177	0.0336855	0.3916	0.0113616	0.36036	R	0.5546	0.20368	0.36724	ENSACAP00000011220	-
ENSACAP00000009619-D1_Acar	0.1726	0.56985	0.00319442	0.1901	0.2019	0.17144	R	0.5536	0.03168	0.05722	CERS3	ceramide synthase 3 [Source:HGNC Symbol;Acc:23752]
ENSACAP00000009157-D1_Acar	0.33447	0.59145	0.00151827	0.36333	0.0037708	0.32805	R	0.5531	0.11227	0.203	ENSACAP00000009157	-
ENSACAP00000000379-D2_Acar	0.18945	0.60115	0.00712415	0.20877	0.251778	0.1884	R	0.5527	0.03417	0.06182	CH25H	cholesterol 25-hydroxylase [Source:HGNC Symbol;Acc:1907]
ENSACAP00000020838-D1_Acar	0.18098	0.55166	0.00518786	0.20006	0.168302	0.17847	R	0.552	0.04039	0.07316	ENSACAP00000020838	-
ENSACAP00000011281-D1_Acar	0.12819	0.58815	0.00701931	0.15214	0.381387	0.127	R	0.5507	0.04345	0.0789	PSMG3	proteasome (prosome, macropain) assembly chaperone 3 [Source:HGNC Symbol;Acc:22420]
ENSACAP00000014869-D1_Acar	0.20027	0.56716	0.00479817	0.21444	0.130605	0.20024	R	0.5497	0.02296	0.04176	MUTYH	mutY homolog (E. coli) [Source:HGNC Symbol;Acc:7527]
ENSACAP00000012644-D1_Acar	0.17139	0.58581	0.0042632	0.18935	0.240523	0.17071	R	0.549	0.03241	0.05904	CASP6	caspase 6, apoptosis-related cysteine peptidase [Source:HGNC Symbol;Acc:1507]
ENSACAP00000002638-D1_Acar	0.2207	0.68045	0.000139423	0.24063	0.232461	0.21907	R	0.5486	0.02737	0.04989	GAS2L2	growth arrest-specific 2 like 2 [Source:HGNC Symbol;Acc:24846]
ENSACAP00000003846-D1_Acar	0.17741	0.54823	0.0267322	0.19365	0.244424	0.1776	R	0.5484	0.02803	0.05111	MRAP2	melanocortin 2 receptor accessory protein 2 [Source:HGNC Symbol;Acc:21232]
ENSACAP00000014979-D1_Acar	0.09079	0.55742	0.00244202	0.10093	0.336658	0.09072	R	0.5473	0.01143	0.02088	TALDO1	transaldolase 1 [Source:HGNC Symbol;Acc:11559]
ENSACAP00000009402-D1_Acar	0.12254	0.57532	0.000181757	0.13899	0.228424	0.12138	R	0.5473	0.03037	0.0555	ENSACAP00000009402	-
ENSACAP00000009613-D1_Acar	0.21757	0.58174	0.0206955	0.23642	0.217319	0.21648	R	0.5468	0.03702	0.0677	PECR	peroxisomal trans-2-enoyl-CoA reductase [Source:HGNC Symbol;Acc:18281]
ENSACAP00000013523-D1_Acar	0.18071	0.55382	0.0018956	0.19377	0.117903	0.18	R	0.5461	0.02396	0.04388	CEP57	centrosomal protein 57kDa [Source:HGNC Symbol;Acc:30794]
ENSACAP00000012506-D1_Acar	0.13631	0.55382	0.0327991	0.15062	0.404934	0.13598	R	0.5458	0.02405	0.04406	NDUFA12	NADH dehydrogenase (ubiquinone) 1 alpha subcomplex, 12 [Source:HGNC Symbol;Acc:23987]
ENSACAP00000019768-D1_Acar	0.21313	0.62042	0.0316831	0.25152	0.330351	0.21233	R	0.5455	0.03913	0.07174	MAP6D1	MAP6 domain containing 1 [Source:HGNC Symbol;Acc:25753]
ENSPSIP00000006522-D1_Acar	0.27101	0.5528	0.0140224	0.28816	0.0423512	0.26882	R	0.5452	0.04547	0.08341		ENSPSIP00000006522
ENSACAP00000015865-D1_Acar	0.2872	0.56588	0.00703405	0.30208	0.0269638	0.2861	R	0.5448	0.0328	0.06022	TNS4	tensin 4 [Source:HGNC Symbol;Acc:24352]
ENSACAP00000021288-D1_Acar	0.21848	0.53901	2.6605e-06	0.25384	0.000883304	0.21808	R	0.544	0.20025	0.36813	ITPRIPL1	inositol 1,4,5-trisphosphate receptor interacting protein-like 1 [Source:HGNC Symbol;Acc:29371]
ENSACAP00000002973-D1_Acar	0.20552	0.61287	0.00398662	0.227	0.212686	0.20489	R	0.5439	0.02996	0.05507	AGPAT4	1-acylglycerol-3-phosphate O-acyltransferase 4 (lysophosphatidic acid acyltransferase, delta) [Source:HGNC Symbol;Acc:20885]
ENSACAP00000006024-D1_Acar	0.28112	0.54279	0.00195033	0.29274	0.00654318	0.28041	R	0.5426	0.02331	0.04297	ZNF518B	zinc finger protein 518B [Source:HGNC Symbol;Acc:29365]
ENSACAP00000008864-D1_Acar	0.30902	0.72975	4.3548e-06	0.33981	0.121943	0.30532	R	0.542	0.04323	0.07975	ENSACAP00000008864	Uncharacterized protein [Source:UniProtKB/TrEMBL;Acc:G1KIE6]
ENSACAP00000003366-D1_Acar	0.1295	0.59034	0.00163793	0.14029	0.308963	0.12913	R	0.5412	0.01418	0.0262	ORC4	origin recognition complex, subunit 4 [Source:HGNC Symbol;Acc:8490]
ENSACAP00000012389-D1_Acar	0.31742	0.58022	0.00143256	0.33836	0.00442704	0.31541	R	0.5407	0.03294	0.06093	PLXNC1	plexin C1 [Source:HGNC Symbol;Acc:9106]
ENSACAP00000012360-D1_Acar	0.25756	0.57638	0.00781605	0.2761	0.0912361	0.25389	R	0.5405	0.04634	0.08573	SCARB2	scavenger receptor class B, member 2 [Source:HGNC Symbol;Acc:1665]
ENSPSIP00000016476-D1_Acar	0.17152	0.60722	0.0107949	0.18348	0.327092	0.17115	R	0.5394	0.01668	0.03092	SHISA8	shisa family member 8 [Source:HGNC Symbol;Acc:18351]
ENSACAP00000020418-D1_Acar	0.23625	0.71942	6.02014e-05	0.26288	0.28041	0.23446	R	0.5389	0.04067	0.07547	ANO9	anoctamin 9 [Source:HGNC Symbol;Acc:20679]
ENSACAP00000016452-D1_Acar	0.23957	0.5655	0.0303772	0.25401	0.166526	0.23919	R	0.5385	0.02414	0.04483	PAPD4	PAP associated domain containing 4 [Source:HGNC Symbol;Acc:26776]
ENSACAP00000004459-D1_Acar	0.27744	0.53578	0.00161002	0.29169	0.0041711	0.27632	R	0.5384	0.03199	0.05941	BRCA2	breast cancer 2, early onset [Source:HGNC Symbol;Acc:1101]
ENSACAP00000009749-D1_Acar	0.32212	0.56438	0.0184374	0.33865	0.0159755	0.32097	R	0.5381	0.03146	0.05846	KIAA1407	KIAA1407 [Source:HGNC Symbol;Acc:29272]
ENSPSIP00000000047-D1_Acar	0.34454	0.57098	0.0138098	0.35719	0.00871554	0.34298	R	0.5381	0.03286	0.06107	C2orf71	chromosome 2 open reading frame 71 [Source:HGNC Symbol;Acc:34383]
ENSACAP00000000432-D1_Acar	0.17258	0.52614	0.00575788	0.19074	0.128458	0.17204	R	0.5375	0.03235	0.06019	HNMT	histamine N-methyltransferase [Source:HGNC Symbol;Acc:5028]
ENSACAP00000001663-D1_Acar	0.32147	0.54396	0.0452649	0.34006	0.019119	0.3198	R	0.5375	0.05236	0.09742	CFLAR	CASP8 and FADD-like apoptosis regulator [Source:HGNC Symbol;Acc:1876]
ENSACAP00000019879-D1_Acar	0.23947	0.56639	0.00111601	0.25721	0.0334666	0.23837	R	0.5371	0.03052	0.05682	TXNDC16	thioredoxin domain containing 16 [Source:HGNC Symbol;Acc:19965]
ENSPSIP00000014244-D1_Acar	0.19752	0.58446	0.00556332	0.20966	0.202655	0.19656	R	0.5365	0.02844	0.05301	FMO5	flavin containing monooxygenase 5 [Source:HGNC Symbol;Acc:3773]
ENSACAP00000005039-D1_Acar	0.32721	0.55431	0.0310359	0.33944	0.0172401	0.32588	R	0.5363	0.02829	0.05276	MYCBPAP	MYCBP associated protein [Source:HGNC Symbol;Acc:19677]
ENSACAP00000002206-D1_Acar	0.31069	0.60491	0.00278018	0.33079	0.0328179	0.30738	R	0.5362	0.04782	0.0892	ANKMY1	ankyrin repeat and MYND domain containing 1 [Source:HGNC Symbol;Acc:20987]
ENSACAP00000005609-D1_Acar	0.26443	0.51317	0.00284389	0.27582	0.00396958	0.26322	R	0.5349	0.15267	0.28544	ENSACAP00000005609	Uncharacterized protein [Source:UniProtKB/TrEMBL;Acc:G1KEK0]
ENSACAP00000019908-D1_Acar	0.19802	0.54274	0.00616763	0.21328	0.11056	0.19739	R	0.5347	0.0267	0.04993	ZNF862	zinc finger protein 862 [Source:HGNC Symbol;Acc:34519]
ENSACAP00000014788-D1_Acar	0.35828	0.70822	0.0170154	0.37936	0.24573	0.35474	R	0.5342	0.04435	0.08302	CDHR5	cadherin-related family member 5 [Source:HGNC Symbol;Acc:7521]
ENSACAP00000009861-D1_Acar	0.18474	0.56248	7.09951e-06	0.20414	0.0347264	0.18247	R	0.5338	0.03378	0.06328	ENSACAP00000009861	-
ENSACAP00000002663-D1_Acar	0.25263	0.54338	0.0218742	0.26988	0.0779901	0.25177	R	0.5333	0.0334	0.06262	WDR4	WD repeat domain 4 [Source:HGNC Symbol;Acc:12756]
ENSACAP00000013804-D1_Acar	0.26136	0.54001	0.00852986	0.29182	0.0230208	0.25928	R	0.5328	0.09778	0.18352	APOOL	apolipoprotein O-like [Source:HGNC Symbol;Acc:24009]
ENSMUSP00000127485-D1_Acar	0.156	0.55719	0.0398996	0.18218	0.348206	0.15488	R	0.5316	0.0442	0.08315	4930523C07Rik	RIKEN cDNA 4930523C07 gene [Source:MGI Symbol;Acc:MGI:1914897]
ENSACAP00000010912-D1_Acar	0.18031	0.5441	0.0054323	0.19444	0.153332	0.17966	R	0.5316	0.0248	0.04665	RASSF9	Ras association (RalGDS/AF-6) domain family (N-terminal) member 9 [Source:HGNC Symbol;Acc:15739]
ENSACAP00000005634-D1_Acar	0.29274	0.52957	1.12372e-05	0.3057	5.42037e-06	0.29132	R	0.5294	0.03061	0.05782	MXRA5	matrix-remodelling associated 5 [Source:HGNC Symbol;Acc:7539]
ENSACAP00000020451-D1_Acar	0.19158	0.54515	0.000161918	0.21427	0.0334538	0.19087	R	0.5279	0.04489	0.08503	MMP27	matrix metallopeptidase 27 [Source:HGNC Symbol;Acc:14250]
ENSACAP00000008404-D1_Acar	0.17792	0.59104	0.0154815	0.19583	0.301815	0.17687	R	0.5279	0.02304	0.04364	PPA2	pyrophosphatase (inorganic) 2 [Source:HGNC Symbol;Acc:28883]
ENSACAP00000006737-D1_Acar	0.28488	0.59792	0.00650224	0.30451	0.0721196	0.28268	R	0.5276	0.04385	0.08312	C8A	complement component 8, alpha polypeptide [Source:HGNC Symbol;Acc:1352]
ENSACAP00000005846-D1_Acar	0.22109	0.53772	0.00902958	0.2389	0.0898206	0.21808	R	0.5223	0.03383	0.06476	SPATA18	spermatogenesis associated 18 [Source:HGNC Symbol;Acc:29579]
ENSACAP00000000067-D1_Acar	0.30838	0.6164	0.004408	0.32743	0.0523655	0.30576	R	0.5223	0.03652	0.06991	PTPRJ	protein tyrosine phosphatase, receptor type, J [Source:HGNC Symbol;Acc:9673]
ENSACAP00000008970-D1_Acar	0.28239	0.52561	0.0188748	0.29345	0.018325	0.28169	R	0.5222	0.02387	0.04572	RIN3	Ras and Rab interactor 3 [Source:HGNC Symbol;Acc:18751]
ENSACAP00000017664-D1_Acar	0.33963	0.59662	0.00189385	0.36123	0.00468735	0.33723	R	0.5214	0.0564	0.10817	MOV10	Mov10, Moloney leukemia virus 10, homolog (mouse) [Source:HGNC Symbol;Acc:7200]
ENSACAP00000004628-D1_Acar	0.19113	0.52212	0.00611649	0.20796	0.105007	0.18959	R	0.521	0.03758	0.07214	C3orf32	chromosome 3 open reading frame 32 [Source:HGNC Symbol;Acc:24809]
ENSACAP00000004237-D1_Acar	0.18323	0.54975	0.00638814	0.19241	0.167987	0.18261	R	0.5202	0.01432	0.02753	SPG20	spastic paraplegia 20 (Troyer syndrome) [Source:HGNC Symbol;Acc:18514]
ENSACAP00000014018-D1_Acar	0.23845	0.53363	0.00405293	0.25265	0.0302059	0.23788	R	0.5194	0.02555	0.04919	NINL	ninein-like [Source:HGNC Symbol;Acc:29163]
ENSACAP00000000031-D1_Acar	0.23102	0.54893	0.000949277	0.2447	0.0308188	0.22979	R	0.5172	0.02753	0.05323	B4GALNT3	beta-1,4-N-acetyl-galactosaminyl transferase 3 [Source:HGNC Symbol;Acc:24137]
ENSACAP00000013416-D1_Acar	0.21431	0.61516	0.000112586	0.23029	0.103279	0.21278	R	0.5158	0.03143	0.06093	ENSACAP00000013416	Amine oxidase [Source:UniProtKB/TrEMBL;Acc:G1KP27]
ENSACAP00000007622-D1_Acar	0.22418	0.55892	0.0101207	0.24286	0.119571	0.22326	R	0.5156	0.0339	0.06576	FAM188B2	family with sequence similarity 188, member B2 [Source:HGNC Symbol;Acc:35475]
ENSACAP00000020880-D1_Acar	0.33772	0.58552	0.0208727	0.35387	0.0286976	0.33509	R	0.514	0.02892	0.05627	RGSL1	regulator of G-protein signaling like 1 [Source:HGNC Symbol;Acc:18636]
ENSACAP00000007732-D1_Acar	0.28015	0.52382	0.0173086	0.29256	0.0188418	0.27928	R	0.5136	0.02778	0.05408	ESCO1	establishment of cohesion 1 homolog 1 (S. cerevisiae) [Source:HGNC Symbol;Acc:24645]
ENSACAP00000011228-D1_Acar	0.19278	0.57805	0.00100087	0.21344	0.124182	0.19063	R	0.5132	0.04156	0.08099	HSD17B2	hydroxysteroid (17-beta) dehydrogenase 2 [Source:HGNC Symbol;Acc:5211]
ENSACAP00000016180-D1_Acar	0.16449	0.53875	0.0113984	0.17546	0.236274	0.16376	R	0.513	0.01561	0.03044	SNX31	sorting nexin 31 [Source:HGNC Symbol;Acc:28605]
ENSACAP00000016455-D1_Acar	0.0565	0.49123	0.0114527	0.06289	0.436875	0.05638	R	0.5124	0.00904	0.01764	ENSACAP00000016455	Uncharacterized protein [Source:UniProtKB/TrEMBL;Acc:G1KT03]
ENSACAP00000016430-D1_Acar	0.19713	0.5319	0.000200722	0.23704	0.0145461	0.19651	R	0.5111	0.17791	0.34811	ENSACAP00000016430	-
ENSACAP00000018974-D1_Acar	0.22567	0.60813	0.0298849	0.23966	0.313981	0.22374	R	0.5107	0.02822	0.05526	SH2D4A	SH2 domain containing 4A [Source:HGNC Symbol;Acc:26102]
ENSACAP00000012572-D1_Acar	0.19726	0.51456	0.00572348	0.20817	0.0673877	0.19697	R	0.5102	0.01607	0.03149	2015-03-07	membrane-associated ring finger (C3HC4) 7, E3 ubiquitin protein ligase [Source:HGNC Symbol;Acc:17393]
ENSACAP00000013218-D1_Acar	0.31667	0.54082	0.0128722	0.33195	0.00529136	0.31513	R	0.5102	0.0368	0.07213	STK31	serine/threonine kinase 31 [Source:HGNC Symbol;Acc:11407]
ENSACAP00000007596-D1_Acar	0.32247	0.58435	0.0033672	0.34037	0.0117577	0.31894	R	0.5101	0.04092	0.0802	ENSACAP00000007596	-
ENSACAP00000018541-D1_Acar	0.27452	0.51698	0.0374665	0.28791	0.0388138	0.27215	R	0.5087	0.0299	0.05877	PODXL2	podocalyxin-like 2 [Source:HGNC Symbol;Acc:17936]
ENSACAP00000005625-D1_Acar	0.35441	0.51299	0.0133307	0.36737	7.5014e-06	0.35297	R	0.5079	0.02859	0.05628	CEP250	centrosomal protein 250kDa [Source:HGNC Symbol;Acc:1859]
ENSACAP00000000201-D1_Acar	0.2593	0.52661	0.0209543	0.27396	0.0423475	0.2577	R	0.5077	0.03232	0.06367	SIAE	sialic acid acetylesterase [Source:HGNC Symbol;Acc:18187]
ENSACAP00000002267-D1_Acar	0.23149	0.71721	0.00161278	0.25581	0.387412	0.22951	R	0.5073	0.03822	0.07533	EPHX2	epoxide hydrolase 2, cytoplasmic [Source:HGNC Symbol;Acc:3402]
ENSACAP00000015225-D1_Acar	0.14207	0.53362	0.00717471	0.15362	0.246008	0.14117	R	0.5058	0.01472	0.02911	ENSACAP00000015225	Uncharacterized protein [Source:UniProtKB/TrEMBL;Acc:G1KR59]
ENSACAP00000016012-D1_Acar	0.24417	0.50557	0.0468546	0.25558	0.0684297	0.2438	R	0.5054	0.02155	0.04264	C14orf45	chromosome 14 open reading frame 45 [Source:HGNC Symbol;Acc:19855]
ENSACAP00000012051-D1_Acar	0.16328	0.51865	0.000428009	0.17589	0.0676416	0.16191	R	0.5045	0.02714	0.05378	TM7SF3	transmembrane 7 superfamily member 3 [Source:HGNC Symbol;Acc:23049]
ENSACAP00000012760-D1_Acar	0.25994	0.56074	0.0228425	0.2806	0.0919487	0.25738	R	0.5041	0.05181	0.10277	PTGR1	prostaglandin reductase 1 [Source:HGNC Symbol;Acc:18429]
ENSPSIP00000017164-D1_Acar	0.32699	0.51318	0.00313795	0.3406	2.42716e-05	0.32446	R	0.5041	0.04034	0.08002	RP1	retinitis pigmentosa 1 (autosomal dominant) [Source:HGNC Symbol;Acc:10263]
ENSACAP00000001452-D1_Acar	0.2143	0.5221	0.000101167	0.22552	0.00676911	0.21351	R	0.5032	0.01946	0.03866	ENSACAP00000001452	Uncharacterized protein [Source:UniProtKB/TrEMBL;Acc:G1K9J8]
ENSACAP00000009785-D1_Acar	0.2631	0.56196	0.004593	0.27583	0.0427295	0.26039	R	0.5026	0.0213	0.04238	USP54	ubiquitin specific peptidase 54 [Source:HGNC Symbol;Acc:23513]
ENSACAP00000010927-D1_Acar	0.1197	0.49613	0.00981538	0.13525	0.233515	0.11808	R	0.5019	0.02261	0.04504	FAM167A	family with sequence similarity 167, member A [Source:HGNC Symbol;Acc:15549]
ENSACAP00000015152-D1_Acar	0.21389	0.5216	0.0400946	0.22529	0.147379	0.21371	R	0.5017	0.02067	0.04119	EFCAB4A	EF-hand calcium binding domain 4A [Source:HGNC Symbol;Acc:28703]
ENSACAP00000002189-D2_Acar	0.27523	0.56602	0.000910669	0.29509	0.0210771	0.26898	R	0.5013	0.06265	0.12498	ENSACAP00000002189	-
ENSACAP00000020576-D1_Acar	0.27736	0.51502	0.0242958	0.29304	0.0167421	0.27626	R	0.5011	0.03071	0.06129	ENSACAP00000020576	Uncharacterized protein [Source:UniProtKB/TrEMBL;Acc:G1KVA3]
ENSACAP00000010305-D1_Acar	0.15302	0.49492	0.00466916	0.16892	0.120369	0.15156	R	0.5006	0.02907	0.05807	DECR1	2,4-dienoyl CoA reductase 1, mitochondrial [Source:HGNC Symbol;Acc:2753]
ENSACAP00000016270-D1_Acar	0.24195	0.71868	0.00460042	0.27103	0.420689	0.23985	R	0.5004	0.06964	0.13918	ENSACAP00000016270	-
ENSACAP00000006881-D1_Acar	0.0877	1.27847	0.0073771	0.10301	0.867114	0.08802	R	0.4996	0.02733	0.0547	NDUFA7	NADH dehydrogenase (ubiquinone) 1 alpha subcomplex, 7, 14.5kDa [Source:HGNC Symbol;Acc:7691]
ENSACAP00000009604-D1_Acar	0.11732	0.62444	0.0273742	0.13308	0.607345	0.1161	R	0.4996	0.02527	0.05058	LYRM1	LYR motif containing 1 [Source:HGNC Symbol;Acc:25074]
ENSACAP00000006530-D1_Acar	0.26932	0.50688	0.00119766	0.29014	0.000504407	0.26427	R	0.4993	0.0493	0.09875	CEP164	centrosomal protein 164kDa [Source:HGNC Symbol;Acc:29182]
ENSACAP00000011037-D1_Acar	0.31122	0.56513	0.0313159	0.3308	0.0482566	0.30465	R	0.4967	0.06317	0.1272	C3AR1	complement component 3a receptor 1 [Source:HGNC Symbol;Acc:1319]
ENSACAP00000008395-D1_Acar	0.32143	0.53616	0.000139534	0.34201	5.65102e-06	0.31434	R	0.4967	0.0795	0.16008	ASXL1	additional sex combs like 1 (Drosophila) [Source:HGNC Symbol;Acc:18318]
ENSPSIP00000005055-D1_Acar	0.20285	0.52511	0.010156	0.22632	0.112474	0.19807	R	0.4945	0.06231	0.12601	AQP11	aquaporin 11 [Source:HGNC Symbol;Acc:19940]
ENSACAP00000003294-D1_Acar	0.14913	0.52824	0.0129621	0.18665	0.236236	0.14825	R	0.4944	0.08769	0.17736	NDUFS5	NADH dehydrogenase (ubiquinone) Fe-S protein 5, 15kDa (NADH-coenzyme Q reductase) [Source:HGNC Symbol;Acc:7712]
ENSACAP00000016545-D1_Acar	0.15568	0.45836	0.0471912	0.17026	0.147245	0.1551	R	0.4938	0.02362	0.04784	TMEM205	transmembrane protein 205 [Source:HGNC Symbol;Acc:29631]
ENSACAP00000018546-D1_Acar	0.19148	0.49777	0.00438909	0.21294	0.0413129	0.18923	R	0.4938	0.04748	0.09614	OR14I1	olfactory receptor, family 14, subfamily I, member 1 [Source:HGNC Symbol;Acc:19575]
ENSACAP00000005728-D1_Acar	0.17417	0.77063	0.00423041	0.19181	0.665677	0.1732	R	0.4937	0.02378	0.04816	ENSACAP00000005728	-
ENSPSIP00000020156-D1_Acar	0.1472	0.52133	8.07154e-06	0.16222	0.0274736	0.14656	R	0.493	0.02024	0.04105	SLCO5A1	solute carrier organic anion transporter family, member 5A1 [Source:HGNC Symbol;Acc:19046]
ENSGALP00000037128-D1_Acar	0.24755	0.47251	0.016862	0.25752	0.00880761	0.24524	R	0.4926	0.02361	0.04793	FMN1	formin [Source:RefSeq peptide;Acc:NP_989754]
ENSACAP00000005428-D1_Acar	0.2854	0.51532	0.0366388	0.29985	0.023224	0.28403	R	0.4923	0.02987	0.06068	FAM161A	family with sequence similarity 161, member A [Source:HGNC Symbol;Acc:25808]
ENSACAP00000003390-D1_Acar	0.28379	0.51942	0.00776544	0.29598	0.00578498	0.28202	R	0.4923	0.02618	0.05318	IGFN1	immunoglobulin-like and fibronectin type III domain containing 1 [Source:HGNC Symbol;Acc:24607]
ENSACAP00000001628-D1_Acar	0.21867	0.5966	6.38077e-05	0.23665	0.0754587	0.21624	R	0.4921	0.03037	0.06171	SMC6	structural maintenance of chromosomes 6 [Source:HGNC Symbol;Acc:20466]
ENSACAP00000005186-D1_Acar	0.18404	0.50032	0.00746266	0.19958	0.095494	0.18121	R	0.492	0.03055	0.06209	FUCA1	fucosidase, alpha-L- 1, tissue [Source:HGNC Symbol;Acc:4006]
ENSACAP00000008241-D1_Acar	0.22387	1.37706	0.00465982	0.27029	0.687059	0.22501	R	0.4919	0.1234	0.25088	GUCA2A	guanylate cyclase activator 2A (guanylin) [Source:HGNC Symbol;Acc:4682]
ENSACAP00000011939-D1_Acar	0.11941	0.5352	0.00803951	0.12853	0.288417	0.11918	R	0.491	0.00984	0.02003	ZPLD1	zona pellucida-like domain containing 1 [Source:HGNC Symbol;Acc:27022]
ENSACAP00000019506-D1_Acar	0.23773	0.52707	0.00468024	0.25764	0.0274162	0.23579	R	0.4909	0.04204	0.08563	ENSACAP00000019506	Uncharacterized protein [Source:UniProtKB/TrEMBL;Acc:G1KJR8]
ENSACAP00000012614-D1_Acar	0.19032	0.52994	0.0214668	0.20407	0.163566	0.19029	R	0.4908	0.02263	0.0461	CCDC109B	coiled-coil domain containing 109B [Source:HGNC Symbol;Acc:26076]
ENSACAP00000013632-D1_Acar	0.16099	0.51313	0.00090978	0.17267	0.0651468	0.16062	R	0.4907	0.01824	0.03717	LRRC40	leucine rich repeat containing 40 [Source:HGNC Symbol;Acc:26004]
ENSACAP00000014551-D1_Acar	0.3392	0.53301	0.032506	0.35233	0.00340342	0.33784	R	0.4906	0.04508	0.0919	ENSACAP00000014551	Uncharacterized protein [Source:UniProtKB/TrEMBL;Acc:G1KQC1]
ENSACAP00000002456-D1_Acar	0.19348	0.49213	0.0385149	0.20446	0.131466	0.19299	R	0.4902	0.01972	0.04022	PDCD2	programmed cell death 2 [Source:HGNC Symbol;Acc:8762]
ENSACAP00000006066-D1_Acar	0.21937	0.54815	1.39785e-06	0.23679	0.00243805	0.21808	R	0.49	0.03256	0.06646	DHX57	DEAH (Asp-Glu-Ala-Asp/His) box polypeptide 57 [Source:HGNC Symbol;Acc:20086]
ENSACAP00000013774-D1_Acar	0.30751	0.52809	0.0117008	0.32119	0.00312842	0.30625	R	0.4898	0.03121	0.06371	CCDC150	coiled-coil domain containing 150 [Source:HGNC Symbol;Acc:26834]
ENSACAP00000012095-D1_Acar	0.21829	0.49534	0.00489589	0.24006	0.0188356	0.21844	R	0.4895	0.10919	0.22308	EPYC	epiphycan [Source:HGNC Symbol;Acc:3053]
ENSACAP00000000868-D1_Acar	0.15603	0.52158	0.0210069	0.1722	0.244427	0.15519	R	0.4891	0.0276	0.05643	FKBP14	FK506 binding protein 14, 22 kDa [Source:HGNC Symbol;Acc:18625]
ENSACAP00000007890-D1_Acar	0.24518	0.51783	0.0170051	0.25816	0.050076	0.24235	R	0.489	0.02843	0.05815	SUN2	Sad1 and UNC84 domain containing 2 [Source:HGNC Symbol;Acc:14210]
ENSACAP00000011958-D1_Acar	0.34565	0.5114	0.0202562	0.35627	8.26997e-05	0.34372	R	0.4888	0.03412	0.0698	FRMPD1	FERM and PDZ domain containing 1 [Source:HGNC Symbol;Acc:29159]
ENSACAP00000005742-D1_Acar	0.21376	0.6498	0.0112731	0.23241	0.343675	0.21283	R	0.4885	0.02812	0.05756	HSD11B1	hydroxysteroid (11-beta) dehydrogenase 1 [Source:HGNC Symbol;Acc:5208]
ENSACAP00000006627-D1_Acar	0.08838	0.49801	0.00224569	0.10117	0.241326	0.08763	R	0.4882	0.01987	0.0407	PNPO	pyridoxamine 5'-phosphate oxidase [Source:HGNC Symbol;Acc:30260]
ENSACAP00000003184-D1_Acar	0.2651	0.53269	0.0280338	0.27773	0.0578779	0.26372	R	0.488	0.02463	0.05048	C2orf63	chromosome 2 open reading frame 63 [Source:HGNC Symbol;Acc:26453]
ENSACAP00000001957-D1_Acar	0.11454	0.48639	0.034716	0.12456	0.315342	0.11434	R	0.4879	0.01355	0.02777	GRPEL1	GrpE-like 1, mitochondrial (E. coli) [Source:HGNC Symbol;Acc:19696]
ENSACAP00000019218-D1_Acar	0.31794	0.5017	0.00494616	0.33065	3.58488e-05	0.3156	R	0.4875	0.03701	0.07591	ATAD5	ATPase family, AAA domain containing 5 [Source:HGNC Symbol;Acc:25752]
ENSACAP00000014415-D1_Acar	0.21372	0.50983	0.0130577	0.23018	0.0544362	0.21285	R	0.4867	0.02543	0.05225	PM20D2	peptidase M20 domain containing 2 [Source:HGNC Symbol;Acc:21408]
ENSP00000354109-D1_Acar	0.32777	0.52543	0.0333818	0.33812	0.00485836	0.32611	R	0.4865	0.02741	0.05634	RGS22	regulator of G-protein signaling 22 [Source:HGNC Symbol;Acc:24499]
ENSACAP00000014022-D1_Acar	0.23301	0.55038	7.83721e-07	0.24994	0.00117976	0.23092	R	0.4864	0.04496	0.09243	ABCC12	ATP-binding cassette, sub-family C (CFTR/MRP), member 12 [Source:HGNC Symbol;Acc:14640]
ENSACAP00000016560-D1_Acar	0.24458	0.50058	0.00348361	0.26211	0.00600668	0.24373	R	0.4863	0.04687	0.0964	PARP12	poly (ADP-ribose) polymerase family, member 12 [Source:HGNC Symbol;Acc:21919]
ENSACAP00000010137-D1_Acar	0.12743	0.4841	0.019314	0.13823	0.22544	0.12711	R	0.4859	0.01392	0.02866	SUMF1	sulfatase modifying factor 1 [Source:HGNC Symbol;Acc:20376]
ENSACAP00000004681-D1_Acar	0.21247	0.64132	0.0194806	0.23197	0.399484	0.21022	R	0.4841	0.03	0.06196	ADORA1	adenosine A1 receptor [Source:HGNC Symbol;Acc:262]
ENSACAP00000005591-D1_Acar	0.15844	0.50567	0.0103254	0.16748	0.1564	0.15824	R	0.4837	0.01286	0.02658	GDF5	growth differentiation factor 5 [Source:HGNC Symbol;Acc:4220]
ENSACAP00000008583-D1_Acar	0.14529	0.52064	0.000179492	0.16171	0.0598551	0.14419	R	0.4834	0.02576	0.05328	LPCAT4	lysophosphatidylcholine acyltransferase 4 [Source:HGNC Symbol;Acc:30059]
ENSACAP00000003064-D1_Acar	0.3705	0.63932	0.0329206	0.38297	0.0947176	0.36726	R	0.4833	0.02581	0.0534	UMODL1	uromodulin-like 1 [Source:HGNC Symbol;Acc:12560]
ENSACAP00000013150-D1_Acar	0.04103	0.4591	0.0151333	0.05405	0.425132	0.04084	R	0.4829	0.01626	0.03368	NPY	neuropeptide Y [Source:HGNC Symbol;Acc:7955]
ENSACAP00000004604-D1_Acar	0.20574	0.53852	0.00434321	0.22386	0.0807499	0.20397	R	0.4812	0.03735	0.07762	CATSPER4	cation channel, sperm associated 4 [Source:HGNC Symbol;Acc:23220]
ENSACAP00000005407-D1_Acar	0.26876	0.48591	0.0476597	0.2895	0.0163604	0.26865	R	0.4808	0.04094	0.08515	CIR1	corepressor interacting with RBPJ, 1 [Source:HGNC Symbol;Acc:24217]
ENSACAP00000012865-D1_Acar	0.32055	0.52063	0.032706	0.3353	0.00486289	0.31776	R	0.4807	0.03708	0.07713	ENSACAP00000012865	Uncharacterized protein [Source:UniProtKB/TrEMBL;Acc:G1KN91]
ENSACAP00000015522-D1_Acar	0.38265	0.49878	0.0134671	0.39078	2.3871e-10	0.38049	R	0.4798	0.03345	0.06971	ENSACAP00000015522	Uncharacterized protein [Source:UniProtKB/TrEMBL;Acc:G1KRK3]
ENSACAP00000005821-D1_Acar	0.14577	0.47176	0.00817723	0.15772	0.0863549	0.1454	R	0.4795	0.02141	0.04465	SAG	S-antigen; retina and pineal gland (arrestin) [Source:HGNC Symbol;Acc:10521]
ENSACAP00000019207-D1_Acar	0.07859	0.53473	0.00111284	0.09097	0.332727	0.07806	R	0.4795	0.02321	0.04841	MPV17L2	MPV17 mitochondrial membrane protein-like 2 [Source:HGNC Symbol;Acc:28177]
ENSACAP00000008492-D1_Acar	0.16533	0.50145	0.00225541	0.17759	0.0718055	0.16469	R	0.4788	0.01854	0.03871	CDKL2	cyclin-dependent kinase-like 2 (CDC2-related kinase) [Source:HGNC Symbol;Acc:1782]
ENSACAP00000013838-D1_Acar	0.27253	0.50261	0.00158828	0.28462	0.000473827	0.27115	R	0.4767	0.02547	0.05344	RPAP1	RNA polymerase II associated protein 1 [Source:HGNC Symbol;Acc:24567]
ENSACAP00000019206-D1_Acar	0.20299	0.67632	0.0437197	0.2199	0.511407	0.20161	R	0.4767	0.01882	0.03948	KCNK17	potassium channel, subfamily K, member 17 [Source:HGNC Symbol;Acc:14465]
ENSACAP00000010793-D1_Acar	0.12513	0.49637	0.00010893	0.13746	0.0585508	0.12458	R	0.476	0.01713	0.03599	TKT	transketolase [Source:HGNC Symbol;Acc:11834]
ENSACAP00000016613-D1_Acar	0.23825	0.4979	0.000503861	0.24988	0.00127746	0.2371	R	0.4759	0.0213	0.04476	ATP7B	ATPase, Cu++ transporting, beta polypeptide [Source:HGNC Symbol;Acc:870]
ENSACAP00000002793-D1_Acar	0.26566	0.48839	0.0408555	0.27545	0.0261548	0.26259	R	0.4757	0.02378	0.05	RTN3	reticulon 3 [Source:HGNC Symbol;Acc:10469]
ENSACAP00000005676-D1_Acar	0.22452	0.50882	0.00245185	0.23566	0.0222274	0.22227	R	0.4757	0.0214	0.04499	LAMB3	laminin, beta 3 [Source:HGNC Symbol;Acc:6490]
ENSACAP00000005746-D1_Acar	0.21494	0.51821	0.00477783	0.22932	0.0387257	0.21412	R	0.4747	0.02601	0.0548	OTOP3	otopetrin 3 [Source:HGNC Symbol;Acc:19658]
ENSACAP00000008381-D1_Acar	0.16396	0.49486	0.000263566	0.1798	0.0232799	0.16299	R	0.4741	0.02912	0.06141	SLC16A8	solute carrier family 16, member 8 (monocarboxylic acid transporter 3) [Source:HGNC Symbol;Acc:16270]
ENSACAP00000004648-D1_Acar	0.16544	0.48746	0.0116729	0.17869	0.112694	0.16484	R	0.4735	0.01926	0.04068	BBOX1	butyrobetaine (gamma), 2-oxoglutarate dioxygenase (gamma-butyrobetaine hydroxylase) 1 [Source:HGNC Symbol;Acc:964]
ENSACAP00000017463-D1_Acar	0.18536	0.51021	4.02343e-06	0.20063	0.0041513	0.18326	R	0.4732	0.03471	0.07334	SNX19	sorting nexin 19 [Source:HGNC Symbol;Acc:21532]
ENSACAP00000019120-D1_Acar	0.33529	0.52171	0.0363162	0.35004	0.00234697	0.33207	R	0.4731	0.04962	0.10488	ENSACAP00000019120	-
ENSACAP00000019283-D1_Acar	0.1686	0.54136	0.0304496	0.17955	0.305497	0.16808	R	0.4715	0.01866	0.03959	NECAB1	N-terminal EF-hand calcium binding protein 1 [Source:HGNC Symbol;Acc:20983]
ENSACAP00000007155-D1_Acar	0.17866	0.49149	0.00152533	0.19577	0.0275408	0.17735	R	0.4713	0.02994	0.06352	SLC43A3	solute carrier family 43, member 3 [Source:HGNC Symbol;Acc:17466]
ENSACAP00000002996-D1_Acar	0.2234	0.49547	0.000126798	0.24373	0.00114241	0.21824	R	0.4712	0.05153	0.10936	TMCO7	transmembrane and coiled-coil domains 7 [Source:HGNC Symbol;Acc:25749]
ENSACAP00000010061-D1_Acar	0.12046	0.44959	0.0381679	0.13388	0.233033	0.11958	R	0.4712	0.02495	0.05294	CALML4	calmodulin-like 4 [Source:HGNC Symbol;Acc:18445]
ENSACAP00000020163-D1_Acar	0.24519	0.48066	0.00809959	0.26397	0.00473511	0.24307	R	0.4703	0.03624	0.07706	ENSACAP00000020163	Uncharacterized protein [Source:UniProtKB/TrEMBL;Acc:G1KXK6]
ENSACAP00000017421-D1_Acar	0.25963	0.48981	0.0180847	0.27127	0.0120689	0.25766	R	0.4697	0.03203	0.06819	RIPK1	receptor (TNFRSF)-interacting serine-threonine kinase 1 [Source:HGNC Symbol;Acc:10019]
ENSGALP00000004719-D1_Acar	0.20381	0.4307	0.0298368	0.21872	0.0403499	0.19822	R	0.4695	0.04823	0.10271	F1NAR5_CHICK	Uncharacterized protein [Source:UniProtKB/TrEMBL;Acc:F1NAR5]
ENSACAP00000009641-D1_Acar	0.23829	0.47066	0.00525135	0.25249	0.00215434	0.23715	R	0.4688	0.03155	0.06729	VWA2	von Willebrand factor A domain containing 2 [Source:HGNC Symbol;Acc:24709]
ENSACAP00000009527-D1_Acar	0.28733	0.50948	0.0191116	0.30137	0.00852229	0.28417	R	0.4683	0.04102	0.08761	ERI2	ERI1 exoribonuclease family member 2 [Source:HGNC Symbol;Acc:30541]
ENSACAP00000002249-D1_Acar	0.28114	0.49944	0.00315047	0.2955	0.000491349	0.27867	R	0.468	0.03399	0.07262	MOV10L1	Mov10l1, Moloney leukemia virus 10-like 1, homolog (mouse) [Source:HGNC Symbol;Acc:7201]
ENSPSIP00000007760-D1_Acar	0.24365	0.50339	0.0336104	0.25979	0.0604217	0.24174	R	0.4679	0.03786	0.08092	CCDC83	coiled-coil domain containing 83 [Source:HGNC Symbol;Acc:28535]
ENSACAP00000004040-D1_Acar	0.12238	0.46785	0.0091223	0.14046	0.128731	0.12232	R	0.4679	0.02174	0.04646	DTWD2	DTW domain containing 2 [Source:HGNC Symbol;Acc:19334]
ENSACAP00000005367-D1_Acar	0.10222	0.58325	0.0334636	0.1134	0.546032	0.10187	R	0.4674	0.01701	0.03639	PFDN5	prefoldin subunit 5 [Source:HGNC Symbol;Acc:8869]
ENSACAP00000013246-D1_Acar	0.21129	0.46039	0.0199677	0.22334	0.0244991	0.2101	R	0.4673	0.0209	0.04473	CD2AP	CD2-associated protein [Source:HGNC Symbol;Acc:14258]
ENSACAP00000000627-D1_Acar	0.0725	0.48047	0.00160477	0.08443	0.239042	0.07253	R	0.4672	0.01798	0.03848	ING5	inhibitor of growth family, member 5 [Source:HGNC Symbol;Acc:19421]
ENSACAP00000007243-D1_Acar	0.32643	0.57642	0.00127192	0.34047	0.00277388	0.32306	R	0.4671	0.02714	0.0581	GPR179	G protein-coupled receptor 179 [Source:HGNC Symbol;Acc:31371]
ENSPSIP00000006633-D1_Acar	0.27851	0.47974	0.00841037	0.29247	0.000606093	0.27584	R	0.4667	0.03616	0.07748	EMILIN2	elastin microfibril interfacer 2 [Source:HGNC Symbol;Acc:19881]
ENSPSIP00000010108-D1_Acar	0.14485	0.48582	0.00264607	0.15586	0.0755483	0.14423	R	0.4663	0.01658	0.03555	TOM1	target of myb1 (chicken) [Source:HGNC Symbol;Acc:11982]
ENSACAP00000016712-D1_Acar	0.17498	0.52962	0.00701656	0.19156	0.152232	0.17314	R	0.4662	0.02769	0.0594	ECSIT	ECSIT homolog (Drosophila) [Source:HGNC Symbol;Acc:29548]
ENSACAP00000015800-D1_Acar	0.24577	0.48552	0.0378428	0.25856	0.0345486	0.24375	R	0.4661	0.02508	0.05381	SPATS2L	spermatogenesis associated, serine-rich 2-like [Source:HGNC Symbol;Acc:24574]
ENSACAP00000004253-D1_Acar	0.15675	0.45111	0.00663254	0.1724	0.0781349	0.15313	R	0.466	0.03644	0.07819	ENSACAP00000004253	-
ENSGALP00000019441-D1_Acar	0.24194	0.59847	0.0273803	0.26974	0.23965	0.23846	R	0.4659	0.0854	0.18329	TMEM186	transmembrane protein 186 [Source:HGNC Symbol;Acc:24530]
ENSPSIP00000014109-D1_Acar	0.23109	0.55256	0.00357297	0.2461	0.0670802	0.22843	R	0.4658	0.03333	0.07156	ENSPSIP00000014109	-
ENSACAP00000002421-D1_Acar	0.21753	0.4684	0.0263983	0.22766	0.0407055	0.21582	R	0.4657	0.01676	0.03599	FAM129A	family with sequence similarity 129, member A [Source:HGNC Symbol;Acc:16784]
ENSACAP00000021037-D1_Acar	0.22964	0.5158	0.0237899	0.24325	0.0750182	0.22872	R	0.4649	0.02364	0.05084	KIF25	kinesin family member 25 [Source:HGNC Symbol;Acc:6390]
ENSACAP00000021138-D2_Acar	0.23865	0.47111	0.0097168	0.25787	0.00494157	0.23427	R	0.4647	0.05266	0.11333	ENSACAP00000021138	-
ENSP00000328487-D1_Acar	0.22177	0.48124	0.000401166	0.24031	0.00204705	0.21632	R	0.4646	0.04797	0.10325	CCDC87	coiled-coil domain containing 87 [Source:HGNC Symbol;Acc:25579]
ENSPSIP00000000350-D1_Acar	0.11508	0.45546	0.0196139	0.12544	0.20499	0.1152	R	0.4644	0.01705	0.03671	DNAJB8	DnaJ (Hsp40) homolog, subfamily B, member 8 [Source:HGNC Symbol;Acc:23699]
ENSACAP00000009080-D1_Acar	0.2346	0.50484	0.032565	0.24623	0.0687352	0.23353	R	0.4644	0.02213	0.04765	HEXB	hexosaminidase B (beta polypeptide) [Source:HGNC Symbol;Acc:4879]
ENSACAP00000000709-D1_Acar	0.24622	0.47764	0.00397701	0.26023	0.00226898	0.24357	R	0.4633	0.01959	0.04228	SHROOM2	shroom family member 2 [Source:HGNC Symbol;Acc:630]
ENSACAP00000005911-D1_Acar	0.21498	0.4801	2.2088e-08	0.24627	5.6057e-07	0.20757	R	0.463	0.09098	0.19651	SHROOM4	shroom family member 4 [Source:HGNC Symbol;Acc:29215]
ENSACAP00000000584-D1_Acar	0.20691	0.48245	0.00287317	0.22399	0.0159585	0.20388	R	0.4626	0.04754	0.10277	MFGE8	milk fat globule-EGF factor 8 protein [Source:HGNC Symbol;Acc:7036]
ENSACAP00000014568-D1_Acar	0.24496	0.52829	9.59943e-08	0.25847	2.62027e-05	0.24282	R	0.4621	0.02221	0.04807	ENSACAP00000014568	Uncharacterized protein [Source:UniProtKB/TrEMBL;Acc:G1KQD1]
ENSACAP00000015082-D1_Acar	0.24599	0.4618	0.047352	0.25585	0.0166812	0.24454	R	0.4617	0.02276	0.0493	C17orf56	chromosome 17 open reading frame 56 [Source:HGNC Symbol;Acc:26458]
ENSACAP00000008194-D1_Acar	0.11018	0.47684	0.00220532	0.12812	0.119292	0.10946	R	0.46	0.02946	0.06404	AANAT	aralkylamine N-acetyltransferase [Source:HGNC Symbol;Acc:19]
ENSACAP00000008626-D3_Acar	0.24607	0.47681	0.00181159	0.26958	0.000525807	0.24361	R	0.4597	0.11322	0.24628	ENSACAP00000008626	Aldehyde dehydrogenase [Source:UniProtKB/TrEMBL;Acc:G1KI64]
ENSACAP00000014640-D1_Acar	0.16351	0.53825	0.0199524	0.17471	0.290036	0.16237	R	0.4592	0.01993	0.04341	ENSACAP00000014640	-
ENSPSIP00000016691-D2_Acar	0.24313	0.47469	0.00604541	0.25658	0.00239224	0.24175	R	0.4588	0.0246	0.05361	HPS3	Hermansky-Pudlak syndrome 3 [Source:HGNC Symbol;Acc:15597]
ENSACAP00000008541-D1_Acar	0.20163	0.46086	0.0295894	0.22259	0.0390052	0.19927	R	0.4588	0.04124	0.08989	NAT6	N-acetyltransferase 6 (GCN5-related) [Source:HGNC Symbol;Acc:30252]
ENSACAP00000016999-D1_Acar	0.23165	0.48065	0.00546505	0.25313	0.00615676	0.22952	R	0.4585	0.05224	0.11395	ATE1	arginyltransferase 1 [Source:HGNC Symbol;Acc:782]
ENSACAP00000009034-D1_Acar	0.30809	0.50978	0.0330355	0.32504	0.00573983	0.30432	R	0.4576	0.05725	0.12512	TRIM25	tripartite motif containing 25 [Source:HGNC Symbol;Acc:12932]
ENSACAP00000021247-D1_Acar	0.25089	0.49868	0.0310488	0.26222	0.035856	0.24872	R	0.4553	0.03119	0.0685	ENSACAP00000021247	-
ENSACAP00000016107-D1_Acar	0.2294	0.59631	0.00428676	0.24304	0.163252	0.22753	R	0.4552	0.01958	0.04301	SPAG1	sperm associated antigen 1 [Source:HGNC Symbol;Acc:11212]
ENSACAP00000003959-D1_Acar	0.13985	0.46229	0.00045658	0.15487	0.0278837	0.13939	R	0.4542	0.025	0.05505	CAP2	CAP, adenylate cyclase-associated protein, 2 (yeast) [Source:HGNC Symbol;Acc:20039]
ENSACAP00000005538-D1_Acar	0.08794	0.45708	0.0103244	0.09746	0.21061	0.08766	R	0.4539	0.01357	0.02991	TPI1	triosephosphate isomerase 1 [Source:HGNC Symbol;Acc:12009]
ENSACAP00000003702-D1_Acar	0.15866	0.45029	0.0172243	0.17185	0.0769915	0.15814	R	0.4537	0.01943	0.04282	DTNBP1	dystrobrevin binding protein 1 [Source:HGNC Symbol;Acc:17328]
ENSACAP00000010446-D2_Acar	0.20855	0.47592	0.00158746	0.22444	0.00573705	0.20658	R	0.4537	0.0399	0.08795	ENSACAP00000010446	-
ENSMUSP00000060437-D1_Acar	0.13919	0.46143	0.00059466	0.16593	0.0241127	0.13821	R	0.4534	0.04397	0.09697	Upp2	uridine phosphorylase 2 [Source:MGI Symbol;Acc:MGI:1923904]
ENSACAP00000016522-D1_Acar	0.11514	0.41498	0.0127257	0.13288	0.0820925	0.11482	R	0.4531	0.03463	0.07643	CCDC28A	coiled-coil domain containing 28A [Source:HGNC Symbol;Acc:21098]
ENSACAP00000008297-D1_Acar	0.08756	0.46911	0.000286519	0.10235	0.102599	0.08739	R	0.4525	0.02027	0.04479	TYMS	thymidylate synthetase [Source:HGNC Symbol;Acc:12441]
ENSACAP00000015449-D1_Acar	0.26784	0.5127	0.0385822	0.27935	0.0361806	0.26561	R	0.4522	0.02237	0.04947	ARHGEF37	Rho guanine nucleotide exchange factor (GEF) 37 [Source:HGNC Symbol;Acc:34430]
ENSACAP00000005011-D1_Acar	0.12635	0.45151	0.000659933	0.13553	0.0429628	0.12602	R	0.4519	0.0153	0.03386	EFHC1	EF-hand domain (C-terminal) containing 1 [Source:HGNC Symbol;Acc:16406]
ENSACAP00000010772-D1_Acar	0.28262	0.45777	0.0224202	0.29708	0.000310479	0.27868	R	0.4519	0.04919	0.10885	ZBTB49	zinc finger and BTB domain containing 49 [Source:HGNC Symbol;Acc:19883]
ENSACAP00000004768-D1_Acar	0.06161	0.42549	0.00494046	0.07647	0.299901	0.06022	R	0.4517	0.02554	0.05655	TMEM107	transmembrane protein 107 [Source:HGNC Symbol;Acc:28128]
ENSACAP00000003075-D1_Acar	0.1685	0.47534	0.0101497	0.17865	0.0735709	0.1681	R	0.4516	0.01681	0.03722	MBOAT1	membrane bound O-acyltransferase domain containing 1 [Source:HGNC Symbol;Acc:21579]
ENSACAP00000015455-D1_Acar	0.02242	0.39428	0.0240809	0.03024	0.353218	0.02211	R	0.4514	0.00833	0.01845	SNRPC	small nuclear ribonucleoprotein polypeptide C [Source:HGNC Symbol;Acc:11157]
ENSP00000356658-D1_Acar	0.10234	0.47187	0.00609787	0.11122	0.202933	0.10221	R	0.4514	0.01154	0.02558	GPR52	G protein-coupled receptor 52 [Source:HGNC Symbol;Acc:4508]
ENSACAP00000002501-D1_Acar	0.06019	0.48413	0.000347893	0.0735	0.244018	0.06038	R	0.4502	0.01732	0.03847	EGLN3	egl nine homolog 3 (C. elegans) [Source:HGNC Symbol;Acc:14661]
ENSACAP00000018459-D1_Acar	0.30229	0.48985	0.006622	0.31487	0.000107879	0.29935	R	0.4501	0.03182	0.07069	RP1L1	retinitis pigmentosa 1-like 1 [Source:HGNC Symbol;Acc:15946]
ENSACAP00000021592-D2_Acar	0.21694	0.44972	0.0420985	0.24413	0.0232395	0.21155	R	0.4499	0.11694	0.25991	ENSACAP00000021592	-
ENSACAP00000005959-D1_Acar	0.29506	0.49696	0.000201724	0.31001	7.40898e-07	0.29184	R	0.4498	0.03381	0.07517	ENSACAP00000005959	-
ENSACAP00000011474-D1_Acar	0.10778	0.44648	5.91847e-05	0.12919	0.027879	0.10663	R	0.4496	0.03596	0.07998	RDBP	RD RNA binding protein [Source:HGNC Symbol;Acc:13974]
ENSACAP00000021511-D1_Acar	0.17848	0.5482	0.00080337	0.20399	0.143215	0.17327	R	0.4495	0.05435	0.12091	ANKLE1	ankyrin repeat and LEM domain containing 1 [Source:HGNC Symbol;Acc:26812]
ENSACAP00000010451-D1_Acar	0.20634	0.46804	0.00206877	0.21791	0.00586849	0.20543	R	0.4492	0.022	0.04898	C4orf21	chromosome 4 open reading frame 21 [Source:HGNC Symbol;Acc:25654]
ENSACAP00000007675-D1_Acar	0.26699	0.46453	0.0221559	0.27877	0.0018583	0.26433	R	0.4491	0.02697	0.06005	GALNT5	UDP-N-acetyl-alpha-D-galactosamine:polypeptide N-acetylgalactosaminyltransferase 5 (GalNAc-T5) [Source:HGNC Symbol;Acc:4127]
ENSACAP00000020514-D1_Acar	0.23186	0.46451	0.0203465	0.24765	0.0151411	0.22854	R	0.4484	0.04391	0.09793	F7	coagulation factor VII (serum prothrombin conversion accelerator) [Source:HGNC Symbol;Acc:3544]
ENSACAP00000009753-D1_Acar	0.27788	0.45166	0.00735898	0.28663	3.66511e-05	0.27654	R	0.4483	0.02114	0.04715	GOLGA4	golgin A4 [Source:HGNC Symbol;Acc:4427]
ENSGALP00000010792-D1_Acar	0.10038	0.41226	0.000822631	0.1159	0.0392842	0.09941	R	0.4477	0.0232	0.05182	PDLI4_CHICK	PDZ and LIM domain protein 4 [Source:UniProtKB/Swiss-Prot;Acc:Q9PW72]
ENSACAP00000001540-D1_Acar	0.198	0.46505	0.00127019	0.21031	0.00498176	0.19712	R	0.4472	0.02369	0.05298	TRAK2	trafficking protein, kinesin binding 2 [Source:HGNC Symbol;Acc:13206]
ENSACAP00000011291-D1_Acar	0.21388	0.47518	1.07981e-07	0.24838	1.61218e-06	0.20478	R	0.4465	0.09998	0.22391	FHAD1	forkhead-associated (FHA) phosphopeptide binding domain 1 [Source:HGNC Symbol;Acc:29408]
ENSACAP00000006179-D1_Acar	0.15065	0.44944	0.00120796	0.16467	0.022853	0.14996	R	0.4464	0.0203	0.04549	SCLT1	sodium channel and clathrin linker 1 [Source:HGNC Symbol;Acc:26406]
ENSACAP00000009312-D1_Acar	0.32744	0.49226	0.01895	0.34293	9.05466e-05	0.31837	R	0.4461	0.06747	0.15124	ALMS1	Alstrom syndrome 1 [Source:HGNC Symbol;Acc:428]
ENSPSIP00000007577-D1_Acar	0.28883	0.48846	0.017622	0.2963	0.00231019	0.28691	R	0.446	0.02881	0.06461	ASPM	asp (abnormal spindle) homolog, microcephaly associated (Drosophila) [Source:HGNC Symbol;Acc:19048]
ENSACAP00000010611-D1_Acar	0.3049	0.47512	2.19641e-05	0.31468	3.19011e-12	0.30345	R	0.4457	0.02855	0.06405	APOB	apolipoprotein B (including Ag(x) antigen) [Source:HGNC Symbol;Acc:603]
ENSACAP00000011389-D1_Acar	0.23026	0.48159	0.00359664	0.24569	0.00454219	0.22962	R	0.4456	0.03681	0.08261	ACOX2	acyl-CoA oxidase 2, branched chain [Source:HGNC Symbol;Acc:120]
ENSACAP00000012078-D1_Acar	0.10434	0.44091	5.28371e-05	0.11797	0.0437499	0.10234	R	0.4451	0.02961	0.06653	ZGPAT	zinc finger, CCCH-type with G patch domain [Source:HGNC Symbol;Acc:15948]
ENSPSIP00000006399-D1_Acar	0.30965	0.47114	0.00283127	0.32259	1.2451e-07	0.30786	R	0.4445	0.02652	0.05965	ENSPSIP00000006399	-
ENSACAP00000020455-D1_Acar	0.151	0.51833	0.0176229	0.16937	0.214472	0.14728	R	0.4442	0.02184	0.04918	MAPK15	mitogen-activated protein kinase 15 [Source:HGNC Symbol;Acc:24667]
ENSACAP00000016395-D1_Acar	0.19253	0.47176	0.0073023	0.20945	0.027867	0.19093	R	0.4442	0.03382	0.07613	ENSACAP00000016395	-
ENSACAP00000001076-D1_Acar	0.16484	0.52217	0.0070006	0.17781	0.192525	0.16314	R	0.4441	0.03526	0.07939	PHYH	phytanoyl-CoA 2-hydroxylase [Source:HGNC Symbol;Acc:8940]
ENSACAP00000007026-D1_Acar	0.09214	0.44604	0.000171271	0.10423	0.0548035	0.09189	R	0.4432	0.01382	0.03117	ENSACAP00000007026	-
ENSACAP00000015685-D1_Acar	0.33751	0.47448	0.000522386	0.34787	1.03806e-13	0.3326	R	0.4427	0.02561	0.05785	ENSACAP00000015685	Uncharacterized protein [Source:UniProtKB/TrEMBL;Acc:G1KRW8]
ENSACAP00000011571-D1_Acar	0.29874	0.47469	0.023802	0.30973	0.000423922	0.29623	R	0.4412	0.0281	0.06371	IMPG2	interphotoreceptor matrix proteoglycan 2 [Source:HGNC Symbol;Acc:18362]
ENSACAP00000004024-D1_Acar	0.19677	0.45467	1.37584e-06	0.21143	5.24737e-06	0.19579	R	0.4412	0.02955	0.06698	ABCC2	ATP-binding cassette, sub-family C (CFTR/MRP), member 2 [Source:HGNC Symbol;Acc:53]
ENSACAP00000005122-D1_Acar	0.1629	0.4496	0.00500736	0.18213	0.0225642	0.16258	R	0.4406	0.03437	0.07803	LRRC59	leucine rich repeat containing 59 [Source:HGNC Symbol;Acc:28817]
ENSACAP00000007127-D1_Acar	0.25728	0.43955	0.0471597	0.27536	0.00170569	0.25489	R	0.4405	0.04747	0.10777	MFSD9	major facilitator superfamily domain containing 9 [Source:HGNC Symbol;Acc:28158]
ENSACAP00000002910-D1_Acar	0.15981	0.50636	0.0105455	0.16796	0.152847	0.15934	R	0.4401	0.01169	0.02657	PUS10	pseudouridylate synthase 10 [Source:HGNC Symbol;Acc:26505]
ENSACAP00000014150-D1_Acar	0.30911	0.51643	0.00274607	0.32199	0.000257623	0.30365	R	0.4391	0.02424	0.05522	MGA	MAX gene associated [Source:HGNC Symbol;Acc:14010]
ENSACAP00000004136-D1_Acar	0.14672	0.44998	1.69078e-06	0.16065	0.000822156	0.14647	R	0.4388	0.02193	0.04999	STARD13	StAR-related lipid transfer (START) domain containing 13 [Source:HGNC Symbol;Acc:19164]
ENSACAP00000014008-D1_Acar	0.23285	0.45283	0.0358386	0.24147	0.0157313	0.23231	R	0.4385	0.01634	0.03726	VEZT	vezatin, adherens junctions transmembrane protein [Source:HGNC Symbol;Acc:18258]
ENSACAP00000014288-D1_Acar	0.2328	0.48764	0.000528737	0.24683	0.00123486	0.23124	R	0.4385	0.02928	0.06677	TRPA1	transient receptor potential cation channel, subfamily A, member 1 [Source:HGNC Symbol;Acc:497]
ENSPSIP00000016345-D1_Acar	0.27474	0.61881	0.000170696	0.29468	0.0374243	0.27047	R	0.4379	0.0311	0.07102	FANCM	Fanconi anemia, complementation group M [Source:HGNC Symbol;Acc:23168]
ENSACAP00000013202-D1_Acar	0.22545	0.46378	0.0215787	0.23723	0.0167099	0.2238	R	0.4377	0.02218	0.05067	GALC	galactosylceramidase [Source:HGNC Symbol;Acc:4115]
ENSACAP00000018599-D1_Acar	0.20298	0.46454	0.0367017	0.2187	0.0644657	0.19976	R	0.4367	0.04329	0.09912	ENSACAP00000018599	-
ENSACAP00000001425-D1_Acar	0.31613	0.49517	0.0423626	0.32685	0.00253675	0.31328	R	0.4363	0.03982	0.09127	DDX58	DEAD (Asp-Glu-Ala-Asp) box polypeptide 58 [Source:HGNC Symbol;Acc:19102]
ENSACAP00000004901-D1_Acar	0.13634	0.49486	0.00110422	0.15171	0.0882115	0.13473	R	0.4363	0.03015	0.0691	SDSL	serine dehydratase-like [Source:HGNC Symbol;Acc:30404]
ENSACAP00000008516-D1_Acar	0.10237	0.54373	3.59633e-07	0.11449	0.0725969	0.1017	R	0.436	0.01881	0.04315	HADHA	hydroxyacyl-CoA dehydrogenase/3-ketoacyl-CoA thiolase/enoyl-CoA hydratase (trifunctional protein), alpha subunit [Source:HGNC Symbol;Acc:4801]
ENSACAP00000006832-D1_Acar	0.22834	0.45668	0.0454636	0.23929	0.0531878	0.2234	R	0.4354	0.02739	0.0629	DTHD1	death domain containing 1 [Source:HGNC Symbol;Acc:37261]
ENSACAP00000019535-D1_Acar	0.16371	0.4018	0.000302221	0.18712	0.000817211	0.15863	R	0.435	0.07001	0.16094	NCAPH2	non-SMC condensin II complex, subunit H2 [Source:HGNC Symbol;Acc:25071]
ENSACAP00000011285-D1_Acar	0.17517	0.47805	0.0195477	0.18531	0.105134	0.17412	R	0.4347	0.015	0.03451	MFSD8	major facilitator superfamily domain containing 8 [Source:HGNC Symbol;Acc:28486]
ENSACAP00000005635-D1_Acar	0.14859	0.56795	0.0285979	0.15987	0.373419	0.14815	R	0.4339	0.01771	0.0408	SCN1B	sodium channel, voltage-gated, type I, beta subunit [Source:HGNC Symbol;Acc:10586]
ENSACAP00000018682-D1_Acar	0.19231	0.48713	0.00763367	0.20421	0.0517359	0.19035	R	0.4336	0.02434	0.05614	ENSACAP00000018682	-
ENSACAP00000014796-D1_Acar	0.26393	0.45766	0.0391175	0.27391	0.00511003	0.26225	R	0.4335	0.02693	0.06213	ENSACAP00000014796	Uncharacterized protein [Source:UniProtKB/TrEMBL;Acc:G1KQL9]
ENSACAP00000021652-D1_Acar	0.13101	0.44106	0.00105979	0.14916	0.0389886	0.12847	R	0.4334	0.03432	0.0792	ADAT3	adenosine deaminase, tRNA-specific 3 [Source:HGNC Symbol;Acc:25151]
ENSACAP00000002087-D1_Acar	0.09485	0.4567	0.0108582	0.11229	0.187015	0.09439	R	0.4324	0.03048	0.07049	ATP5D	ATP synthase, H+ transporting, mitochondrial F1 complex, delta subunit [Source:HGNC Symbol;Acc:837]
ENSACAP00000000063-D1_Acar	0.23951	0.44883	0.0216473	0.25232	0.00510847	0.23777	R	0.4323	0.03288	0.07607	SPTY2D1	SPT2, Suppressor of Ty, domain containing 1 (S. cerevisiae) [Source:HGNC Symbol;Acc:26818]
ENSACAP00000015970-D1_Acar	0.20715	0.44498	0.00264662	0.22022	0.00148882	0.20635	R	0.432	0.02636	0.06101	FBXO34	F-box protein 34 [Source:HGNC Symbol;Acc:20201]
ENSACAP00000015482-D1_Acar	0.26509	0.48155	1.40808e-05	0.2776	4.69245e-07	0.26208	R	0.4317	0.02539	0.05881	AKAP9	A kinase (PRKA) anchor protein (yotiao) 9 [Source:HGNC Symbol;Acc:379]
ENSACAP00000013691-D1_Acar	0.09362	0.45216	0.000638412	0.11084	0.154193	0.09198	R	0.4307	0.03983	0.09247	GLTPD1	glycolipid transfer protein domain containing 1 [Source:HGNC Symbol;Acc:28116]
ENSPSIP00000006823-D1_Acar	0.1574	0.43124	0.00548978	0.16914	0.0225264	0.15679	R	0.4302	0.0222	0.0516	ALG12	ALG12, alpha-1,6-mannosyltransferase [Source:HGNC Symbol;Acc:19358]
ENSACAP00000014787-D1_Acar	0.13774	0.54191	9.43934e-08	0.15321	0.0326611	0.13631	R	0.4298	0.02833	0.0659	ENSACAP00000014787	-
ENSACAP00000017395-D1_Acar	0.14203	0.45429	0.0116022	0.15351	0.0923139	0.1415	R	0.4297	0.01888	0.04393	ALG5	asparagine-linked glycosylation 5, dolichyl-phosphate beta-glucosyltransferase homolog (S. cerevisiae) [Source:HGNC Symbol;Acc:20266]
ENSACAP00000009540-D1_Acar	0.17096	0.50307	0.00148964	0.18848	0.0495791	0.16787	R	0.4294	0.03124	0.07275	DDX28	DEAD (Asp-Glu-Ala-Asp) box polypeptide 28 [Source:HGNC Symbol;Acc:17330]
ENSACAP00000004233-D1_Acar	0.1612	0.44465	0.0163231	0.17359	0.0600427	0.16005	R	0.4293	0.02132	0.04965	PTGER3	prostaglandin E receptor 3 (subtype EP3) [Source:HGNC Symbol;Acc:9595]
ENSACAP00000019951-D2_Acar	0.24692	0.44529	0.0498632	0.25849	0.00826901	0.24561	R	0.4289	0.03168	0.07386	PGLYRP2	peptidoglycan recognition protein 2 [Source:HGNC Symbol;Acc:30013]
ENSACAP00000003867-D1_Acar	0.19946	0.46441	0.00633511	0.21099	0.0186959	0.19815	R	0.4286	0.01915	0.04468	HSD17B4	hydroxysteroid (17-beta) dehydrogenase 4 [Source:HGNC Symbol;Acc:5213]
ENSACAP00000009939-D1_Acar	0.01103	0.42636	0.000985527	0.02698	0.3202	0.01101	R	0.428	0.01492	0.03486	CDK2AP2	cyclin-dependent kinase 2 associated protein 2 [Source:HGNC Symbol;Acc:30833]
ENSACAP00000016730-D1_Acar	0.22574	0.46834	0.00368604	0.24203	0.00519633	0.22156	R	0.4277	0.04576	0.10698	CASC1	cancer susceptibility candidate 1 [Source:HGNC Symbol;Acc:29599]
ENSACAP00000008707-D1_Acar	0.24194	0.46467	0.0156566	0.25162	0.00670003	0.24058	R	0.4276	0.01865	0.04361	INVS	inversin [Source:HGNC Symbol;Acc:17870]
ENSACAP00000018931-D1_Acar	0.26585	0.84015	0.00256414	0.32012	0.679877	0.26268	R	0.4265	0.04696	0.11011	MCPH1	microcephalin 1 [Source:HGNC Symbol;Acc:6954]
ENSACAP00000012474-D1_Acar	0.12586	0.42172	0.0405722	0.14144	0.150833	0.12575	R	0.4262	0.02779	0.06521	CALCA	calcitonin-related polypeptide alpha [Source:HGNC Symbol;Acc:1437]
ENSACAP00000017190-D1_Acar	0.20737	0.45062	0.0122178	0.2171	0.0161484	0.20585	R	0.4261	0.02104	0.04937	ENSACAP00000017190	Uncharacterized protein [Source:UniProtKB/TrEMBL;Acc:G1KTY5]
ENSPSIP00000015558-D4_Acar	0.12523	0.42957	0.0178514	0.13526	0.103091	0.12507	R	0.4259	0.01068	0.02508	2015-03-04	membrane-associated ring finger (C3HC4) 4, E3 ubiquitin protein ligase [Source:HGNC Symbol;Acc:29269]
ENSACAP00000019055-D1_Acar	0.22407	0.45453	0.0115203	0.2389	0.00530961	0.22349	R	0.4256	0.03465	0.08141	ENSACAP00000019055	-
ENSACAP00000018426-D1_Acar	0.34651	0.42499	0.0460308	0.3534	1.11022e-16	0.34171	R	0.4244	0.04227	0.09962	ZNF469	zinc finger protein 469 [Source:HGNC Symbol;Acc:23216]
ENSACAP00000010532-D1_Acar	0.18484	0.45341	0.0181908	0.19584	0.0466009	0.18346	R	0.4241	0.02111	0.04978	ENSACAP00000010532	Uncharacterized protein [Source:UniProtKB/TrEMBL;Acc:G1KKG7]
ENSACAP00000010578-D1_Acar	0.10124	0.48687	0.0258495	0.1099	0.37423	0.1009	R	0.4238	0.01149	0.02711	ZFYVE21	zinc finger, FYVE domain containing 21 [Source:HGNC Symbol;Acc:20760]
ENSACAP00000016729-D1_Acar	0.25482	0.4331	0.0347761	0.2677	0.000830726	0.25294	R	0.4235	0.03314	0.07826	MAP7	microtubule-associated protein 7 [Source:HGNC Symbol;Acc:6869]
ENSACAP00000012359-D1_Acar	0.12622	0.41809	0.0178902	0.13817	0.13742	0.12379	R	0.4235	0.02764	0.06526	ENSACAP00000012359	-
ENSGALP00000000242-D1_Acar	0.11204	0.47944	0.0368553	0.11977	0.299411	0.11177	R	0.4232	0.00912	0.02155	F1NS71_CHICK	Uncharacterized protein [Source:UniProtKB/TrEMBL;Acc:F1NS71]
ENSACAP00000007683-D1_Acar	0.05039	0.40802	0.000588725	0.05788	0.129762	0.05034	R	0.4225	0.01156	0.02736	CDK3	cyclin-dependent kinase 3 [Source:HGNC Symbol;Acc:1772]
ENSACAP00000015304-D1_Acar	0.24605	0.46656	0.03552	0.26311	0.013488	0.24293	R	0.4222	0.03652	0.08651	ENSACAP00000015304	Uncharacterized protein [Source:UniProtKB/TrEMBL;Acc:G1KR96]
ENSACAP00000002838-D1_Acar	0.2309	0.46282	0.00950004	0.24271	0.00670666	0.22888	R	0.4221	0.02714	0.06429	ENSACAP00000002838	-
ENSACAP00000006086-D1_Acar	0.21822	0.43069	0.021842	0.23104	0.00469361	0.21759	R	0.4218	0.02836	0.06723	ANGEL2	angel homolog 2 (Drosophila) [Source:HGNC Symbol;Acc:30534]
ENSACAP00000020449-D1_Acar	0.22324	0.44666	0.0374323	0.23653	0.0198578	0.22107	R	0.4216	0.03794	0.08998	ENSACAP00000020449	-
ENSPSIP00000013805-D13_Acar	0.13384	0.4653	0.000169093	0.15302	0.0407226	0.13122	R	0.4214	0.02823	0.06699	ENSPSIP00000013805	-
ENSACAP00000008295-D1_Acar	0.11935	0.39833	0.0107994	0.13907	0.0652948	0.11614	R	0.4211	0.03717	0.08826	PSMF1	proteasome (prosome, macropain) inhibitor subunit 1 (PI31) [Source:HGNC Symbol;Acc:9571]
ENSACAP00000003677-D1_Acar	0.1781	0.52746	0.00105789	0.20102	0.0781961	0.17563	R	0.4207	0.05555	0.13204	ATP1B4	ATPase, Na+/K+ transporting, beta 4 polypeptide [Source:HGNC Symbol;Acc:808]
ENSACAP00000000151-D1_Acar	0.12455	0.42227	1.28577e-05	0.13715	0.00245606	0.1242	R	0.4207	0.02213	0.05261	PHTF1	putative homeodomain transcription factor 1 [Source:HGNC Symbol;Acc:8939]
ENSACAP00000002496-D1_Acar	0.23762	0.43286	0.0305768	0.24531	0.00448147	0.23555	R	0.4202	0.01737	0.04133	KIAA0319	KIAA0319 [Source:HGNC Symbol;Acc:21580]
ENSACAP00000019308-D1_Acar	0.20409	0.43854	0.0446282	0.21496	0.0387728	0.20309	R	0.4201	0.02434	0.05793	ABRA	actin-binding Rho activating protein [Source:HGNC Symbol;Acc:30655]
ENSACAP00000018448-D1_Acar	0.29976	0.47082	0.0288909	0.30849	0.000604257	0.29568	R	0.4199	0.02287	0.05447	ENSACAP00000018448	Uncharacterized protein [Source:UniProtKB/TrEMBL;Acc:G1KCX0]
ENSACAP00000011492-D1_Acar	0.24665	0.46183	0.00819463	0.25562	0.00264339	0.24304	R	0.4197	0.02579	0.06144	ERCC6	excision repair cross-complementing rodent repair deficiency, complementation group 6 [Source:HGNC Symbol;Acc:3438]
ENSACAP00000000826-D1_Acar	0.22345	0.47107	0.00221563	0.23664	0.00383235	0.22151	R	0.4195	0.0252	0.06008	SMC5	structural maintenance of chromosomes 5 [Source:HGNC Symbol;Acc:20465]
ENSACAP00000010381-D1_Acar	0.14879	0.48506	0.00475387	0.16314	0.160976	0.14573	R	0.4192	0.03496	0.08341	MFSD3	major facilitator superfamily domain containing 3 [Source:HGNC Symbol;Acc:25157]
ENSACAP00000004520-D1_Acar	0.1558	0.43549	0.00243239	0.1696	0.0231234	0.15427	R	0.4187	0.02907	0.06944	HRH3	histamine receptor H3 [Source:HGNC Symbol;Acc:5184]
ENSACAP00000021452-D1_Acar	0.27673	0.46081	0.000629269	0.29143	3.52304e-07	0.27322	R	0.4183	0.04259	0.10182	SPAG17	sperm associated antigen 17 [Source:HGNC Symbol;Acc:26620]
ENSACAP00000014599-D1_Acar	0.12079	0.40723	0.0076103	0.13173	0.0409863	0.12036	R	0.4175	0.01902	0.04557	PEX16	peroxisomal biogenesis factor 16 [Source:HGNC Symbol;Acc:8857]
ENSACAP00000004612-D1_Acar	0.12479	0.44753	0.000304969	0.13526	0.0307513	0.12418	R	0.417	0.01505	0.03609	ACSL3	acyl-CoA synthetase long-chain family member 3 [Source:HGNC Symbol;Acc:3570]
ENSACAP00000017518-D1_Acar	0.12619	0.4159	0.021054	0.13843	0.0967923	0.12598	R	0.4167	0.01722	0.04134	ZDHHC21	zinc finger, DHHC-type containing 21 [Source:HGNC Symbol;Acc:20750]
ENSACAP00000009222-D1_Acar	0.15591	0.45385	0.0166415	0.16541	0.0963925	0.15522	R	0.4158	0.01655	0.03979	ENSACAP00000009222	Uncharacterized protein [Source:UniProtKB/TrEMBL;Acc:G1KIV8]
ENSACAP00000016051-D1_Acar	0.18408	0.43675	0.0479064	0.19312	0.0744202	0.18279	R	0.4155	0.01708	0.04111	TMEM143	transmembrane protein 143 [Source:HGNC Symbol;Acc:25603]
ENSACAP00000004204-D1_Acar	0.25497	0.45744	0.0377995	0.27536	0.00901883	0.24745	R	0.4145	0.0966	0.23303	ENSACAP00000004204	-
ENSP00000416248-D1_Acar	0.27409	0.43607	0.0342162	0.28419	0.000204352	0.2725	R	0.4145	0.03129	0.07549	TDRD12	tudor domain containing 12 [Source:HGNC Symbol;Acc:25044]
ENSACAP00000001797-D1_Acar	0.18356	0.42822	0.0194802	0.19839	0.0206692	0.18196	R	0.4145	0.03664	0.0884	RAD9B	RAD9 homolog B (S. pombe) [Source:HGNC Symbol;Acc:21700]
ENSACAP00000003531-D1_Acar	0.17074	0.42409	0.005894	0.18284	0.0103966	0.16982	R	0.414	0.02164	0.05227	ENSACAP00000003531	Uncharacterized protein [Source:UniProtKB/TrEMBL;Acc:G1KC28]
ENSACAP00000000423-D1_Acar	0.12579	0.46172	0.00317518	0.13508	0.123862	0.12486	R	0.4136	0.01072	0.02592	KAL1	Kallmann syndrome 1 sequence [Source:HGNC Symbol;Acc:6211]
ENSACAP00000016142-D1_Acar	0.14111	0.38763	0.00557933	0.15625	0.00856546	0.13992	R	0.4132	0.03199	0.07741	CGRRF1	cell growth regulator with ring finger domain 1 [Source:HGNC Symbol;Acc:15528]
ENSACAP00000006152-D1_Acar	0.15677	0.64257	0.00477857	0.17643	0.357714	0.15578	R	0.4131	0.01387	0.03359	RMND1	required for meiotic nuclear division 1 homolog (S. cerevisiae) [Source:HGNC Symbol;Acc:21176]
ENSACAP00000003667-D1_Acar	0.11796	0.44918	0.00231086	0.13575	0.095291	0.11704	R	0.4121	0.03597	0.08729	ASTL	astacin-like metallo-endopeptidase (M12 family) [Source:HGNC Symbol;Acc:31704]
ENSACAP00000011289-D1_Acar	0.2518	0.42316	9.48295e-05	0.26096	3.58737e-10	0.24999	R	0.412	0.02818	0.06841	TG	thyroglobulin [Source:HGNC Symbol;Acc:11764]
ENSGALP00000037775-D1_Acar	0.2497	0.42437	0.00403266	0.25848	5.7843e-06	0.24789	R	0.4118	0.02164	0.05255	ACAN	aggrecan [Source:HGNC Symbol;Acc:319]
ENSACAP00000001082-D1_Acar	0.24558	0.46384	0.0131067	0.26407	0.00343778	0.23947	R	0.4118	0.02906	0.07056	TTC6	tetratricopeptide repeat domain 6 [Source:HGNC Symbol;Acc:19739]
ENSACAP00000010691-D1_Acar	0.10072	0.3789	0.00416425	0.11713	0.0713111	0.09872	R	0.4117	0.0293	0.07117	ATAT1	alpha tubulin acetyltransferase 1 [Source:HGNC Symbol;Acc:21186]
ENSPSIP00000020041-D2_Acar	0.06847	0.43585	0.00035174	0.07888	0.102195	0.06813	R	0.411	0.01463	0.03559	SFXN1	sideroflexin 1 [Source:HGNC Symbol;Acc:16085]
ENSACAP00000012575-D1_Acar	0.10243	0.39095	0.0383986	0.11767	0.164621	0.10204	R	0.4104	0.03026	0.07373	C9orf85	chromosome 9 open reading frame 85 [Source:HGNC Symbol;Acc:28784]
ENSACAP00000001658-D1_Acar	0.20487	0.55298	0.00346362	0.22279	0.134223	0.20085	R	0.4102	0.03025	0.07376	ENSACAP00000001658	-
ENSACAP00000008321-D1_Acar	0.24251	0.42556	0.044356	0.25156	0.0027375	0.24039	R	0.41	0.02033	0.0496	DACT2	dapper, antagonist of beta-catenin, homolog 2 (Xenopus laevis) [Source:HGNC Symbol;Acc:21231]
ENSACAP00000014838-D1_Acar	0.07761	0.39546	4.37306e-05	0.09519	0.0164945	0.07685	R	0.4094	0.02635	0.06437	SLC35A1	solute carrier family 35 (CMP-sialic acid transporter), member A1 [Source:HGNC Symbol;Acc:11021]
ENSACAP00000015166-D1_Acar	0.10227	0.40459	0.0123718	0.11341	0.0922105	0.10236	R	0.4087	0.01479	0.0362	ANKRD54	ankyrin repeat domain 54 [Source:HGNC Symbol;Acc:25185]
ENSACAP00000004107-D1_Acar	0.27985	0.46372	0.00683318	0.3044	3.3267e-05	0.26929	R	0.4087	0.06273	0.15348	SFI1	Sfi1 homolog, spindle assembly associated (yeast) [Source:HGNC Symbol;Acc:29064]
ENSACAP00000005745-D1_Acar	0.22023	0.4235	0.00157157	0.23071	5.49009e-05	0.21933	R	0.4086	0.02468	0.06039	TTC40	tetratricopeptide repeat domain 40 [Source:HGNC Symbol;Acc:25247]
ENSACAP00000017286-D1_Acar	0.1567	0.41904	0.00183076	0.16979	0.00668912	0.15654	R	0.4085	0.02613	0.06396	ENSACAP00000017286	Uncharacterized protein [Source:UniProtKB/TrEMBL;Acc:G1KU47]
ENSMUSP00000099766-D5_Acar	0.16069	0.45177	0.00183662	0.1719	0.0297415	0.15932	R	0.4083	0.01725	0.04225	Rad54l	RAD54 like (S. cerevisiae) [Source:MGI Symbol;Acc:MGI:894697]
ENSACAP00000021576-D1_Acar	0.19679	0.42876	0.0460584	0.20877	0.0277159	0.19523	R	0.4082	0.02198	0.05385	SLC22A18	solute carrier family 22, member 18 [Source:HGNC Symbol;Acc:10964]
ENSACAP00000009331-D1_Acar	0.23435	0.3993	0.0216404	0.25246	8.34451e-05	0.22968	R	0.4077	0.06922	0.16979	TRAFD1	TRAF-type zinc finger domain containing 1 [Source:HGNC Symbol;Acc:24808]
ENSACAP00000003995-D1_Acar	0.23999	0.46659	0.0129481	0.25271	0.00549677	0.2378	R	0.4077	0.02445	0.05996	ERMP1	endoplasmic reticulum metallopeptidase 1 [Source:HGNC Symbol;Acc:23703]
ENSACAP00000005925-D1_Acar	0.22332	0.43293	0.0340281	0.23199	0.010087	0.22206	R	0.4077	0.01703	0.04177	ARMC2	armadillo repeat containing 2 [Source:HGNC Symbol;Acc:23045]
ENSACAP00000010117-D1_Acar	0.23118	0.40405	0.0220906	0.239	0.000362528	0.22978	R	0.4065	0.01833	0.04508	PDZD8	PDZ domain containing 8 [Source:HGNC Symbol;Acc:26974]
ENSACAP00000013489-D1_Acar	0.22064	0.43176	0.0108286	0.23018	0.00209472	0.21878	R	0.4061	0.01985	0.04887	IGHMBP2	immunoglobulin mu binding protein 2 [Source:HGNC Symbol;Acc:5542]
ENSACAP00000002927-D1_Acar	0.09455	0.42332	0.000318895	0.10375	0.0389429	0.09411	R	0.4056	0.01346	0.03319	ALDH7A1	aldehyde dehydrogenase 7 family, member A1 [Source:HGNC Symbol;Acc:877]
ENSPSIP00000000106-D1_Acar	0.18435	0.42615	0.0312388	0.19618	0.0347872	0.18246	R	0.4053	0.02529	0.06239	MOS	v-mos Moloney murine sarcoma viral oncogene homolog [Source:HGNC Symbol;Acc:7199]
ENSACAP00000005290-D1_Acar	0.2124	0.44987	0.000420382	0.22819	0.000314826	0.20903	R	0.4047	0.04081	0.10083	ENSACAP00000005290	-
ENSACAP00000002859-D1_Acar	0.26272	0.41548	0.0170447	0.27579	6.42893e-06	0.25887	R	0.4046	0.03069	0.07586	ENSACAP00000002859	-
ENSACAP00000014521-D1_Acar	0.27589	0.44819	0.0200995	0.28635	0.000155413	0.27239	R	0.4039	0.02717	0.06728	KIAA0586	KIAA0586 [Source:HGNC Symbol;Acc:19960]
ENSACAP00000003945-D1_Acar	0.13854	0.45055	0.0372615	0.14486	0.214728	0.13768	R	0.4037	0.01287	0.03188	MSS51	MSS51 mitochondrial translational activator homolog (S. cerevisiae) [Source:HGNC Symbol;Acc:21000]
ENSACAP00000019962-D1_Acar	0.15719	0.4576	0.0216438	0.17188	0.162301	0.15445	R	0.4021	0.03288	0.08176	CCDC42B	coiled-coil domain containing 42B [Source:HGNC Symbol;Acc:37100]
ENSACAP00000017614-D1_Acar	0.19894	0.38731	0.032955	0.21043	0.0026538	0.19756	R	0.4021	0.02608	0.06487	WDR49	WD repeat domain 49 [Source:HGNC Symbol;Acc:26587]
ENSGALP00000006868-D1_Acar	0.20726	0.41551	1.31305e-08	0.2173	2.14617e-12	0.20595	R	0.4018	0.01918	0.04775	FAT2	FAT tumor suppressor homolog 2 (Drosophila) [Source:HGNC Symbol;Acc:3596]
ENSACAP00000008896-D1_Acar	0.21452	0.41198	0.00476106	0.22502	0.000194478	0.21236	R	0.4008	0.02936	0.07325	CHTF18	CTF18, chromosome transmission fidelity factor 18 homolog (S. cerevisiae) [Source:HGNC Symbol;Acc:18435]
ENSACAP00000003174-D1_Acar	0.29419	0.49019	0.0133022	0.30556	0.000948446	0.29012	R	0.4001	0.03353	0.08381	RPGRIP1	retinitis pigmentosa GTPase regulator interacting protein 1 [Source:HGNC Symbol;Acc:13436]
ENSMUSP00000131681-D1_Acar	0.25604	0.46003	7.64523e-05	0.26677	7.73225e-07	0.25257	R	0.3997	0.04352	0.10887	Muc5ac	mucin 5, subtypes A and C, tracheobronchial/gastric [Source:MGI Symbol;Acc:MGI:104697]
ENSACAP00000006167-D1_Acar	0.23034	0.40824	0.0443425	0.239	0.00244925	0.22917	R	0.3995	0.0213	0.05331	DDX20	DEAD (Asp-Glu-Ala-Asp) box polypeptide 20 [Source:HGNC Symbol;Acc:2743]
ENSACAP00000009717-D1_Acar	0.10844	0.46813	0.0113307	0.13332	0.259522	0.10558	R	0.3994	0.04683	0.11724	EFCAB8	EF-hand calcium binding domain 8 [Source:HGNC Symbol;Acc:34532]
ENSPSIP00000015148-D1_Acar	0.23474	0.45465	0.0411544	0.24636	0.0210604	0.23129	R	0.3989	0.03216	0.08062	UBAP1L	ubiquitin associated protein 1-like [Source:HGNC Symbol;Acc:40028]
PRDM1_Acar	0.13972	0.43798	0.00192225	0.1499	0.029828	0.13906	R	0.3978	0.01578	0.03966	PRDM1	-
ENSACAP00000001099-D1_Acar	0.15288	0.40619	0.000576903	0.16303	0.00249558	0.15204	R	0.3976	0.01962	0.04933	ENSACAP00000001099	Uncharacterized protein [Source:UniProtKB/TrEMBL;Acc:G1K961]
ENSACAP00000004412-D1_Acar	0.26766	0.40565	0.000390174	0.27748	3.21965e-14	0.26663	R	0.3974	0.05357	0.1348	COL6A3	collagen, type VI, alpha 3 [Source:HGNC Symbol;Acc:2213]
ENSACAP00000012257-D1_Acar	0.27274	0.4334	0.0300916	0.28277	9.48087e-05	0.2702	R	0.3972	0.02907	0.07319	ITGA2B	integrin, alpha 2b (platelet glycoprotein IIb of IIb/IIIa complex, antigen CD41) [Source:HGNC Symbol;Acc:6138]
ENSACAP00000006014-D1_Acar	0.15145	0.3933	2.41132e-05	0.17718	0.000129578	0.14625	R	0.3967	0.1041	0.26244	PTK6	PTK6 protein tyrosine kinase 6 [Source:HGNC Symbol;Acc:9617]
ENSACAP00000009563-D1_Acar	0.23851	0.41213	0.000271658	0.24855	7.778e-09	0.23638	R	0.3966	0.03123	0.07874	ENSACAP00000009563	Uncharacterized protein [Source:UniProtKB/TrEMBL;Acc:G1KJB0]
ENSACAP00000006441-D1_Acar	0.19484	0.42644	0.0236033	0.20234	0.0184252	0.19352	R	0.3966	0.01257	0.03169	ENSACAP00000006441	-
ENSACAP00000012659-D1_Acar	0.20761	0.42471	0.00279089	0.23159	0.000610764	0.19876	R	0.3966	0.06984	0.17609	TPRN	taperin [Source:HGNC Symbol;Acc:26894]
ENSACAP00000000768-D1_Acar	0.17199	0.90344	0.0110787	0.18846	0.878349	0.17179	R	0.3965	0.01268	0.03197	FANK1	fibronectin type III and ankyrin repeat domains 1 [Source:HGNC Symbol;Acc:23527]
ENSACAP00000008642-D1_Acar	0.19805	0.5032	0.00309308	0.21463	0.0400791	0.1951	R	0.3962	0.03151	0.07955	SGPL1	sphingosine-1-phosphate lyase 1 [Source:HGNC Symbol;Acc:10817]
ENSACAP00000006978-D1_Acar	0.20694	0.44403	0.0211208	0.22116	0.0147042	0.20405	R	0.3959	0.02751	0.06951	SPNS3	spinster homolog 3 (Drosophila) [Source:HGNC Symbol;Acc:28433]
ENSACAP00000003713-D1_Acar	0.29585	0.41941	0.0476408	0.30482	7.26742e-07	0.29226	R	0.3954	0.0261	0.066	COL4A4	collagen, type IV, alpha 4 [Source:HGNC Symbol;Acc:2206]
ENSGALP00000007867-D2_Acar	0.1065	0.40734	1.34423e-05	0.14186	0.00280663	0.10316	R	0.3954	0.09899	0.25035	COQ4	coenzyme Q4 homolog (S. cerevisiae) [Source:HGNC Symbol;Acc:19693]
ENSACAP00000005326-D1_Acar	0.15196	0.46065	0.030399	0.16398	0.172459	0.14992	R	0.3953	0.02123	0.05369	ENSACAP00000005326	-
ENSACAP00000011160-D1_Acar	0.18808	0.41529	0.00822545	0.19942	0.0044746	0.18604	R	0.3947	0.0217	0.05498	WDR78	WD repeat domain 78 [Source:HGNC Symbol;Acc:26252]
ENSACAP00000014209-D1_Acar	0.2648	0.42397	0.00908213	0.27521	2.10496e-06	0.26094	R	0.3943	0.02515	0.06378	COL4A1	collagen, type IV, alpha 1 [Source:HGNC Symbol;Acc:2202]
ENSACAP00000012977-D1_Acar	0.02415	0.40754	1.71275e-05	0.03495	0.205596	0.02384	R	0.3937	0.01738	0.04416	PSMB3	proteasome (prosome, macropain) subunit, beta type, 3 [Source:HGNC Symbol;Acc:9540]
ENSPSIP00000015635-D1_Acar	0.20622	0.41132	0.0455	0.21972	0.0138357	0.20257	R	0.3932	0.03392	0.08627	NODAL	nodal growth differentiation factor [Source:HGNC Symbol;Acc:7865]
ENSACAP00000001925-D1_Acar	0.16281	0.42876	0.00399559	0.17364	0.0133061	0.16196	R	0.3932	0.01922	0.04888	ENSACAP00000001925	Uncharacterized protein [Source:UniProtKB/TrEMBL;Acc:G1KA45]
ENSACAP00000003379-D1_Acar	0.16433	0.40656	0.0185794	0.17824	0.0160005	0.16446	R	0.3932	0.02591	0.0659	LRRC39	leucine rich repeat containing 39 [Source:HGNC Symbol;Acc:28228]
ENSACAP00000011287-D1_Acar	0.08877	0.42259	0.000176781	0.10655	0.0424289	0.08813	R	0.3928	0.03932	0.1001	CLDN3	claudin 3 [Source:HGNC Symbol;Acc:2045]
ENSACAP00000016184-D1_Acar	0.23773	0.41083	6.06091e-05	0.25393	3.63565e-11	0.2354	R	0.3927	0.05116	0.13029	KIAA0556	KIAA0556 [Source:HGNC Symbol;Acc:29068]
ENSACAP00000017583-D1_Acar	0.08128	0.38916	0.0192768	0.08586	0.185462	0.08121	R	0.3923	0.00679	0.01731	B4GALT6	UDP-Gal:betaGlcNAc beta 1,4- galactosyltransferase, polypeptide 6 [Source:HGNC Symbol;Acc:929]
ENSACAP00000013758-D1_Acar	0.16077	0.41376	0.00900159	0.16924	0.0189803	0.15988	R	0.392	0.01582	0.04037	GLB1	galactosidase, beta 1 [Source:HGNC Symbol;Acc:4298]
ENSACAP00000003593-D1_Acar	0.20991	0.34863	0.0305306	0.21808	6.70849e-05	0.20535	R	0.3919	0.0203	0.05181	FMN2	formin 2 [Source:HGNC Symbol;Acc:14074]
ENSPSIP00000006587-D1_Acar	0.25272	0.40762	7.4927e-06	0.26198	2.22045e-16	0.25061	R	0.3918	0.02206	0.05631	USH2A	Usher syndrome 2A (autosomal recessive, mild) [Source:HGNC Symbol;Acc:12601]
ENSACAP00000005100-D1_Acar	0.08639	0.4716	0.00366094	0.09933	0.263419	0.08591	R	0.3917	0.02343	0.05981	CRYBA2	crystallin, beta A2 [Source:HGNC Symbol;Acc:2395]
ENSACAP00000017452-D1_Acar	0.19261	0.40009	0.0057414	0.20305	0.000686472	0.19146	R	0.3912	0.02107	0.05385	CHD1L	chromodomain helicase DNA binding protein 1-like [Source:HGNC Symbol;Acc:1916]
ENSACAP00000005506-D1_Acar	0.24397	0.41524	0.000113081	0.25316	8.18123e-10	0.24212	R	0.3906	0.025	0.064	ENSACAP00000005506	Uncharacterized protein [Source:UniProtKB/TrEMBL;Acc:G1KEF2]
ENSACAP00000003227-D1_Acar	0.14983	0.40729	0.00637765	0.16304	0.0825539	0.14437	R	0.3906	0.03906	0.10002	MSTO1	misato homolog 1 (Drosophila) [Source:HGNC Symbol;Acc:29678]
ENSACAP00000010102-D1_Acar	0.26244	0.41146	0.0487831	0.27213	0.000161687	0.25968	R	0.3902	0.03368	0.0863	C7	complement component 7 [Source:HGNC Symbol;Acc:1346]
ENSACAP00000016176-D1_Acar	0.19466	0.40017	0.0341665	0.20193	0.00857612	0.19374	R	0.3899	0.01513	0.0388	VRTN	vertebrae development homolog (pig) [Source:HGNC Symbol;Acc:20223]
ENSACAP00000001669-D1_Acar	0.22291	0.39913	0.026767	0.23349	0.000804443	0.22158	R	0.3893	0.02384	0.06124	USP16	ubiquitin specific peptidase 16 [Source:HGNC Symbol;Acc:12614]
ENSACAP00000000148-D1_Acar	0.13595	0.39147	0.0121436	0.149	0.0346314	0.13315	R	0.3886	0.01617	0.04162	CABLES1	Cdk5 and Abl enzyme substrate 1 [Source:HGNC Symbol;Acc:25097]
ENSACAP00000011909-D1_Acar	0.15809	0.37939	0.0247113	0.17756	0.00773146	0.15562	R	0.3882	0.0351	0.0904	MARCKS	myristoylated alanine-rich protein kinase C substrate [Source:HGNC Symbol;Acc:6759]
ENSACAP00000014492-D1_Acar	0.11397	0.42847	0.04605	0.12239	0.242972	0.11303	R	0.388	0.02038	0.05254	TLCD2	TLC domain containing 2 [Source:HGNC Symbol;Acc:33522]
ENSACAP00000015087-D1_Acar	0.21063	0.38734	0.0313971	0.21852	0.000790481	0.20967	R	0.3879	0.01662	0.04284	MICALL1	MICAL-like 1 [Source:HGNC Symbol;Acc:29804]
ENSACAP00000003385-D1_Acar	0.17911	0.49715	0.00380574	0.19131	0.0566589	0.17687	R	0.3874	0.01539	0.03972	LEMD3	LEM domain containing 3 [Source:HGNC Symbol;Acc:28887]
ENSACAP00000011974-D1_Acar	0.21237	0.46816	0.000182417	0.22971	0.00101583	0.2068	R	0.3873	0.04273	0.11035	ENSACAP00000011974	-
ENSACAP00000017478-D1_Acar	0.2361	0.39637	0.0252797	0.24557	7.2865e-05	0.23544	R	0.3872	0.01843	0.04759	C9orf93	chromosome 9 open reading frame 93 [Source:HGNC Symbol;Acc:29828]
ENSACAP00000016544-D1_Acar	0.19617	0.39897	0.0014253	0.20866	4.84707e-05	0.19467	R	0.3866	0.02273	0.05881	TEX2	testis expressed 2 [Source:HGNC Symbol;Acc:30884]
ENSACAP00000010832-D1_Acar	0.21783	0.40282	0.0349054	0.2308	0.00173295	0.21589	R	0.3866	0.0326	0.08432	CCDC105	coiled-coil domain containing 105 [Source:HGNC Symbol;Acc:26866]
ENSACAP00000015236-D1_Acar	0.26906	0.3981	0.015028	0.27587	2.51895e-08	0.26759	R	0.3856	0.02075	0.05382	ENSACAP00000015236	Uncharacterized protein [Source:UniProtKB/TrEMBL;Acc:G1KR64]
ENSACAP00000013561-D1_Acar	0.15099	0.40234	0.0461175	0.1608	0.0617917	0.15016	R	0.3847	0.01661	0.04317	ENSACAP00000013561	Uncharacterized protein [Source:UniProtKB/TrEMBL;Acc:G1KP79]
ENSPSIP00000014826-D1_Acar	0.24524	0.42255	0.00725685	0.25592	4.64797e-05	0.24281	R	0.3843	0.02548	0.06631	ADGB	androglobin [Source:HGNC Symbol;Acc:21212]
ENSACAP00000016097-D1_Acar	0.21433	0.42551	0.0209689	0.22557	0.00546748	0.21282	R	0.3843	0.02467	0.06419	CROT	carnitine O-octanoyltransferase [Source:HGNC Symbol;Acc:2366]
ENSACAP00000015271-D1_Acar	0.15794	0.39528	0.00621618	0.16823	0.00707563	0.15714	R	0.3842	0.01857	0.04832	TRIOBP	TRIO and F-actin binding protein [Source:HGNC Symbol;Acc:17009]
ENSACAP00000010317-D1_Acar	0.29629	0.41818	0.0219172	0.30653	1.27079e-08	0.29295	R	0.3841	0.0339	0.08827	F5	coagulation factor V (proaccelerin, labile factor) [Source:HGNC Symbol;Acc:3542]
ENSACAP00000008238-D1_Acar	0.0673	0.9572	2.38651e-08	0.07843	0.95692	0.06726	R	0.3839	0.0259	0.06747	LACTBL1	lactamase, beta-like 1 [Source:HGNC Symbol;Acc:35445]
ENSACAP00000011371-D1_Acar	0.08082	0.38011	0.0244049	0.09367	0.158864	0.07986	R	0.3833	0.02159	0.05633	SSBP1	single-stranded DNA binding protein 1 [Source:HGNC Symbol;Acc:11317]
ENSACAP00000009483-D1_Acar	0.08824	0.43026	0.0163035	0.09796	0.22333	0.0882	R	0.3833	0.01484	0.03873	TNNT3	troponin T type 3 (skeletal, fast) [Source:HGNC Symbol;Acc:11950]
ENSACAP00000002385-D1_Acar	0.15703	0.3802	0.00746521	0.17009	0.00422796	0.15584	R	0.3833	0.0223	0.05816	E4ZFG9_ANOCA	Beta-galactoside alpha 2,6-sialyltransferase ST6Gal II; Uncharacterized protein [Source:UniProtKB/TrEMBL;Acc:E4ZFG9]
ENSACAP00000008218-D1_Acar	0.15115	0.438	0.0080941	0.16078	0.0470031	0.1506	R	0.3828	0.01493	0.039	RFT1	RFT1 homolog (S. cerevisiae) [Source:HGNC Symbol;Acc:30220]
ENSACAP00000002123-D1_Acar	0.23262	0.39667	1.30761e-07	0.25059	0	0.22718	R	0.3827	0.06279	0.16405	GOLGB1	golgin B1 [Source:HGNC Symbol;Acc:4429]
ENSACAP00000010424-D1_Acar	0.11411	0.41302	0.0108923	0.12098	0.0787057	0.11404	R	0.3825	0.01001	0.02617	P4HB	prolyl 4-hydroxylase, beta polypeptide [Source:HGNC Symbol;Acc:8548]
ENSACAP00000002933-D1_Acar	0.18548	0.4033	0.0189599	0.19727	0.00810772	0.18448	R	0.3825	0.02704	0.0707	IRAK4	interleukin-1 receptor-associated kinase 4 [Source:HGNC Symbol;Acc:17967]
ENSACAP00000003839-D1_Acar	0.23078	0.40498	0.00316068	0.2423	4.4643e-06	0.22849	R	0.382	0.02806	0.07346	KIAA1009	KIAA1009 [Source:HGNC Symbol;Acc:21107]
ENSACAP00000006654-D1_Acar	0.1638	0.4465	0.000389622	0.18006	0.0168398	0.15864	R	0.3818	0.04904	0.12843	ENSACAP00000006654	Uncharacterized protein [Source:UniProtKB/TrEMBL;Acc:G1KFR9]
ENSACAP00000000845-D1_Acar	0.22474	0.41392	0.0471539	0.23368	0.00680562	0.22284	R	0.3817	0.01786	0.0468	ESF1	ESF1, nucleolar pre-rRNA processing protein, homolog (S. cerevisiae) [Source:HGNC Symbol;Acc:15898]
ENSACAP00000004709-D1_Acar	0.19552	0.45564	0.000588331	0.20937	0.00193807	0.19303	R	0.3815	0.02354	0.06169	COL6A2	collagen, type VI, alpha 2 [Source:HGNC Symbol;Acc:2212]
ENSACAP00000016757-D1_Acar	0.10502	0.3893	1.58362e-12	0.1523	1.46075e-08	0.10485	R	0.3809	0.13709	0.35988	ENSACAP00000016757	Uncharacterized protein [Source:UniProtKB/TrEMBL;Acc:G1KTF6]
ENSACAP00000018700-D1_Acar	0.15776	0.37705	0.00244982	0.18188	0.00153595	0.14965	R	0.3808	0.06798	0.17851	CCDC9	coiled-coil domain containing 9 [Source:HGNC Symbol;Acc:24560]
ENSPSIP00000017289-D1_Acar	0.20729	0.42255	0.0441515	0.2149	0.0260519	0.20558	R	0.3808	0.01717	0.0451	ASNSD1	asparagine synthetase domain containing 1 [Source:HGNC Symbol;Acc:24910]
ENSACAP00000008022-D1_Acar	0.10366	0.55885	0.00341594	0.11342	0.431113	0.10269	R	0.3806	0.02279	0.05986	DFFB	DNA fragmentation factor, 40kDa, beta polypeptide (caspase-activated DNase) [Source:HGNC Symbol;Acc:2773]
ENSACAP00000004784-D1_Acar	0.15737	0.36922	0.0283914	0.16982	0.0104033	0.15739	R	0.3802	0.0263	0.06919	CALHM3	calcium homeostasis modulator 3 [Source:HGNC Symbol;Acc:23458]
ENSACAP00000017052-D1_Acar	0.17924	0.37762	0.0041574	0.18502	0.000215702	0.17893	R	0.38	0.01081	0.02846	WIZ	widely interspaced zinc finger motifs [Source:HGNC Symbol;Acc:30917]
ENSPSIP00000009428-D1_Acar	0.20278	0.40499	5.4067e-05	0.22104	1.45858e-07	0.19922	R	0.3799	0.04176	0.1099	CLSPN	claspin [Source:HGNC Symbol;Acc:19715]
ENSACAP00000016174-D1_Acar	0.16335	0.38761	0.0151906	0.17257	0.0072975	0.16304	R	0.3799	0.01541	0.04058	ABCD4	ATP-binding cassette, sub-family D (ALD), member 4 [Source:HGNC Symbol;Acc:68]
ENSACAP00000006716-D1_Acar	0.2604	0.42182	0.0477597	0.27419	0.000678754	0.25382	R	0.3795	0.04725	0.12451	ENSACAP00000006716	-
ENSACAP00000000832-D1_Acar	0.09204	0.42575	0.000155303	0.10695	0.0381172	0.09072	R	0.3793	0.02762	0.07283	GPR174	G protein-coupled receptor 174 [Source:HGNC Symbol;Acc:30245]
ENSACAP00000006588-D1_Acar	0.15264	0.41464	0.0178951	0.16286	0.0591201	0.15078	R	0.3793	0.01976	0.0521	ENSACAP00000006588	-
ENSACAP00000015859-D1_Acar	0.19552	0.42302	0.0113365	0.20898	0.00540497	0.19303	R	0.379	0.03113	0.08215	SLC2A2	solute carrier family 2 (facilitated glucose transporter), member 2 [Source:HGNC Symbol;Acc:11006]
ENSACAP00000017651-D1_Acar	0.1265	0.41098	0.0190791	0.13307	0.0834885	0.12607	R	0.3778	0.0103	0.02726	NYX	nyctalopin [Source:HGNC Symbol;Acc:8082]
ENSACAP00000017599-D1_Acar	0.20433	0.41261	0.0165855	0.2198	0.00261215	0.20216	R	0.3773	0.04121	0.10922	ENSACAP00000017599	Uncharacterized protein [Source:UniProtKB/TrEMBL;Acc:G1KUG3]
ENSACAP00000008548-D1_Acar	0.1393	0.41857	0.0012609	0.15904	0.0165789	0.13472	R	0.3772	0.04101	0.10873	GPR119	G protein-coupled receptor 119 [Source:HGNC Symbol;Acc:19060]
ENSACAP00000012768-D1_Acar	0.14247	0.31419	0.0327448	0.14904	0.0049499	0.14008	R	0.3768	0.02021	0.05364	UBAP1	ubiquitin associated protein 1 [Source:HGNC Symbol;Acc:12461]
ENSACAP00000003568-D1_Acar	0.18466	0.37685	0.00252202	0.19309	3.82679e-05	0.1837	R	0.3766	0.02168	0.05756	ENSACAP00000003568	-
ENSACAP00000009650-D1_Acar	0.22779	0.39889	0.0235939	0.23762	0.000308692	0.22558	R	0.3766	0.01999	0.05308	AHI1	Abelson helper integration site 1 [Source:HGNC Symbol;Acc:21575]
ENSPSIP00000017844-D1_Acar	0.20456	0.39191	0.0121777	0.21333	0.000526906	0.20255	R	0.3765	0.01957	0.05199	HELQ	helicase, POLQ-like [Source:HGNC Symbol;Acc:18536]
ENSACAP00000012862-D1_Acar	0.10312	0.36959	0.0166657	0.11241	0.0775745	0.10297	R	0.3764	0.01649	0.0438	ELF5	E74-like factor 5 (ets domain transcription factor) [Source:HGNC Symbol;Acc:3320]
ENSACAP00000008007-D1_Acar	0.16579	0.39518	0.0356946	0.17858	0.0278849	0.16388	R	0.3761	0.02748	0.07306	DNASE1L1	deoxyribonuclease I-like 1 [Source:HGNC Symbol;Acc:2957]
ENSPSIP00000020095-D1_Acar	0.14482	0.37342	0.0198861	0.15354	0.0303334	0.14233	R	0.3757	0.0144	0.03833	IQCA1	IQ motif containing with AAA domain 1 [Source:HGNC Symbol;Acc:26195]
ENSACAP00000002517-D1_Acar	0.1965	0.46346	0.00346235	0.20831	0.0120626	0.19487	R	0.3755	0.02579	0.06869	CCDC81	coiled-coil domain containing 81 [Source:HGNC Symbol;Acc:26281]
ENSACAP00000014822-D1_Acar	0.16008	0.41774	0.0126466	0.16952	0.0301434	0.15877	R	0.3752	0.0152	0.04051	SLC38A9	solute carrier family 38, member 9 [Source:HGNC Symbol;Acc:26907]
ENSACAP00000014108-D1_Acar	0.20199	0.39992	0.00582428	0.21283	0.000506092	0.19809	R	0.3752	0.02595	0.06917	ENSACAP00000014108	Uncharacterized protein [Source:UniProtKB/TrEMBL;Acc:G1KPU0]
ENSACAP00000014361-D1_Acar	0.10153	0.42044	0.00088805	0.11288	0.0657022	0.10029	R	0.3751	0.02078	0.0554	SLC35C1	solute carrier family 35, member C1 [Source:HGNC Symbol;Acc:20197]
ENSACAP00000005051-D1_Acar	0.17526	0.38536	0.0438389	0.18452	0.0164266	0.17443	R	0.3749	0.02096	0.05592	RSAD1	radical S-adenosyl methionine domain containing 1 [Source:HGNC Symbol;Acc:25634]
ENSACAP00000013973-D1_Acar	0.24154	0.42116	0.0153666	0.2534	0.000354123	0.23819	R	0.3747	0.02986	0.0797	ENSACAP00000013973	Uncharacterized protein [Source:UniProtKB/TrEMBL;Acc:G1KPN2]
ENSACAP00000003297-D1_Acar	0.20623	0.39653	0.0411688	0.21456	0.00491528	0.20453	R	0.3747	0.01837	0.04902	MTIF2	mitochondrial translational initiation factor 2 [Source:HGNC Symbol;Acc:7441]
ENSACAP00000011379-D1_Acar	0.25848	0.39925	0.00386064	0.27633	7.03992e-10	0.2498	R	0.3743	0.05424	0.14492	SNAPC4	small nuclear RNA activating complex, polypeptide 4, 190kDa [Source:HGNC Symbol;Acc:11137]
ENSACAP00000007565-D1_Acar	0.19085	0.37474	0.0316066	0.20117	0.00284775	0.19014	R	0.3743	0.02361	0.06308	CAPS2	calcyphosine 2 [Source:HGNC Symbol;Acc:16471]
ENSACAP00000006251-D1_Acar	0.23344	0.39316	0.0428586	0.24444	0.000345054	0.23142	R	0.3743	0.0292	0.078	FBXO40	F-box protein 40 [Source:HGNC Symbol;Acc:29816]
ENSACAP00000012846-D1_Acar	0.2409	0.39308	0.0463858	0.24995	0.000257098	0.23812	R	0.3743	0.02763	0.07381	ARHGAP27	Rho GTPase activating protein 27 [Source:HGNC Symbol;Acc:31813]
HGSNAT_Acar	0.17999	0.38492	0.0117501	0.19091	0.00197133	0.17867	R	0.374	0.02345	0.06271	HGSNAT	-
ENSACAP00000014758-D1_Acar	0.12818	0.40151	0.00100947	0.13854	0.0113242	0.1272	R	0.374	0.01871	0.05002	SCARA3	scavenger receptor class A, member 3 [Source:HGNC Symbol;Acc:19000]
ENSACAP00000007703-D1_Acar	0.06169	0.33146	0.00065894	0.07003	0.0247523	0.06126	R	0.3739	0.01022	0.02733	CPNE8	copine VIII [Source:HGNC Symbol;Acc:23498]
ENSACAP00000006340-D1_Acar	0.11702	0.55464	0.001788	0.12638	0.317708	0.11623	R	0.3738	0.0162	0.04333	NAPEPLD	N-acyl phosphatidylethanolamine phospholipase D [Source:HGNC Symbol;Acc:21683]
ENSACAP00000013184-D1_Acar	0.31648	0.43707	0.040901	0.32638	7.85386e-07	0.30813	R	0.3733	0.02679	0.07176	C12orf55	chromosome 12 open reading frame 55 [Source:HGNC Symbol;Acc:26456]
ENSACAP00000012450-D1_Acar	0.22994	0.35947	0.01025	0.25026	1.70564e-10	0.22727	R	0.3732	0.09021	0.24171	RBM14	RNA binding motif protein 14 [Source:HGNC Symbol;Acc:14219]
ENSACAP00000004417-D1_Acar	0.23268	0.42976	0.0311276	0.24473	0.00434293	0.22987	R	0.3732	0.02923	0.07834	MLPH	melanophilin [Source:HGNC Symbol;Acc:29643]
ENSACAP00000005212-D1_Acar	0.06697	0.39152	0.000148465	0.0789	0.0428836	0.0669	R	0.3732	0.01696	0.04545	FBXO25	F-box protein 25 [Source:HGNC Symbol;Acc:13596]
ENSACAP00000016965-D1_Acar	0.19539	0.37969	0.0429477	0.21353	0.00293037	0.19366	R	0.3725	0.0448	0.12026	PRKRA	protein kinase, interferon-inducible double stranded RNA dependent activator [Source:HGNC Symbol;Acc:9438]
ENSACAP00000006414-D1_Acar	0.06284	0.34328	0.0404446	0.06947	0.250964	0.06228	R	0.3725	0.01193	0.03204	TPT1	tumor protein, translationally-controlled 1 [Source:HGNC Symbol;Acc:12022]
ENSACAP00000011108-D1_Acar	0.25319	0.37251	0.0319015	0.26074	6.92797e-08	0.25089	R	0.3723	0.03192	0.08573	IL16	interleukin 16 [Source:HGNC Symbol;Acc:5980]
ENSACAP00000002304-D1_Acar	0.23324	0.38093	0.0102121	0.24176	6.51416e-07	0.23247	R	0.372	0.02032	0.05462	GCC2	GRIP and coiled-coil domain containing 2 [Source:HGNC Symbol;Acc:23218]
ENSACAP00000008269-D1_Acar	0.2699	0.42598	0.0279716	0.27911	6.9983e-05	0.2659	R	0.372	0.03099	0.0833	MST1R	macrophage stimulating 1 receptor (c-met-related tyrosine kinase) [Source:HGNC Symbol;Acc:7381]
ENSACAP00000006400-D1_Acar	0.21528	0.39104	0.0372333	0.22391	0.00134378	0.21411	R	0.3719	0.02666	0.07168	BBX	bobby sox homolog (Drosophila) [Source:HGNC Symbol;Acc:14422]
ENSACAP00000011345-D1_Acar	0.20367	0.38103	0.0209653	0.21273	0.000549192	0.20253	R	0.3709	0.01874	0.05052	PIGN	phosphatidylinositol glycan anchor biosynthesis, class N [Source:HGNC Symbol;Acc:8967]
ENSACAP00000010188-D1_Acar	0.13262	0.37829	0.000387304	0.14177	0.00105318	0.13193	R	0.3709	0.01605	0.04326	TGFBRAP1	transforming growth factor, beta receptor associated protein 1 [Source:HGNC Symbol;Acc:16836]
ENSACAP00000015077-D1_Acar	0.15311	0.38303	0.00150521	0.1705	0.000955293	0.15095	R	0.3708	0.03592	0.09686	MMP19	matrix metallopeptidase 19 [Source:HGNC Symbol;Acc:7165]
ENSACAP00000010712-D1_Acar	0.20403	0.44022	0.0456169	0.21326	0.0448268	0.2012	R	0.3703	0.01826	0.04932	ALKBH8	alkB, alkylation repair homolog 8 (E. coli) [Source:HGNC Symbol;Acc:25189]
ENSACAP00000012577-D1_Acar	0.20528	0.40235	0.0226587	0.2177	0.00185036	0.20373	R	0.3702	0.02906	0.0785	CYP27A1	cytochrome P450, family 27, subfamily A, polypeptide 1 [Source:HGNC Symbol;Acc:2605]
ENSACAP00000011966-D1_Acar	0.18557	0.40594	0.0122859	0.19842	0.00501188	0.18354	R	0.3698	0.0275	0.07438	ENSACAP00000011966	Uncharacterized protein [Source:UniProtKB/TrEMBL;Acc:G1KLZ1]
ENSACAP00000013818-D1_Acar	0.17839	0.37849	0.00258922	0.18871	0.000147566	0.17776	R	0.3694	0.01914	0.05182	LRRCC1	leucine rich repeat and coiled-coil domain containing 1 [Source:HGNC Symbol;Acc:29373]
ENSACAP00000020301-D1_Acar	0.07943	0.33024	0.0135553	0.09084	0.14663	0.07684	R	0.3694	0.03568	0.0966	OMP	olfactory marker protein [Source:HGNC Symbol;Acc:8136]
ENSACAP00000014601-D1_Acar	0.14795	0.39763	0.00277514	0.16072	0.00591456	0.14669	R	0.3691	0.02108	0.0571	CYBB	cytochrome b-245, beta polypeptide [Source:HGNC Symbol;Acc:2578]
ENSACAP00000006153-D1_Acar	0.22197	0.40891	0.00219848	0.23175	2.64105e-05	0.21947	R	0.369	0.0205	0.05556	ENSACAP00000006153	Uncharacterized protein [Source:UniProtKB/TrEMBL;Acc:G1KF81]
ENSACAP00000000726-D1_Acar	0.25873	0.40193	0.0368303	0.27207	2.29929e-05	0.25452	R	0.3688	0.04425	0.11998	ENSACAP00000000726	-
ENSACAP00000013941-D1_Acar	0.14337	0.34019	0.0348401	0.15057	0.00938049	0.14241	R	0.3688	0.01465	0.03973	TMEM200A	transmembrane protein 200A [Source:HGNC Symbol;Acc:21075]
ENSACAP00000009618-D1_Acar	0.18373	0.37594	0.024575	0.19148	0.00247218	0.18223	R	0.3685	0.01575	0.04275	AFAP1L2	actin filament associated protein 1-like 2 [Source:HGNC Symbol;Acc:25901]
ENSACAP00000015248-D1_Acar	0.22308	0.39529	0.0348771	0.23692	0.000641088	0.21886	R	0.3681	0.04623	0.12556	ENSACAP00000015248	-
ENSACAP00000000132-D1_Acar	0.21292	0.38053	0.0365411	0.22549	0.000696905	0.20937	R	0.368	0.04205	0.11426	CATSPER2	cation channel, sperm associated 2 [Source:HGNC Symbol;Acc:18810]
ENSACAP00000004532-D1_Acar	0.05523	0.38273	0.0160036	0.06152	0.233312	0.05513	R	0.3679	0.00795	0.02161	PMM1	phosphomannomutase 1 [Source:HGNC Symbol;Acc:9114]
ENSACAP00000008420-D1_Acar	0.21611	0.38601	0.0402246	0.22429	0.000906011	0.21505	R	0.3678	0.01876	0.05099	DDX24	DEAD (Asp-Glu-Ala-Asp) box polypeptide 24 [Source:HGNC Symbol;Acc:13266]
ENSACAP00000009323-D1_Acar	0.25267	0.36987	0.0454386	0.26119	2.17091e-07	0.25078	R	0.3677	0.02524	0.06864	CRB1	crumbs homolog 1 (Drosophila) [Source:HGNC Symbol;Acc:2343]
ENSACAP00000011307-D1_Acar	0.17477	0.37707	0.0477141	0.18168	0.0142726	0.17411	R	0.3673	0.01309	0.03563	WEE2	WEE1 homolog 2 (S. pombe) [Source:HGNC Symbol;Acc:19684]
ENSACAP00000019394-D1_Acar	0.21229	0.37984	0.00537963	0.2256	9.35087e-06	0.20551	R	0.367	0.04947	0.1348	CCDC88B	coiled-coil domain containing 88B [Source:HGNC Symbol;Acc:26757]
ENSACAP00000004057-D1_Acar	0.20113	0.38341	0.0010053	0.21003	9.40918e-07	0.19969	R	0.3664	0.02031	0.05543	DNMBP	dynamin binding protein [Source:HGNC Symbol;Acc:30373]
ENSACAP00000016765-D1_Acar	0.12387	0.35088	0.00582868	0.13217	0.00846387	0.12305	R	0.3663	0.01521	0.04154	KLHL23	kelch-like 23 (Drosophila) [Source:HGNC Symbol;Acc:27506]
ENSACAP00000013285-D1_Acar	0.19622	0.40413	0.0022651	0.21488	0.000115177	0.19337	R	0.3662	0.03198	0.08732	MYLK3	myosin light chain kinase 3 [Source:HGNC Symbol;Acc:29826]
ENSPSIP00000014128-D1_Acar	0.24169	0.45785	0.0255299	0.25175	0.00818396	0.23843	R	0.3655	0.01879	0.05141	WDR64	WD repeat domain 64 [Source:HGNC Symbol;Acc:26570]
ENSACAP00000004967-D1_Acar	0.17545	0.41834	2.32489e-05	0.18834	6.40397e-05	0.17316	R	0.3653	0.02272	0.0622	MYOM2	myomesin (M-protein) 2, 165kDa [Source:HGNC Symbol;Acc:7614]
ENSACAP00000015125-D1_Acar	0.19401	0.40692	0.0209932	0.20583	0.00624206	0.19274	R	0.3646	0.02706	0.07421	SERPINC1	serpin peptidase inhibitor, clade C (antithrombin), member 1 [Source:HGNC Symbol;Acc:775]
ENSACAP00000003302-D1_Acar	0.22354	0.40364	0.0170063	0.2335	0.000457394	0.22095	R	0.3645	0.02768	0.07593	ENSACAP00000003302	Uncharacterized protein [Source:UniProtKB/TrEMBL;Acc:G1KBV2]
ENSACAP00000004201-D1_Acar	0.12932	0.38612	1.01114e-05	0.14431	0.000223312	0.1274	R	0.3644	0.03552	0.0975	PPP1R37	protein phosphatase 1, regulatory subunit 37 [Source:HGNC Symbol;Acc:27607]
ENSACAP00000009275-D1_Acar	0.24177	0.37443	0.0073941	0.25327	1.93996e-08	0.23319	R	0.3643	0.03557	0.09765	ENSACAP00000009275	-
ENSACAP00000003545-D1_Acar	0.21112	0.37723	0.0413068	0.22256	0.000706488	0.20937	R	0.3642	0.02982	0.08188	ENSACAP00000003545	Uncharacterized protein [Source:UniProtKB/TrEMBL;Acc:G1KC35]
ENSACAP00000008185-D1_Acar	0.09476	0.36258	0.00234683	0.11138	0.0141546	0.09442	R	0.3639	0.02422	0.06656	LRRC3	leucine rich repeat containing 3 [Source:HGNC Symbol;Acc:14965]
ENSACAP00000001374-D1_Acar	0.17916	0.38891	0.0038764	0.18998	0.000623584	0.17744	R	0.3638	0.02936	0.08071	TMC7	transmembrane channel-like 7 [Source:HGNC Symbol;Acc:23000]
ENSACAP00000012892-D1_Acar	0.16894	0.36222	0.0295081	0.17828	0.00370899	0.16809	R	0.3634	0.02208	0.06076	APBB3	amyloid beta (A4) precursor protein-binding, family B, member 3 [Source:HGNC Symbol;Acc:20708]
ENSACAP00000007467-D1_Acar	0.12343	0.38275	0.00222692	0.13493	0.0109504	0.12192	R	0.3625	0.02507	0.06916	GPR84	G protein-coupled receptor 84 [Source:HGNC Symbol;Acc:4535]
ENSACAP00000004236-D1_Acar	0.18178	0.4257	0.0217986	0.1959	0.0356025	0.17784	R	0.3624	0.03494	0.09642	ENSACAP00000004236	-
ENSACAP00000016373-D1_Acar	0.13526	0.36138	0.00159357	0.14442	0.00148526	0.13472	R	0.3624	0.01477	0.04076	SEMA4D	sema domain, immunoglobulin domain (Ig), transmembrane domain (TM) and short cytoplasmic domain, (semaphorin) 4D [Source:HGNC Symbol;Acc:10732]
ENSACAP00000015309-D1_Acar	0.25007	0.3913	0.0157274	0.26059	7.43488e-07	0.24602	R	0.3622	0.04169	0.11509	MPHOSPH9	M-phase phosphoprotein 9 [Source:HGNC Symbol;Acc:7215]
ENSACAP00000011684-D1_Acar	0.1932	0.35852	0.0297051	0.20295	0.000327925	0.19224	R	0.362	0.02318	0.06403	ENSACAP00000011684	Uncharacterized protein [Source:UniProtKB/TrEMBL;Acc:G1KLN8]
ENSACAP00000001037-D1_Acar	0.26316	0.38357	0.0127801	0.27036	5.74587e-10	0.26023	R	0.3614	0.01894	0.0524	ENSACAP00000001037	Uncharacterized protein [Source:UniProtKB/TrEMBL;Acc:G1K931]
ENSACAP00000004021-D1_Acar	0.1399	0.48667	1.33918e-10	0.17003	0.000958217	0.13723	R	0.3614	0.10371	0.28694	DHX34	DEAH (Asp-Glu-Ala-His) box polypeptide 34 [Source:HGNC Symbol;Acc:16719]
ENSACAP00000007979-D1_Acar	0.10679	0.36273	0.00629181	0.11752	0.0252969	0.10587	R	0.3612	0.01855	0.05137	ENSACAP00000007979	Uncharacterized protein [Source:UniProtKB/TrEMBL;Acc:G1KHF7]
ENSACAP00000011375-D1_Acar	0.16643	0.36576	0.00681687	0.18115	0.000582569	0.16427	R	0.3611	0.03886	0.10762	ZNF692	zinc finger protein 692 [Source:HGNC Symbol;Acc:26049]
ENSACAP00000012861-D1_Acar	0.19493	0.36857	0.0127925	0.20741	9.81681e-05	0.19394	R	0.361	0.03659	0.10135	ENSACAP00000012861	-
ENSP00000359211-D1_Acar	0.13781	0.36247	0.00443641	0.14588	0.00431159	0.13663	R	0.3605	0.02258	0.06263	DPYD	dihydropyrimidine dehydrogenase [Source:HGNC Symbol;Acc:3012]
ENSACAP00000015157-D1_Acar	0.1829	0.37012	0.0327898	0.19128	0.00298911	0.1818	R	0.3605	0.01773	0.04917	DARS2	aspartyl-tRNA synthetase 2, mitochondrial [Source:HGNC Symbol;Acc:25538]
ENSACAP00000017512-D1_Acar	0.15068	0.3872	0.0291862	0.16274	0.034068	0.14885	R	0.3604	0.02741	0.07605	FAM110D	family with sequence similarity 110, member D [Source:HGNC Symbol;Acc:25860]
ENSACAP00000019119-D1_Acar	0.23164	0.38022	0.0481876	0.23785	0.000213529	0.22926	R	0.3604	0.01799	0.04992	COL28A1	collagen, type XXVIII, alpha 1 [Source:HGNC Symbol;Acc:22442]
ENSACAP00000015422-D1_Acar	0.18935	0.39921	0.014056	0.20084	0.00211979	0.18757	R	0.3604	0.02423	0.06725	SLC26A11	solute carrier family 26, member 11 [Source:HGNC Symbol;Acc:14471]
ENSP00000417176-D1_Acar	0.08905	0.4378	0.00288506	0.10228	0.257601	0.08745	R	0.3603	0.0411	0.11407	RNF183	ring finger protein 183 [Source:HGNC Symbol;Acc:28721]
ENSACAP00000005793-D1_Acar	0.06645	0.35875	0.0107043	0.0847	0.0892692	0.06664	R	0.36	0.01549	0.04302	SPCS3	signal peptidase complex subunit 3 homolog (S. cerevisiae) [Source:HGNC Symbol;Acc:26212]
ENSACAP00000011315-D1_Acar	0.2174	0.39522	0.034333	0.22895	0.00325152	0.21162	R	0.3599	0.04343	0.12066	ENSACAP00000011315	-
ENSACAP00000012585-D1_Acar	0.08667	0.36196	0.010228	0.09327	0.160934	0.0853	R	0.3598	0.01584	0.04402	PSTPIP2	proline-serine-threonine phosphatase interacting protein 2 [Source:HGNC Symbol;Acc:9581]
ENSGALP00000012695-D1_Acar	0.22089	0.37779	0.0399594	0.23165	0.000624605	0.21425	R	0.3598	0.04125	0.11463	TTC12	tetratricopeptide repeat domain 12 [Source:HGNC Symbol;Acc:23700]
ENSACAP00000000449-D1_Acar	0.09566	0.35191	0.00368226	0.10408	0.0234651	0.09476	R	0.3595	0.01498	0.04166	C2orf89	chromosome 2 open reading frame 89 [Source:HGNC Symbol;Acc:27013]
ENSACAP00000016593-D1_Acar	0.10942	0.3934	0.00883675	0.12097	0.0644672	0.10876	R	0.3595	0.01782	0.04956	C17orf101	chromosome 17 open reading frame 101 [Source:HGNC Symbol;Acc:26174]
ENSACAP00000014867-D1_Acar	0.23072	0.35937	0.0376354	0.23862	1.5216e-06	0.22965	R	0.3593	0.02164	0.06024	C14orf135	chromosome 14 open reading frame 135 [Source:HGNC Symbol;Acc:20349]
ENSACAP00000014578-D1_Acar	0.2003	0.43082	0.0126851	0.21518	0.0184344	0.19482	R	0.3588	0.04768	0.1329	SCARB1	scavenger receptor class B, member 1 [Source:HGNC Symbol;Acc:1664]
ENSACAP00000002357-D1_Acar	0.14356	0.39111	0.000306264	0.16142	0.000708663	0.14172	R	0.3582	0.03102	0.08662	SLC5A7	solute carrier family 5 (choline transporter), member 7 [Source:HGNC Symbol;Acc:14025]
ENSACAP00000010109-D1_Acar	0.10447	0.37283	0.0184689	0.11286	0.073066	0.10351	R	0.358	0.0128	0.03574	EIF3F	eukaryotic translation initiation factor 3, subunit F [Source:HGNC Symbol;Acc:3275]
ENSACAP00000005654-D1_Acar	0.20887	0.37538	0.000572404	0.22083	1.22344e-08	0.20693	R	0.3575	0.02818	0.07883	ADCY10	adenylate cyclase 10 (soluble) [Source:HGNC Symbol;Acc:21285]
ENSACAP00000011356-D1_Acar	0.05715	0.31848	0.0196525	0.06171	0.196956	0.05613	R	0.3561	0.0128	0.03593	LRRC18	leucine rich repeat containing 18 [Source:HGNC Symbol;Acc:23199]
ENSACAP00000000694-D1_Acar	0.19169	0.35514	0.0124174	0.20173	4.02856e-05	0.18967	R	0.356	0.02808	0.07889	CDH5	cadherin 5, type 2 (vascular endothelium) [Source:HGNC Symbol;Acc:1764]
ENSP00000451852-D3_Acar	0.04181	0.35875	0.00491766	0.05829	0.146435	0.04218	R	0.3557	0.01664	0.04679	CNIH	cornichon homolog (Drosophila) [Source:HGNC Symbol;Acc:19431]
ENSPSIP00000002020-D1_Acar	0.10349	0.35047	0.0124647	0.11196	0.0334946	0.10251	R	0.3557	0.01389	0.03905	ENSPSIP00000002020	-
ENSACAP00000010726-D1_Acar	0.2109	0.37242	0.00578626	0.21991	2.34339e-06	0.2088	R	0.3556	0.02329	0.06551	TDRD9	tudor domain containing 9 [Source:HGNC Symbol;Acc:20122]
ENSACAP00000012415-D1_Acar	0.18208	0.38589	0.0201741	0.1894	0.00673103	0.18132	R	0.3554	0.01328	0.03737	MORC3	MORC family CW-type zinc finger 3 [Source:HGNC Symbol;Acc:23572]
ENSACAP00000014123-D1_Acar	0.18093	0.35885	0.0013057	0.18963	2.32379e-06	0.17973	R	0.3552	0.02092	0.0589	ENSACAP00000014123	-
ENSACAP00000014712-D1_Acar	0.08341	0.3786	2.45804e-05	0.09357	0.00804653	0.08296	R	0.355	0.01687	0.04754	DNAI2	dynein, axonemal, intermediate chain 2 [Source:HGNC Symbol;Acc:18744]
ENSACAP00000014706-D1_Acar	0.2241	0.35556	0.0422525	0.23539	7.80931e-06	0.22045	R	0.3549	0.04517	0.12727	NCOA4	nuclear receptor coactivator 4 [Source:HGNC Symbol;Acc:7671]
ENSACAP00000015809-D1_Acar	0.16611	0.38352	0.000662649	0.18207	4.70769e-05	0.16466	R	0.3546	0.0331	0.09334	ILVBL	ilvB (bacterial acetolactate synthase)-like [Source:HGNC Symbol;Acc:6041]
ENSACAP00000019522-D1_Acar	0.19	0.36217	0.0278936	0.20467	0.000850221	0.18585	R	0.3546	0.03874	0.10926	MLKL	mixed lineage kinase domain-like [Source:HGNC Symbol;Acc:26617]
ENSACAP00000002144-D1_Acar	0.20298	0.35519	0.00367361	0.21209	5.66633e-08	0.20154	R	0.3545	0.02058	0.05804	ENSACAP00000002144	Uncharacterized protein [Source:UniProtKB/TrEMBL;Acc:G1KAF1]
ENSACAP00000016802-D1_Acar	0.13881	0.34565	0.0113458	0.14729	0.00385532	0.13834	R	0.354	0.01724	0.0487	PKD2L2	polycystic kidney disease 2-like 2 [Source:HGNC Symbol;Acc:9012]
ENSACAP00000005588-D1_Acar	0.14287	0.45192	0.0417476	0.15424	0.226878	0.13953	R	0.3539	0.02271	0.06415	ENSACAP00000005588	-
ENSACAP00000015738-D1_Acar	0.18385	0.36269	0.0213279	0.19428	0.000695133	0.18224	R	0.3538	0.02658	0.07512	TXNRD1	thioredoxin reductase 1 [Source:HGNC Symbol;Acc:12437]
ENSACAP00000000970-D1_Acar	0.17106	0.40556	0.0342997	0.18168	0.0301185	0.16866	R	0.3535	0.02394	0.06773	ENSACAP00000000970	Uncharacterized protein [Source:UniProtKB/TrEMBL;Acc:G1K910]
ENSACAP00000008622-D1_Acar	0.17772	0.37487	0.0275347	0.18803	0.00462263	0.1755	R	0.3533	0.0317	0.08972	UQCRC2	ubiquinol-cytochrome c reductase core protein II [Source:HGNC Symbol;Acc:12586]
ENSACAP00000011865-D1_Acar	0.10615	0.35466	0.0286152	0.11428	0.0668913	0.10544	R	0.3531	0.0129	0.03655	KHK	ketohexokinase (fructokinase) [Source:HGNC Symbol;Acc:6315]
ENSACAP00000011667-D1_Acar	0.1534	0.36292	0.0025821	0.1647	0.000311713	0.15252	R	0.353	0.01983	0.05618	IMMT	inner membrane protein, mitochondrial [Source:HGNC Symbol;Acc:6047]
ENSACAP00000014596-D1_Acar	0.18349	0.37453	0.0278594	0.19475	0.00234888	0.18238	R	0.3526	0.02213	0.06277	COCH	coagulation factor C homolog, cochlin (Limulus polyphemus) [Source:HGNC Symbol;Acc:2180]
ENSACAP00000009409-D1_Acar	0.17852	0.36229	0.000353903	0.18779	1.46571e-07	0.17767	R	0.3526	0.01969	0.05584	ABCC10	ATP-binding cassette, sub-family C (CFTR/MRP), member 10 [Source:HGNC Symbol;Acc:52]
ENSACAP00000004864-D1_Acar	0.14115	0.35794	1.04211e-05	0.16804	2.28265e-07	0.13964	R	0.3524	0.0818	0.23209	CAP1	CAP, adenylate cyclase-associated protein 1 (yeast) [Source:HGNC Symbol;Acc:20040]
ENSACAP00000010438-D1_Acar	0.20278	0.38189	0.000574194	0.21354	4.2474e-07	0.19948	R	0.3524	0.03319	0.0942	ENSACAP00000010438	-
ENSACAP00000002310-D1_Acar	0.13284	0.35048	0.000106104	0.14739	2.36538e-05	0.13263	R	0.3522	0.04655	0.13217	TRMT1L	TRM1 tRNA methyltransferase 1-like [Source:HGNC Symbol;Acc:16782]
ENSACAP00000000780-D1_Acar	0.15531	0.443	0.0172706	0.17184	0.150399	0.15103	R	0.3516	0.02752	0.07826	WBP4	WW domain binding protein 4 (formin binding protein 21) [Source:HGNC Symbol;Acc:12739]
ENSACAP00000009784-D1_Acar	0.07592	0.38681	0.00266755	0.08211	0.0969004	0.07528	R	0.3515	0.01047	0.02978	ADRB1	adrenergic, beta-1-, receptor [Source:HGNC Symbol;Acc:285]
ENSACAP00000019279-D1_Acar	0.21624	0.37446	0.0197729	0.23404	0.00010195	0.2063	R	0.3508	0.075	0.2138	PTX4	pentraxin 4, long [Source:HGNC Symbol;Acc:14171]
ENSACAP00000005812-D1_Acar	0.18805	0.36018	0.0460426	0.20036	0.0019529	0.18627	R	0.3505	0.03028	0.08638	OLFML1	olfactomedin-like 1 [Source:HGNC Symbol;Acc:24473]
ENSACAP00000012838-D1_Acar	0.19759	0.38673	0.0484515	0.20943	0.00666559	0.19488	R	0.3504	0.03	0.08561	DNAAF1	dynein, axonemal, assembly factor 1 [Source:HGNC Symbol;Acc:30539]
ENSACAP00000009162-D1_Acar	0.10424	0.35845	0.00387634	0.11434	0.0214128	0.10359	R	0.3501	0.01723	0.04922	TRIP13	thyroid hormone receptor interactor 13 [Source:HGNC Symbol;Acc:12307]
ENSACAP00000006517-D1_Acar	0.1344	0.40309	0.000690206	0.15813	0.00720807	0.1318	R	0.3496	0.06747	0.193	FA2H	fatty acid 2-hydroxylase [Source:HGNC Symbol;Acc:21197]
ENSACAP00000002528-D1_Acar	0.15918	0.35264	1.80597e-05	0.17193	2.06031e-07	0.15523	R	0.3495	0.04695	0.13434	WDR62	WD repeat domain 62 [Source:HGNC Symbol;Acc:24502]
ENSACAP00000015520-D1_Acar	0.11579	0.35651	0.00139144	0.12568	0.0023413	0.11514	R	0.3494	0.01803	0.0516	PODNL1	podocan-like 1 [Source:HGNC Symbol;Acc:26275]
ENSACAP00000017627-D1_Acar	0.05912	0.41017	0.0102077	0.07201	0.304199	0.0586	R	0.3493	0.01857	0.05317	NDP	Norrie disease (pseudoglioma) [Source:HGNC Symbol;Acc:7678]
ENSACAP00000016079-D1_Acar	0.2259	0.3533	0.00228449	0.23326	7.42917e-12	0.22393	R	0.349	0.02342	0.06711	STAB2	stabilin 2 [Source:HGNC Symbol;Acc:18629]
ENSACAP00000018542-D1_Acar	0.21643	0.38857	0.0161241	0.227	0.000203917	0.21279	R	0.3489	0.03542	0.10151	KCTD19	potassium channel tetramerisation domain containing 19 [Source:HGNC Symbol;Acc:24753]
ENSACAP00000015715-D1_Acar	0.09047	0.34494	8.50487e-05	0.113	0.000834539	0.08547	R	0.3487	0.06086	0.17454	GLOD4	glyoxalase domain containing 4 [Source:HGNC Symbol;Acc:14111]
ENSACAP00000018412-D1_Acar	0.14365	0.34473	0.0192118	0.1569	0.00386984	0.14241	R	0.3484	0.0251	0.07204	GPR87	G protein-coupled receptor 87 [Source:HGNC Symbol;Acc:4538]
ENSACAP00000016123-D1_Acar	0.17215	0.33853	0.00459663	0.18131	1.72225e-05	0.17081	R	0.3477	0.01995	0.05738	CSPP1	centrosome and spindle pole associated protein 1 [Source:HGNC Symbol;Acc:26193]
ENSACAP00000001433-D1_Acar	0.0365	0.34922	0.00556845	0.04603	0.154875	0.03661	R	0.3476	0.01007	0.02896	SAR1A	SAR1 homolog A (S. cerevisiae) [Source:HGNC Symbol;Acc:10534]
ENSP00000342876-D1_Acar	0.11779	0.35287	0.00416119	0.13129	0.00561714	0.1186	R	0.3474	0.01439	0.04141	IKZF2	IKAROS family zinc finger 2 (Helios) [Source:HGNC Symbol;Acc:13177]
ENSACAP00000015993-D1_Acar	0.05514	0.34412	6.34134e-05	0.06377	0.0159574	0.05498	R	0.3471	0.01108	0.03193	PAK2	p21 protein (Cdc42/Rac)-activated kinase 2 [Source:HGNC Symbol;Acc:8591]
ENSACAP00000013102-D1_Acar	0.09301	0.35448	0.0112105	0.10195	0.0418041	0.09216	R	0.3469	0.01465	0.04225	PIGC	phosphatidylinositol glycan anchor biosynthesis, class C [Source:HGNC Symbol;Acc:8960]
ENSACAP00000002867-D1_Acar	0.14784	0.36161	0.000264432	0.1582	4.18536e-05	0.14726	R	0.3465	0.02133	0.06155	NOD1	nucleotide-binding oligomerization domain containing 1 [Source:HGNC Symbol;Acc:16390]
ENSACAP00000000624-D1_Acar	0.13848	0.36275	0.0300367	0.14838	0.0352834	0.13682	R	0.3465	0.01757	0.05071	SNX7	sorting nexin 7 [Source:HGNC Symbol;Acc:14971]
ENSACAP00000002597-D1_Acar	0.2199	0.35391	0.0042232	0.23132	2.91597e-10	0.21758	R	0.3457	0.0226	0.06539	NIN	ninein (GSK3B interacting protein) [Source:HGNC Symbol;Acc:14906]
ENSACAP00000020118-D1_Acar	0.17834	0.38255	0.000897939	0.19531	0.000191137	0.1731	R	0.3454	0.05059	0.14645	ENSACAP00000020118	-
ENSACAP00000013412-D1_Acar	0.16877	0.34595	0.00224067	0.18235	4.35193e-06	0.16636	R	0.3451	0.02496	0.07233	PTPRN	protein tyrosine phosphatase, receptor type, N [Source:HGNC Symbol;Acc:9676]
ENSACAP00000017663-D1_Acar	0.04016	0.35797	0.000436713	0.04573	0.109247	0.03983	R	0.3448	0.00903	0.02618	PTRF	polymerase I and transcript release factor [Source:HGNC Symbol;Acc:9688]
ENSACAP00000012540-D1_Acar	0.08002	0.31297	0.0364677	0.08698	0.109296	0.07919	R	0.3448	0.01831	0.0531	PTRH2	peptidyl-tRNA hydrolase 2 [Source:HGNC Symbol;Acc:24265]
ENSACAP00000000169-D1_Acar	0.20852	0.34145	0.0197088	0.2156	7.82301e-07	0.20665	R	0.3446	0.01916	0.05561	TECPR2	tectonin beta-propeller repeat containing 2 [Source:HGNC Symbol;Acc:19957]
ENSACAP00000015968-D1_Acar	0.12073	0.34623	2.10565e-09	0.14655	2.60318e-10	0.11894	R	0.3444	0.2031	0.58977	NCSTN	nicastrin [Source:HGNC Symbol;Acc:17091]
ENSACAP00000008695-D1_Acar	0.13227	0.36008	0.00522084	0.1408	0.00541401	0.131	R	0.3442	0.01715	0.04982	ENSACAP00000008695	Uncharacterized protein [Source:UniProtKB/TrEMBL;Acc:G1KI91]
ENSACAP00000002648-D1_Acar	0.13894	0.39872	0.00070445	0.1567	0.0100176	0.13482	R	0.3441	0.04503	0.13087	RELT	RELT tumor necrosis factor receptor [Source:HGNC Symbol;Acc:13764]
ENSACAP00000008009-D1_Acar	0.14095	0.34863	0.0345051	0.15359	0.0140234	0.13943	R	0.3436	0.02116	0.0616	HADH	hydroxyacyl-CoA dehydrogenase [Source:HGNC Symbol;Acc:4799]
ENSACAP00000011393-D1_Acar	0.19444	0.36664	0.0049116	0.20162	1.56369e-05	0.19248	R	0.3435	0.01744	0.05077	ARAP3	ArfGAP with RhoGAP domain, ankyrin repeat and PH domain 3 [Source:HGNC Symbol;Acc:24097]
ENSACAP00000001244-D1_Acar	0.15902	0.36585	0.034482	0.16816	0.0142719	0.15826	R	0.3435	0.0167	0.04861	CCBL2	cysteine conjugate-beta lyase 2 [Source:HGNC Symbol;Acc:33238]
ENSACAP00000019791-D1_Acar	0.2507	0.38445	0.0316132	0.25911	5.25315e-06	0.24483	R	0.343	0.02924	0.08526	KIF24	kinesin family member 24 [Source:HGNC Symbol;Acc:19916]
ENSACAP00000013363-D1_Acar	0.20929	0.38679	8.24621e-08	0.21849	2.64233e-14	0.20559	R	0.3428	0.01889	0.05509	GPR98	G protein-coupled receptor 98 [Source:HGNC Symbol;Acc:17416]
ENSACAP00000001359-D1_Acar	0.12349	0.35108	0.00637103	0.13331	0.00897338	0.12235	R	0.3424	0.01885	0.05505	SCG3	secretogranin III [Source:HGNC Symbol;Acc:13707]
ENSACAP00000015255-D1_Acar	0.1418	0.35731	0.0071584	0.15141	0.00259848	0.14092	R	0.3424	0.01377	0.04021	SLC6A5	solute carrier family 6 (neurotransmitter transporter, glycine), member 5 [Source:HGNC Symbol;Acc:11051]
ENSACAP00000013890-D1_Acar	0.15708	0.3679	0.0023861	0.16913	0.000660112	0.15587	R	0.3422	0.02238	0.06541	CCDC164	coiled-coil domain containing 164 [Source:HGNC Symbol;Acc:24245]
ENSACAP00000014063-D1_Acar	0.24144	0.38946	9.53329e-05	0.25433	3.37508e-13	0.23337	R	0.3421	0.04522	0.13218	SETX	senataxin [Source:HGNC Symbol;Acc:445]
ENSACAP00000016713-D1_Acar	0.15815	0.4086	0.041837	0.16759	0.0737893	0.15637	R	0.3418	0.01893	0.05538	WNT8A	wingless-type MMTV integration site family, member 8A [Source:HGNC Symbol;Acc:12788]
ENSACAP00000016978-D1_Acar	0.15707	0.36904	0.0469726	0.16778	0.0245077	0.15559	R	0.3417	0.01945	0.05692	AHSA1	AHA1, activator of heat shock 90kDa protein ATPase homolog 1 (yeast) [Source:HGNC Symbol;Acc:1189]
ENSACAP00000015321-D1_Acar	0.06056	0.3684	0.0095155	0.06445	0.19691	0.06029	R	0.3411	0.00461	0.01352	RBM46	RNA binding motif protein 46 [Source:HGNC Symbol;Acc:28401]
ENSACAP00000013064-D1_Acar	0.21139	0.36727	0.00481333	0.22349	6.14191e-07	0.20785	R	0.341	0.04379	0.12841	PMS2	PMS2 postmeiotic segregation increased 2 (S. cerevisiae) [Source:HGNC Symbol;Acc:9122]
ENSACAP00000001723-D1_Acar	0.18467	0.34739	0.00729806	0.19547	9.73425e-06	0.18296	R	0.3409	0.03424	0.10044	ENSACAP00000001723	-
ENSACAP00000006364-D1_Acar	0.13125	0.33452	0.0268855	0.14115	0.0109493	0.12976	R	0.3408	0.02084	0.06116	SLC25A19	solute carrier family 25 (mitochondrial thiamine pyrophosphate carrier), member 19 [Source:HGNC Symbol;Acc:14409]
ENSACAP00000004503-D1_Acar	0.09203	0.30205	0.0254688	0.10036	0.020633	0.09167	R	0.3407	0.00994	0.02916	CEPT1	choline/ethanolamine phosphotransferase 1 [Source:HGNC Symbol;Acc:24289]
ENSACAP00000004771-D1_Acar	0.13819	0.35509	0.0057513	0.14571	0.0025495	0.13785	R	0.3401	0.014	0.04117	GMIP	GEM interacting protein [Source:HGNC Symbol;Acc:24852]
ENSACAP00000014233-D1_Acar	0.1504	0.34042	0.00598329	0.16108	0.000262652	0.14991	R	0.34	0.0241	0.07088	ACOT11	acyl-CoA thioesterase 11 [Source:HGNC Symbol;Acc:18156]
ENSACAP00000004353-D1_Acar	0.11347	0.37759	0.0017178	0.1231	0.0227368	0.11121	R	0.3398	0.02047	0.06024	SLC2A8	solute carrier family 2 (facilitated glucose transporter), member 8 [Source:HGNC Symbol;Acc:13812]
ENSACAP00000006406-D1_Acar	0.16646	0.3519	0.0286195	0.17572	0.00189985	0.16459	R	0.3397	0.01851	0.05448	SLC13A1	solute carrier family 13 (sodium/sulfate symporters), member 1 [Source:HGNC Symbol;Acc:10916]
ENSACAP00000020238-D1_Acar	0.11155	0.34674	0.00757478	0.12406	0.0130035	0.10951	R	0.3397	0.02591	0.07628	OR6Y1	olfactory receptor, family 6, subfamily Y, member 1 [Source:HGNC Symbol;Acc:14823]
ENSACAP00000004173-D1_Acar	0.14143	0.35884	0.00473919	0.15146	0.00223105	0.13941	R	0.339	0.01938	0.05717	XRCC1	X-ray repair complementing defective repair in Chinese hamster cells 1 [Source:HGNC Symbol;Acc:12828]
ENSACAP00000015912-D1_Acar	0.20181	0.36421	0.0173395	0.21269	5.09591e-05	0.19877	R	0.3389	0.03037	0.08959	ENGASE	endo-beta-N-acetylglucosaminidase [Source:HGNC Symbol;Acc:24622]
ENSACAP00000002059-D1_Acar	0.12357	0.33823	0.000425194	0.13311	0.000184565	0.12326	R	0.3388	0.02277	0.0672	HHIPL2	HHIP-like 2 [Source:HGNC Symbol;Acc:25842]
ENSACAP00000005009-D1_Acar	0.10434	0.34282	0.0417055	0.1152	0.0770517	0.10443	R	0.3387	0.02123	0.06268	TMA16	translation machinery associated 16 homolog (S. cerevisiae) [Source:HGNC Symbol;Acc:25638]
ENSACAP00000017028-D1_Acar	0.16117	0.34407	0.0187454	0.17191	0.0030094	0.15578	R	0.3385	0.02142	0.06329	VWA7	von Willebrand factor A domain containing 7 [Source:HGNC Symbol;Acc:13939]
ENSACAP00000013462-D1_Acar	0.08291	0.36876	0.0233035	0.09137	0.135151	0.08302	R	0.3385	0.0125	0.03693	PSMC3IP	PSMC3 interacting protein [Source:HGNC Symbol;Acc:17928]
ENSACAP00000017591-D1_Acar	0.13922	0.34907	0.00562529	0.15307	0.001645	0.13768	R	0.3384	0.02929	0.08656	KRT19	keratin 19 [Source:HGNC Symbol;Acc:6436]
[truncated: 954 more rows]

## Sheet: Python
GeneID	omega(M2_rest)	omega(M2_specific)	p-value	omega(M0)	p-value	omega(Fix_rest)	PSG/RSG	omega(M1_specific)	dN(M1)	dS(M1)	Gene_Name	Description
[truncated: 1,557 more rows]

[truncated: 3 more sheets: Colubroidea, Viper, Cobra]
