# Supplementary material for: Evolutionary trajectories of snake genes and genomes revealed by comparative analyses of five-pacer viper
Source: Nat Commun. 2016 Oct 6;7:13107. doi: 10.1038/ncomms13107 (PMC5059746; doi:10.1038/ncomms13107)
Supplement: Supplementary Data 3 — Mouse mutant terms' enrichment analyses of PSGs and RSGs across different snake branches. [file ncomms13107-s4.xlsx]

## Sheet: Bcon.PSGs
Phenotype ID	Phenotype name	P value	Gene name set
MP:0011110	partial preweaning lethality	0.00683495	Dkk1;Anp32b
MP:0002398	abnormal bone marrow cell morphology/development	0.0204734	Csf1;Il2rb;Il12b;Thpo;Cd8a;Il12rb2
MP:0002367	abnormal thymus lobule morphology	0.0152738	Cd8a;Csf1
MP:0006292	abnormal nasal placode morphology	0.0413987	Dkk1
MP:0006293	absent nasal placodes	0.0232008	Dkk1
MP:0010748	abnormal visual evoked potential	0.0139814	Csf1
MP:0005515	uveitis	0.00701369	Cstb
MP:0001313	increased incidence of corneal inflammation	0.0323397	Cstb
MP:0005515	uveitis	0.00701369	Cstb
MP:0001312	abnormal cornea morphology	0.0297721	Cstb;Pgf
MP:0005390	skeleton phenotype	0.0392086	Csf1;Il12b;Cer1;Anp32b;Prg4;Dkk1
MP:0005508	abnormal skeleton morphology	0.0296404	Csf1;Il12b;Cer1;Anp32b;Prg4;Dkk1
MP:0002936	joint swelling	0.0254931	Prg4
MP:0002114	abnormal axial skeleton morphology	0.0221025	Cer1;Csf1;Anp32b;Il12b;Dkk1
MP:0002116	abnormal craniofacial bone morphology	0.0152444	Cer1;Dkk1;Csf1;Il12b
MP:0006429	abnormal hyaline cartilage morphology	0.0458985	Prg4
MP:0003055	abnormal long bone epiphyseal plate morphology	0.0497548	Prg4;Csf1
MP:0003200	joint calcification	0.0116639	Prg4
MP:0003572	abnormal uterus development	0.0232008	Csf1
MP:0009647	decreased fertilization frequency	0.0139814	Csf1
MP:0010819	primary atelectasis	0.0368791	Anp32b
MP:0006292	abnormal nasal placode morphology	0.0413987	Dkk1
MP:0001790	abnormal immune system physiology	0.00774452	Csf1;Il2rb;Il12b;Pgf;Cd8a;Csf3;Thpo;Cstb;Il12rb2
MP:0005671	abnormal response to transplant	0.000362281	Cd8a;Il2rb;Thpo
MP:0005025	abnormal response to infection	0.0192795	Cd8a;Csf3;Il12rb2;Il12b
MP:0001793	altered susceptibility to infection	0.0150048	Cd8a;Csf3;Il12rb2;Il12b
MP:0005000	abnormal immune tolerance	0.0383228	Csf3;Il12rb2;Il2rb
MP:0005005	abnormal self tolerance	0.0362721	Csf3;Il12rb2;Il2rb
MP:0005001	abnormal clonal deletion	0.0186012	Il2rb
MP:0008713	abnormal cytokine level	0.0312765	Il12rb2;Csf1;Il12b
MP:0002451	abnormal macrophage physiology	0.0410481	Il12rb2;Csf1;Il12b
MP:0002376	abnormal dendritic cell physiology	0.0030459	Csf1;Il12b;Il12rb2
MP:0002421	abnormal cell-mediated immunity	0.00940134	Csf1;Il2rb;Il12b;Pgf;Cd8a;Csf3;Il12rb2
MP:0002534	abnormal type IV hypersensitivity reaction	0.0132141	Pgf;Il12b
MP:0002442	abnormal leukocyte physiology	0.0328465	Csf1;Il2rb;Il12b;Cd8a;Csf3;Il12rb2
MP:0002420	abnormal adaptive immunity	0.0357191	Csf1;Il2rb;Il12b;Cd8a;Csf3;Il12rb2
MP:0002442	abnormal leukocyte physiology	0.0328465	Csf1;Il2rb;Il12b;Cd8a;Csf3;Il12rb2
MP:0002419	abnormal innate immunity	0.0184505	Csf3;Il12rb2;Csf1;Il12b
MP:0002451	abnormal macrophage physiology	0.0410481	Il12rb2;Csf1;Il12b
MP:0002148	abnormal hypersensitivity reaction	0.0361496	Il12b;Pgf
MP:0002534	abnormal type IV hypersensitivity reaction	0.0132141	Pgf;Il12b
MP:0001845	abnormal inflammatory response	0.0396935	Csf1;Il2rb;Il12b;Cstb;Il12rb2
MP:0001846	increased inflammatory response	0.017344	Csf1;Il2rb;Il12b;Cstb;Il12rb2
MP:0001819	abnormal immune cell physiology	0.0354383	Csf1;Il2rb;Il12b;Cd8a;Csf3;Il12rb2
MP:0002442	abnormal leukocyte physiology	0.0328465	Csf1;Il2rb;Il12b;Cd8a;Csf3;Il12rb2
MP:0002376	abnormal dendritic cell physiology	0.0030459	Csf1;Il12b;Il12rb2
MP:0000688	lymphoid hyperplasia	0.0436511	Il12rb2
MP:0005460	abnormal leukopoiesis	0.0298267	Il2rb;Il12b;Cd8a;Csf3;Il12rb2
MP:0008242	abnormal perivascular macrophage morphology	0.00234302	Csf1
MP:0005382	craniofacial phenotype	0.0349347	Cer1;Csf1;Anp32b;Il12b;Dkk1
MP:0000428	abnormal craniofacial morphology	0.0349347	Cer1;Csf1;Anp32b;Il12b;Dkk1
MP:0006292	abnormal nasal placode morphology	0.0413987	Dkk1
MP:0002116	abnormal craniofacial bone morphology	0.0152444	Cer1;Dkk1;Csf1;Il12b
MP:0000438	abnormal cranium morphology	0.0132862	Cer1;Dkk1;Csf1;Il12b
MP:0011199	abnormal amniotic cavity morphology	0.0186012	Cer1
MP:0005221	abnormal rostral-caudal axis patterning	0.034134	Dkk1;Cer1
MP:0001729	impaired embryo implantation	0.0254931	Csf1
MP:0004698	abnormal thyroid parafollicular C-cells	0.00234302	Csf1
MP:0008874	decreased physiological sensitivity to xenobiotic	0.0100727	Csf1;Atp1b1;Il12b
MP:0010999	proteinosis	0.0116639	Csf1
MP:0008835	abnormal intercellular signaling peptide or protein level	0.032624	Il12rb2;Csf1;Il12b
MP:0009269	decreased fat cell size	0.0277803	Pgf
MP:0002111	abnormal tail morphology	0.0195052	Cer1;Dkk1;Csf1
MP:0003456	absent tail	0.0346119	Cer1
MP:0002109	abnormal limb morphology	0.0187242	Cer1;Prg4;Dkk1;Csf1
MP:0000572	abnormal autopod morphology	0.0209674	Prg4;Dkk1;Csf1
MP:0000547	short limbs	0.02222	Cer1;Csf1
MP:0002139	abnormal hepatobiliary system physiology	0.0426051	Il12rb2;Csf1;Il2rb
MP:0000609	abnormal liver physiology	0.0340023	Il12rb2;Csf1;Il2rb
MP:0001860	liver inflammation	0.00224981	Csf1;Il2rb;Il12rb2
MP:0004234	abnormal masticatory muscle morphology	0.0186012	Csf1
MP:0008917	abnormal oligodendrocyte physiology	0.0162939	Csf1
MP:0000921	demyelination	0.0119151	Cd8a;Csf1
MP:0010144	abnormal tumor vascularization	0.0458985	Il12rb2
MP:0003448	altered tumor morphology	0.0331438	Pgf;Il12rb2
MP:0003447	decreased tumor growth/size	0.0100805	Pgf;Il12rb2

## Sheet: Bcon.RSGs
Phenotype ID	Phenotype name	P value	Gene name set
MP:0003941	abnormal skin development	0.0290333	Abca12;Fras1;Vdr;Abhd5
MP:0003414	epidermal cyst	0.00736356	Psen1;Pofut1;Vdr;Zdhhc21;Psen2
MP:0002083	premature death	0.0406469	C1galt1;Ar;Rassf9;Aqp11;Nodal;Egr1;Sumf1;Lpin1;Scn1b;Brca2;Eya4;Ethe1;Mylk;Abca1;Pole;Serpinc1;Cubn;F7;Psen1;Dst;Ncstn;Tsc2;Pfdn5;F5;Stab2;Ighmbp2;Glb1;Ptprj;Flnb;Oca2;Prdm2;Pofut1;Irs1;Atp2a2;Vdr;Pik3c2a;Phex;Tpt1;Cebpe;Npc2;Vps54;Tyk2;Pgr;Cd22;Krt19;Ate1;Ccdc88a;Rce1;Fancm;Camk4;Lyst;Mutyh;Cyld;Wrn;Polr2a;Prkdc;Cflar;Ppt1;Fos;Lactb2;Scarb2;Pms2;Tnnt2;Hsd17b2;Ank3;Acan;Asph;Gusb;Thrb;Drd2;Galc;Z…
MP:0009764	decreased sensitivity to induced morbidity/mortality	0.0131969	Drd2
MP:0003992	increased mortality induced by ionizing radiation	0.0210387	Brca2;Per2;Snai2;Parp2;Parp3;Mcph1;Xpa;Prkdc
MP:0008826	abnormal splenic cell ratio	0.0328961	Rorc;Vcam1;Ptprj;Vdr;Slc4a1;Egln3;Cbfb;Runx2;Ncaph2;Prkdc
MP:0000604	amyloidosis	0.0395821	Zdhhc13;Ctsk;Abca1;Psen1;Slc30a3;Mme;Atp7b
MP:0005253	abnormal eye physiology	0.0387418	Cep290;Egr1;Orai1;Cyp7a1;Ercc6;Bbs2;Thrb;Crb1;Abca4;Sv2b;Rpgrip1;Snai2;Psen1;Pfdn5;Sh3pxd2b;Rp1l1;Rbp3;Foxn4;Rgs9bp;Scn8a;Sag;Cebpe;Rp1;Psen2;Gpr98;Rgs11;Pltp;Lpcat1;Nyx;Apob;Ush2a;Ahi1;Rock1;Slc16a8;Col1a1;Lama1;Fmod;Alms1;Ppt1;Fos;Cx3cr1
MP:0005551	abnormal eye electrophysiology	0.0236131	Cep290;Bbs2;Thrb;Abca4;Sv2b;Rpgrip1;Pfdn5;Rp1l1;Rbp3;Scn8a;Sag;Rp1;Gpr98;Rgs11;Lpcat1;Nyx;Apob;Ush2a;Ahi1;Slc16a8;Lama1;Alms1;Fos
MP:0004022	abnormal cone electrophysiology	0.0148599	Cep290;Abca4;Thrb;Rpgrip1;Rp1l1;Sag;Rp1;Gpr98;Rgs11;Lpcat1;Nyx
MP:0004021	abnormal rod electrophysiology	0.0458442	Cep290;Abca4;Sv2b;Rpgrip1;Rp1l1;Sag;Rp1;Rgs11;Lpcat1;Nyx;Ahi1
MP:0005196	abnormal posterior uvea morphology	0.00668191	Abca4;Heph;Serpinc1;Mlph;Oca2;Hps5;Dtnbp1;Hps3;Lyst;Cx3cr1
MP:0005100	abnormal choroid pigmentation	0.00451384	Mlph;Oca2;Hps5;Dtnbp1;Hps3;Lyst
MP:0003797	abnormal compact bone morphology	0.0351899	Thrb;Galc;Ctsk;Smurf1;Thbs2;Flnb;Irs1;Vdr;Phex;Akr1a1;Pgr;Runx2;Ihh;Wrn;Col1a1;Fos
MP:0001928	abnormal ovulation	0.0421408	Egr1;Rspo2;Tshr;Cyp27b1;Bmp15;Mst1r;Gja4;Sgpl1;Pgr;Camk4;Lipc;Taf4b
MP:0002254	reproductive system inflammation	0.0380165	Mfge8;Abca1;Pgr
MP:0009080	uterus inflammation	0.00772114	Abca1;Pgr
MP:0001933	abnormal litter size	0.00972596	C1galt1;Ar;Slc35c1;Asph;Mfge8;Per2;Kcnma1;Mos;Celf1;Serpinc1;Snai2;Gdf5;Wipf3;Ncoa6;Acadl;Parp2;Pla2g3;Gpr3;Oca2;Bmp15;Atp2a2;Sulf1;Egln3;Slc13a1;Tns1;Gcgr;Por;Cables1;F10;Ate1;Camk4;Nr1d1;Lipc;Hoxd9;Chst15;Col1a1;Mpp1;Cx3cr1
MP:0005044	sepsis	0.00333208	Brca2;Cfp;Cyba;Ctsc;Ffar2;Smtn
MP:0011020	abnormal circadian temperature homeostasis	0.0369132	Per2;Hrh3;Clock;Mchr1
MP:0004950	abnormal brain vasculature morphology	0.0300781	Wnk1;Psen1;Gpr124;Flnb;Pik3ca;Ndp;Pkd1
MP:0000343	altered response to myocardial infarction	0.0196969	Ryr2
MP:0004883	abnormal blood vessel healing	0.0437514	Egr1;Map3k1;Scarb1;Irs1;Klf5;Pgr;Rock1;Irf1;Cx3cr1
MP:0003192	increased cholesterol efflux	0.0218098	Abca1;Sptlc2
MP:0003186	abnormal redox activity	0.0407064	Wrn
MP:0005105	abnormal middle ear ossicle morphology	0.0406077	Prkra
MP:0004545	enlarged esophagus	0.0118274	Psen1;Ighmbp2;Sulf1;Psen2
MP:0009781	abnormal preimplantation embryo development	0.0218098	Ppp1cc;Pla2g3
MP:0005646	abnormal pituitary gland physiology	0.0460189	Egr1;Thrb;Drd2;Prl;Rasgrf1
MP:0001869	pancreas inflammation	0.0428637	Ptprn
MP:0004696	abnormal thyroid follicle morphology	0.0387134	Thrb;Ctsk;Tshr;Tg;Runx2
MP:0004842	abnormal large intestine crypts of Lieberkuhn morphology	0.0124139	Guca2a;Tsta3;Vdr;Klf5;Prkdc;St14
MP:0003878	abnormal ear physiology	0.00143484	Scarb2;Calca;Acan;Mtap1a;Gusb;Bbs2;Thrb;Drd2;Eya4;Trpa1;Prex2;Axin1;Kcnma1;Tshr;Arsa;Grin2a;Psen1;Dst;Triobp;Sh3pxd2b;Col4a4;Dfna5;Tsc1;Irs1;Bak1;Vdr;Slc6a5;Cyba;Phex;Scn8a;Gpr98;Lrp2;Coch;Pstpip2;Prkra;Ate1;Ndp;Npr3;Ush2a;Hexb;Lyst;Itgb4;Col1a1;Chrna9;Alms1;Slitrk6;Fos
MP:0003879	abnormal hair cell physiology	0.0433001	Scarb2;Thrb;Kcnma1;Triobp;Gpr98;Chrna9
MP:0001963	abnormal hearing physiology	0.00373529	Scarb2;Calca;Acan;Mtap1a;Gusb;Thrb;Eya4;Trpa1;Axin1;Kcnma1;Tshr;Arsa;Triobp;Sh3pxd2b;Col4a4;Dfna5;Irs1;Bak1;Phex;Scn8a;Gpr98;Lrp2;Coch;Prkra;Ndp;Npr3;Ush2a;Hexb;Col1a1;Chrna9;Alms1;Slitrk6;Fos
MP:0006336	abnormal otoacoustic response	0.0170064	Scarb2;Thrb;Eya4;Kcnma1;Tshr;Gpr98;Coch;Ush2a;Chrna9
MP:0006335	abnormal hearing electrophysiology	0.0136915	Scarb2;Calca;Acan;Thrb;Eya4;Trpa1;Kcnma1;Tshr;Arsa;Triobp;Sh3pxd2b;Col4a4;Dfna5;Irs1;Phex;Scn8a;Gpr98;Lrp2;Coch;Prkra;Ndp;Npr3;Chrna9;Alms1;Slitrk6
MP:0001849	ear inflammation	0.0433001	Eya4;Sh3pxd2b;Vdr;Phex;Pstpip2;Itgb4
MP:0005105	abnormal middle ear ossicle morphology	0.0406077	Prkra
MP:0002729	abnormal inner ear canal morphology	0.0407064	Slitrk6
MP:0005376	homeostasis/metabolism phenotype	0.0404579	Mgat3;C1galt1;Ar;Rassf9;Aqp11;Fam3b;Egr1;Mbl2;Orai1;Phyh;Cyp7a1;Ercc6;Chrng;Heph;Map3k1;Ctsk;Angptl2;Polb;Ehhadh;Serpinc1;Serpina10;Psen1;Abra;Ripk1;Tsc2;Omg;Glb1;Ptprj;Tmem38b;Oca2;Tbx4;Dab2ip;Sptlc2;Vdr;Cyp27a1;Pik3ca;Rasgrf1;Phex;Tpi1;Atg4b;Kcnb1;Ptrf;Decr1;Mpg;Cbfb;Plek;Tyk2;Por;Pgr;Ptk2;Slc25a19;Trpm2;Map3k6;Lyst;Sun2;Irak4;Cd79a;Cyld;Wrn;Prcp;Polr2a;Cflar;Npbwr1;Plec;Taf4b;Scarb2;Atp2a1;Aca…
MP:0008872	abnormal physiological response to xenobiotic	0.0365056	Mgat3;Ar;Plce1;Pms2;Slc5a7;Egr1;Adrb1;Brca2;Thrb;Trex2;Drd2;Trpa1;Wnk1;Ncor2;Clcn1;Abcc1;Psen1;Rad54l;Ryr2;Thbs2;Clock;Park7;Ptprj;Xpa;Mmp19;Tsc1;Tnfsf10;Bak1;Dab2ip;Vdr;Cast;Pik3ca;Casc1;Slc4a1;Ptger3;Egln3;Mpg;Gpbar1;Klf5;Ptk2;Map3k6;Uaca;Irf1;Cyld;Wrn;Polr2a;Prkdc;Ffar2;Mtf1;Cx3cr1;Dclre1a
MP:0004502	decreased incidence of chemically-induced tumors	0.0120024	Mgat3;Ar;Plce1;Brca2;Ptprj;Mmp19;Pik3ca;Mpg;Ptk2;Polr2a
MP:0004499	increased incidence of chemically-induced tumors	0.0189953	Pms2;Egr1;Brca2;Trex2;Thbs2;Xpa;Tsc1;Tnfsf10;Casc1;Map3k6;Uaca;Irf1;Cyld;Wrn
MP:0005266	abnormal metabolism	0.0211378	Pms2;Omp;Slc35c1;Adrb1;Lpin1;Ercc6;Brca2;Thrb;Abcc2;Galc;Ethe1;Per2;Abcc3;Abca12;Cspg4;Hsd11b1;Ncor2;Abca1;Adora1;Acadl;Parp2;Tymp;Clock;Xpa;Sptlc2;Vdr;Tpi1;Map2k7;Ptrf;Ptger3;Slc13a1;Lrp2;Vps54;Por;Trip13;Pgr;Nqo2;Taldo1;Pde10a;Ate1;Abhd5;Slc25a19;Exoc6;Xrcc1;Prkca;Ctsc;Cd79a;Irf1;Cyld;Prcp;Mchr1;Ephx2;Prkdc;Mtf1;Plec
MP:0003192	increased cholesterol efflux	0.0218098	Abca1;Sptlc2
MP:0004883	abnormal blood vessel healing	0.0437514	Egr1;Map3k1;Scarb1;Irs1;Klf5;Pgr;Rock1;Irf1;Cx3cr1
MP:0000343	altered response to myocardial infarction	0.0196969	Ryr2
MP:0009643	abnormal urine homeostasis	0.0232645	C1galt1;Ar;Scarb2;Aqp11;Calca;Gusb;Abcc2;Man2b1;Drd2;Hadha;Ethe1;Wnk1;Per2;Cubn;Psen1;Hadh;Acadl;Stab2;Cyp27b1;Col4a4;Myo1e;Vdr;Cd2ap;Pik3c2a;Phex;Slc4a1;Ptger3;Slc13a1;Rhcg;Psen2;Lrp2;Npr3;Cxcr3;Slc25a19;Hexb;Lyst;Irf1;Prkdc;Alms1
MP:0005161	hematuria	0.00808071	Psen1;Col4a4;Myo1e;Psen2
MP:0005365	abnormal bile salt homeostasis	0.000151617	Cyp7a1;Nr5a2;Abcc3;Ehhadh;Ncoa6;Hsd17b4;Slc13a1;Gpbar1;Por;Nr1d1
MP:0004774	abnormal bile salt level	0.00152403	Nr5a2;Cyp7a1;Abcc3;Ehhadh;Hsd17b4;Slc13a1;Por
MP:0011188	increased erythrocyte protoporphyrin level	0.0380165	Heph;Spnb1;Exoc6
MP:0004019	abnormal vitamin homeostasis	0.00475085	Cyp7a1;Abca4;Abca1;Cubn;Vdr;Cyp27a1;Phex;Lrp2;Akr1a1;Pltp;Aldh1a2
MP:0005400	abnormal vitamin level	0.00791198	Cyp7a1;Abca1;Cubn;Vdr;Cyp27a1;Phex;Lrp2;Pltp
MP:0002118	abnormal lipid homeostasis	0.00304723	Ar;Egr1;Orai1;Phyh;Cyp7a1;Lpin1;Abcc2;Hadha;Tshr;Hsd11b1;Arsa;Abca1;Ehhadh;Psen1;Ncoa6;Scarb1;Pla2g3;Glb1;Oca2;Irs1;Sptlc2;Cyp27a1;Pik3c2a;Rasgrf1;Slc2a2;Atg4b;Ptrf;Mpg;Decr1;Npc2;Por;Lpcat1;Ugcg;Lipc;Wrn;Adcy10;Npbwr1;Nr5a2;Gusb;Galc;Abca12;Lass2;Fn1;Hadh;Acadl;Clock;Vcam1;Xpa;Tsc1;Slc27a1;Hdac3;Hsd17b4;Gpbar1;Gcgr;Pltp;Abhd5;Akt2;Fa2h;Apob;Hexb;Pkd1;Lipg;Nr1d1;Uaca;Ffar2;Alms1
MP:0005278	abnormal cholesterol homeostasis	0.0124853	Phyh;Lpin1;Nr5a2;Gusb;Abcc2;Abca12;Tshr;Hsd11b1;Abca1;Psen1;Ncoa6;Fn1;Scarb1;Clock;Vcam1;Oca2;Irs1;Sptlc2;Cyp27a1;Hdac3;Pik3c2a;Gpbar1;Npc2;Gcgr;Por;Pltp;Akt2;Fa2h;Apob;Pkd1;Lipg;Nr1d1;Uaca;Lipc;Wrn;Adcy10;Alms1
MP:0001547	abnormal lipid level	0.0144232	Ar;Egr1;Phyh;Orai1;Nr5a2;Lpin1;Gusb;Abcc2;Galc;Hadha;Abca12;Tshr;Hsd11b1;Abca1;Ehhadh;Psen1;Ncoa6;Fn1;Hadh;Acadl;Scarb1;Pla2g3;Clock;Vcam1;Glb1;Xpa;Oca2;Irs1;Slc27a1;Sptlc2;Cyp27a1;Hdac3;Pik3c2a;Hsd17b4;Slc2a2;Ptrf;Decr1;Gpbar1;Npc2;Gcgr;Por;Pltp;Abhd5;Lpcat1;Akt2;Fa2h;Apob;Hexb;Pkd1;Lipg;Nr1d1;Uaca;Lipc;Wrn;Adcy10;Ffar2;Alms1
MP:0003839	abnormal insulin clearance	0.0218098	Fam3b;Sstr5
MP:0004020	polyhydramnios	0.0410901	Acan;Pkd1
MP:0011020	abnormal circadian temperature homeostasis	0.0369132	Per2;Hrh3;Clock;Mchr1
MP:0001565	abnormal circulating phosphate level	0.0318697	Cyp27b1;Vdr;Pik3c2a;Phex;Slc4a1;Pkd1
MP:0005375	adipose tissue phenotype	0.0322479	Ar;Rassf9;Prep;Adrb1;Phyh;Lpin1;Ercc6;Gusb;Hdc;Bbs2;Drd2;Zdhhc13;Angptl2;Hsd11b1;Ncor2;Hrh3;Ripk1;Clock;Lpar1;Sh3pxd2b;Xpa;Ahnak;Oca2;Mmp19;Irs1;Npy;Hdac3;Pik3c2a;Neb;Pik3ca;Rasgrf1;Phex;Cryab;Spnb1;Cartpt;Mpg;Gpbar1;Tkt;Tnks2;Gcgr;Tle3;Ate1;Npr3;Akt2;Hexb;Prkca;Sdc3;Wrn;Prcp;Col1a1;C3ar1;Mchr1;Stard13;Prkdc;Alms1;Smtn;Lactb2
MP:0005353	abnormal patella morphology	0.00451384	Fmn1;Gdf5;Tbx4;Phex;Hoxd9;Fmod
MP:0005306	abnormal phalanx morphology	0.00744669	Ctsk;Rspo2;Fmn1;Gdf5;Glce;Tbx4;Cbfb;Pstpip2;Npr3;Runx2;Ihh;Hoxd13;Sox11
MP:0003072	abnormal metatarsal bone morphology	0.0159481	Rspo2;Fmn1;Gdf5;Tbx4;Cbfb;Npr3;Hoxd13
MP:0002109	abnormal limb morphology	0.0323341	Fkbp8;Sumf1;Rpgrip1l;Acan;Asph;Ercc6;Gusb;Thrb;Drd2;Galc;Ctsk;Rspo2;Fmn1;Ptk7;Gdf5;Psen1;Ncoa6;Thbs3;Fras1;Cyp27b1;Flnb;Xpa;Glce;Irs1;Tbx4;Bak1;Vdr;Hps5;Prdm1;Slc39a14;Phex;Sulf1;Egln3;Slc13a1;Cbfb;Rfng;Pstpip2;Pgr;Npr3;Runx2;Hexb;Pkd1;Lyst;Mtmr2;Aldh1a2;Ihh;Hoxd9;Wrn;Col1a1;Hoxd13;Fmod;Sox11;Fos
MP:0000548	long limbs	0.0218098	Ercc6;Xpa
MP:0004773	abnormal bile composition	0.00597771	Cyp7a1;Nr5a2;Abcc2;Acadl;Cyp27a1;Gpbar1
MP:0002628	hepatic steatosis	0.00758491	Phyh;Lpin1;Ercc6;Bbs2;Hadha;Hsd11b1;Abca1;Ehhadh;Serpinc1;Acadl;Clock;Xpa;Oca2;Hdac3;Hsd17b4;Decr1;Por;Abhd5;Rtn4rl1;Apob;Npbwr1;Alms1;Lactb2
MP:0004037	increased muscle relaxation	0.0410901	Scn4a;Kcnma1
MP:0003157	impaired muscle relaxation	0.0222482	Ar;Atp2a1;Scn4a;Clcn1
MP:0000748	progressive muscle weakness	0.0373057	Ar;Galc;Neb;Cryab;Scn8a;Ptrh2
MP:0005367	renal/urinary system phenotype	0.0139074	C1galt1;Ar;Aqp11;Mbl2;Calca;Bbs2;Abcc2;Hadha;Ethe1;Mylk;Abca1;Serpinc1;Cubn;Psen1;Dst;Tsc2;Stab2;Glb1;Cyp27b1;Oca2;Atp2a2;Vdr;Pik3c2a;Phex;Tns1;Invs;Por;Ate1;Slc25a19;Erap1;Lyst;Aldh1a2;Itgb4;Ptrh2;Prkdc;Ppt1;Scarb2;Prep;Hsd17b2;Rpgrip1l;Gusb;Mfge8;Col4a1;Cfi;Man2b1;Drd2;Galc;Zdhhc13;Sgk1;Rspo2;Wnk1;Tlr7;Axin1;Per2;Kcnma1;Fmn1;Adora1;Ptk7;Hadh;Acadl;Fras1;Sucnr1;Glce;Col4a4;Tsc1;Myo1e;Bak1;Hps5;C…
MP:0005502	abnormal urinary system physiology	0.00693653	C1galt1;Ar;Scarb2;Aqp11;Mbl2;Calca;Gusb;Mfge8;Abcc2;Man2b1;Drd2;Hadha;Ethe1;Sgk1;Wnk1;Tlr7;Per2;Kcnma1;Mylk;Abca1;Adora1;Serpinc1;Cubn;Psen1;Dst;Hadh;Acadl;Stab2;Cyp27b1;Sucnr1;Col4a4;Myo1e;Bak1;Vdr;Hps5;Cd2ap;Pik3c2a;Phex;Slc4a1;Ptger3;Spnb1;Slc13a1;Rhcg;Dtnbp1;Psen2;Lrp2;Sgpl1;Tns1;Akr1a1;Dtx1;Cybb;Npr3;Cxcr3;Slc25a19;Hexb;Pkd1;Lyst;Ahi1;Irf1;Prkdc;Alms1;Cx3cr1
MP:0009643	abnormal urine homeostasis	0.0232645	C1galt1;Ar;Scarb2;Aqp11;Calca;Gusb;Abcc2;Man2b1;Drd2;Hadha;Ethe1;Wnk1;Per2;Cubn;Psen1;Hadh;Acadl;Stab2;Cyp27b1;Col4a4;Myo1e;Vdr;Cd2ap;Pik3c2a;Phex;Slc4a1;Ptger3;Slc13a1;Rhcg;Psen2;Lrp2;Npr3;Cxcr3;Slc25a19;Hexb;Lyst;Irf1;Prkdc;Alms1
MP:0005161	hematuria	0.00808071	Psen1;Col4a4;Myo1e;Psen2
MP:0005524	abnormal renal plasma flow rate	0.0410901	Tns1;Cybb
MP:0005187	abnormal penis morphology	0.0187423	Ar;Per2;Serpinc1;Atp2a2;Uaca;Hoxd13
MP:0004969	pale kidney	0.00167386	Aqp11;Hsd17b2;Col4a4;Myo1e;Pik3c2a;Sgpl1;Tns1;Pkd1
MP:0004967	abnormal kidney epithelium morphology	0.00167387	Aqp11;Galc;Glb1;Tsc1;Pkd1;Alms1
MP:0006082	CNS inflammation	0.0373057	Sumf1;Galc;Tymp;Hexb;Ppt1;Cx3cr1
MP:0006054	spinal hemorrhage	0.00333208	C1galt1;Psen1;Gpr124;C1galt1c1;Cbfb;Col1a1
MP:0005646	abnormal pituitary gland physiology	0.0460189	Egr1;Thrb;Drd2;Prl;Rasgrf1
MP:0010055	abnormal sensory neuron physiology	0.00948779	Scarb2;Thrb;Trpa1;Kcnma1;Triobp;Gpr98;Cnga2;Chrna9
MP:0010055	abnormal sensory neuron physiology	0.00948779	Scarb2;Thrb;Trpa1;Kcnma1;Triobp;Gpr98;Cnga2;Chrna9
MP:0002229	neurodegeneration	0.0387418	Ar;Scarb2;Lpin1;Ank3;Thrb;Abca4;Galc;Heph;March7;Kcnma1;Rpgrip1;Arsa;Clcn1;Psen1;Dst;Pfdn5;Ighmbp2;Glb1;Rp1l1;Xpa;Rbp3;Spnb3;Ltn1;Scn8a;Rp1;Psen2;Gpr98;Npc2;Vps54;Cybb;Celsr1;Lpcat1;Ndp;Ugcg;Ush2a;Hexb;Mtmr2;Ahi1;Ppt1;Cx3cr1;Atp7b
MP:0001915	intracranial hemorrhage	0.00406715	C1galt1;G3bp1;Col4a1;Wnk1;Abca1;Serpinc1;Serpina10;Psen1;Gpr124;F5;Wasf2;Cbfb;Por;Fermt3;Col1a1;Cx3cr1
MP:0006051	brainstem hemorrhage	0.0218098	Cbfb;Cx3cr1
MP:0000958	peripheral nervous system degeneration	0.0380165	Lpin1;Dst;Scn8a
MP:0000921	demyelination	0.0104271	Scarb2;Lpin1;Galc;Arsa;Dst;Glb1;Scn8a;Vps54;Fa2h;Cd79a;Itgb4;C3ar1;Cx3cr1
MP:0003861	abnormal nervous system development	0.00341348	Rax;Nodal;Cep290;Ercc6;Brca2;Ncor2;Polb;Psen1;Gpr124;Ncoa6;Ncstn;Pgap1;Tsc2;Pfdn5;Pofut1;Nrp1;Pak2;Txnrd1;Cyp26c1;Gpr161;Olig1;Por;Krt19;Ptk2;Slc25a19;Aldh1a2;Syn3;Marcks;Fkbp8;Hsd17b2;Rpgrip1l;Galc;Drd2;Ctbp2;Boc;Smurf1;Axin1;Ptk7;Snai2;Fn1;Brsk2;Add1;Lpar1;Nkx2-2;Xpa;Tsc1;Egln3;Scn8a;Psen2;Lrp2;Celsr1;Apob;Pkd1;Xrcc1;Nr1d1;Ahi1;Hoxd9;Hoxd13;Rad9b;Sox11
MP:0009937	abnormal neuron differentiation	0.000748677	Fkbp8;Ncor2;Polb;Psen1;Brsk2;Tsc1;Nrp1;Xrcc1;Syn3;Hoxd9
MP:0009937	abnormal neuron differentiation	0.000748677	Fkbp8;Ncor2;Polb;Psen1;Brsk2;Tsc1;Nrp1;Xrcc1;Syn3;Hoxd9
MP:0004950	abnormal brain vasculature morphology	0.0300781	Wnk1;Psen1;Gpr124;Flnb;Pik3ca;Ndp;Pkd1
MP:0000897	abnormal midbrain morphology	0.000610247	Rax
MP:0005100	abnormal choroid pigmentation	0.00451384	Mlph;Oca2;Hps5;Dtnbp1;Hps3;Lyst
MP:0010191	abnormal choroid melanocyte morphology	0.0180901	Mlph;Oca2;Lyst
MP:0010193	abnormal choroid melanin granule morphology	0.0180901	Mlph;Oca2;Lyst
MP:0010193	abnormal choroid melanin granule morphology	0.0180901	Mlph;Oca2;Lyst

## Sheet: Colubroidea.PSGs
Phenotype ID	Phenotype name	P value	Gene name set
MP:0009503	abnormal mammary gland duct morphology	0.0327431	Csf1;Mfge8
MP:0001220	epidermal necrosis	0.0139945	Fas
MP:0001661	extended life span	0.00964985	Inha;Fas
MP:0009765	abnormal xenobiotic induced morbidity/mortality	0.0176444	Sod1;Rad52;Tnfrsf1a
MP:0005397	hematopoietic system phenotype	0.013256	Fgf1;Nov;Cdkn1b;Rad52;Csf1;Tnfrsf1a;B3gnt5;Bag4;Gjd4;Mfge8;Inha;Syk;Tmem109;Sod1;Fas
MP:0002396	abnormal hematopoietic system morphology/development	0.0233703	Fgf1;Nov;Cdkn1b;Rad52;Csf1;Tnfrsf1a;B3gnt5;Bag4;Gjd4;Mfge8;Inha;Syk;Sod1;Fas
MP:0008246	abnormal leukocyte morphology	0.0351913	Nov;Cdkn1b;Rad52;Csf1;Tnfrsf1a;B3gnt5;Gjd4;Mfge8;Syk;Sod1;Fas
MP:0000703	abnormal thymus morphology	0.0386946	Cdkn1b;Bag4;Csf1;Tnfrsf1a;Fas
MP:0000689	abnormal spleen morphology	0.0422158	Mfge8;Cdkn1b;Csf1;Tnfrsf1a;B3gnt5;Bag4;Fas
MP:0008826	abnormal splenic cell ratio	0.0298325	Csf1;Fas
MP:0002357	abnormal spleen white pulp morphology	0.0341278	B3gnt5;Mfge8;Tnfrsf1a;Fas
MP:0002356	abnormal spleen red pulp morphology	0.0168677	B3gnt5;Csf1;Fas
MP:0000604	amyloidosis	0.0127709	Tnfrsf1a;Csf1
MP:0004254	cerebral amyloid angiopathy	0.0139945	Tnfrsf1a
MP:0003329	amyloid beta deposits	0.00595637	Tnfrsf1a;Csf1
MP:0005253	abnormal eye physiology	0.0199777	Pdc;Cdkn1b;Csf1;Tnfrsf1a;Fas
MP:0010748	abnormal visual evoked potential	0.0277996	Csf1
MP:0001999	photosensitivity	0.0414178	Cdkn1b
MP:0001851	eye inflammation	0.0279537	Tnfrsf1a;Fas
MP:0008880	lacrimal gland inflammation	0.0323597	Fas
MP:0003795	abnormal bone structure	0.0113444	Syk;Nov;Sod1;Csf1;Tnfrsf1a;Fas
MP:0010874	abnormal bone volume	0.0327431	Nov;Fas
MP:0004982	abnormal osteoclast morphology	0.0241066	Csf1;Syk;Nov
MP:0002397	abnormal bone marrow morphology	0.0108514	Sod1;Csf1
MP:0000130	abnormal trabecular bone morphology	0.0104689	Csf1;Tnfrsf1a;Nov;Fas
MP:0008396	abnormal osteoclast differentiation	0.00428227	Syk;Nov;Csf1
MP:0001533	abnormal skeleton physiology	0.045658	Syk;Nov;Csf1;Tnfrsf1a
MP:0008069	abnormal joint mobility	0.0414178	Nov
MP:0005190	osteomyelitis	0.0277996	Tnfrsf1a
MP:0002999	abnormal bone healing	0.0459161	Tnfrsf1a
MP:0002998	abnormal bone remodeling	0.00470785	Csf1;Tnfrsf1a;Syk;Nov
MP:0005006	abnormal osteoblast physiology	0.0347434	Nov;Csf1
MP:0004945	abnormal bone resorption	0.0193368	Syk;Tnfrsf1a
MP:0003572	abnormal uterus development	0.0459161	Csf1
MP:0001119	abnormal female reproductive system morphology	0.0176483	Inha;Mfge8;Cdkn1b;Sod1;Csf1;Fas
MP:0009208	abnormal female genitalia morphology	0.0211402	Inha;Cdkn1b;Sod1;Csf1;Fas
MP:0001126	abnormal ovary morphology	0.026236	Inha;Cdkn1b;Sod1;Csf1
MP:0005647	abnormal sex gland physiology	0.0337373	Cdkn1b;Csf1
MP:0009647	decreased fertilization frequency	0.0277996	Csf1
MP:0003699	abnormal female reproductive system physiology	0.0168105	Mfge8;Cdkn1b;Csf1;Dlgap5;Inha;Sod1;Fas
MP:0001926	female infertility	0.00647527	Dlgap5;Inha;Cdkn1b;Sod1;Fas
MP:0002254	reproductive system inflammation	0.0414178	Mfge8
MP:0001933	abnormal litter size	0.0423603	B3gnt5;Mfge8;Sod1;Csf1
MP:0001861	lung inflammation	0.0404102	Csf1;Tnfrsf1a;Fas
MP:0006050	pulmonary fibrosis	0.00964985	Tnfrsf1a;Fas
MP:0005001	abnormal clonal deletion	0.036899	Fas
MP:0002452	abnormal antigen presenting cell physiology	0.00627916	Mfge8;Nov;Vipr2;Csf1;Tnfrsf1a;B3gnt5;Syk;Bag4;Fas
MP:0002451	abnormal macrophage physiology	0.00412265	Mfge8;Nov;Bag4;Csf1;Tnfrsf1a;Fas
MP:0002421	abnormal cell-mediated immunity	0.0135833	Nov;Vipr2;Cdkn1b;Csf1;Tnfrsf1a;B3gnt5;Bag4;Mfge8;Syk;Tmem109;Fas
MP:0002452	abnormal antigen presenting cell physiology	0.00627916	Mfge8;Nov;Vipr2;Csf1;Tnfrsf1a;B3gnt5;Syk;Bag4;Fas
MP:0002442	abnormal leukocyte physiology	0.0123022	Nov;Vipr2;Cdkn1b;Csf1;Tnfrsf1a;B3gnt5;Bag4;Mfge8;Syk;Tmem109;Fas
MP:0002420	abnormal adaptive immunity	0.0133134	Nov;Vipr2;Cdkn1b;Csf1;Tnfrsf1a;B3gnt5;Bag4;Mfge8;Syk;Tmem109;Fas
MP:0002452	abnormal antigen presenting cell physiology	0.00627916	Mfge8;Nov;Vipr2;Csf1;Tnfrsf1a;B3gnt5;Syk;Bag4;Fas
MP:0002442	abnormal leukocyte physiology	0.0123022	Nov;Vipr2;Cdkn1b;Csf1;Tnfrsf1a;B3gnt5;Bag4;Mfge8;Syk;Tmem109;Fas
MP:0002419	abnormal innate immunity	0.0042897	Mfge8;Syk;Nov;Bag4;Csf1;Tnfrsf1a;Fas
MP:0002451	abnormal macrophage physiology	0.00412265	Mfge8;Nov;Bag4;Csf1;Tnfrsf1a;Fas
MP:0002148	abnormal hypersensitivity reaction	0.0222731	Tnfrsf1a;Vipr2;Fas
MP:0002533	abnormal type III hypersensitivity reaction	0.0277996	Fas
MP:0002531	abnormal type I hypersensitivity reaction	0.0226239	Vipr2;Tnfrsf1a
MP:0002499	chronic inflammation	0.0317608	Tnfrsf1a;Mfge8
MP:0001819	abnormal immune cell physiology	0.0132086	Nov;Vipr2;Cdkn1b;Csf1;Tnfrsf1a;B3gnt5;Bag4;Mfge8;Syk;Tmem109;Fas
MP:0002452	abnormal antigen presenting cell physiology	0.00627916	Mfge8;Nov;Vipr2;Csf1;Tnfrsf1a;B3gnt5;Syk;Bag4;Fas
MP:0002442	abnormal leukocyte physiology	0.0123022	Nov;Vipr2;Cdkn1b;Csf1;Tnfrsf1a;B3gnt5;Bag4;Mfge8;Syk;Tmem109;Fas
MP:0000703	abnormal thymus morphology	0.0386946	Cdkn1b;Bag4;Csf1;Tnfrsf1a;Fas
MP:0000689	abnormal spleen morphology	0.0422158	Mfge8;Cdkn1b;Csf1;Tnfrsf1a;B3gnt5;Bag4;Fas
MP:0010195	abnormal lymphatic vessel endothelium morphology	0.0232188	Syk
MP:0008778	abnormal lymphangiogenesis	0.0459161	Syk
MP:0000716	abnormal immune system cell morphology	0.0360353	Nov;Cdkn1b;Rad52;Csf1;Tnfrsf1a;B3gnt5;Gjd4;Mfge8;Syk;Sod1;Fas
MP:0008246	abnormal leukocyte morphology	0.0351913	Nov;Cdkn1b;Rad52;Csf1;Tnfrsf1a;B3gnt5;Gjd4;Mfge8;Syk;Sod1;Fas
MP:0008195	abnormal antigen presenting cell morphology	0.00961291	Mfge8;Nov;Csf1;Tnfrsf1a;Syk;Gjd4;Fas
MP:0003360	abnormal depression-related behavior	0.0270331	Cer1;Trh
MP:0001502	abnormal circadian rhythm	0.0367906	Vipr2;Tnfrsf1a
MP:0009820	abnormal liver vasculature morphology	0.0337373	Nov;Csf1
MP:0008242	abnormal perivascular macrophage morphology	0.00468604	Csf1
MP:0004368	abnormal stria vascularis vasculature morphology	0.0414178	Fas
MP:0000530	abnormal kidney vasculature morphology	0.0134414	Nov;Fas
MP:0001544	abnormal cardiovascular system physiology	0.0286996	Nov;Cdkn1b;Slc6a18;Tnfrsf1a;Pdc;Mbd4;Inha;Syk;Sod1;Fas
MP:0002952	ventricular cardiomyopathy	0.0186171	Nov
MP:0000343	altered response to myocardial infarction	0.0454284	Sod1;Tnfrsf1a
MP:0003037	increased infarction size	0.0042182	Tnfrsf1a;Sod1
MP:0005382	craniofacial phenotype	0.0479386	Mbd4;Inppl1;Cer1;Nov;Cdkn1b;Meox1;Csf1;Fas
MP:0000428	abnormal craniofacial morphology	0.0479386	Mbd4;Inppl1;Cer1;Nov;Cdkn1b;Meox1;Csf1;Fas
MP:0011199	abnormal amniotic cavity morphology	0.036899	Cer1
MP:0005647	abnormal sex gland physiology	0.0337373	Cdkn1b;Csf1
MP:0003504	thyroid inflammation	0.0186171	Fas
MP:0008880	lacrimal gland inflammation	0.0323597	Fas
MP:0000681	abnormal thyroid gland morphology	0.00217743	Cdkn1b;Csf1;Fas
MP:0005355	enlarged thyroid gland	0.0459161	Cdkn1b
MP:0004698	abnormal thyroid parafollicular C-cells	0.00468604	Csf1
MP:0001126	abnormal ovary morphology	0.026236	Inha;Cdkn1b;Sod1;Csf1
MP:0009503	abnormal mammary gland duct morphology	0.0327431	Csf1;Mfge8
MP:0004196	abnormal prenatal growth/weight/body size	0.0278635
MP:0002088	abnormal embryonic growth/weight/body size	0.0425581
MP:0001268	barrel chest	0.0139945	Nov
MP:0010808	right-sided stomach	0.0459161	Mbd4
MP:0003959	abnormal lean body mass	0.0476953	Vipr2;Cdkn1b
MP:0003960	increased lean body mass	0.0134414	Vipr2;Cdkn1b
MP:0001264	increased body size	0.00316903	B3gnt5;Cer1;Inha;Cdkn1b;Fas
MP:0001256	abnormal body length	0.0481753	Inppl1;Vipr2;Meox1
MP:0001963	abnormal hearing physiology	0.0201595	Sod1;Csf1;Cdkn1b;Fas
MP:0006335	abnormal hearing electrophysiology	0.00831724	Sod1;Csf1;Cdkn1b;Fas
MP:0005376	homeostasis/metabolism phenotype	0.0403235	Vipr2;Slc6a18;Rad52;Csf1;Retn;Mbd4;Trh;Inppl1;Fgf1;Nov;Cdkn1b;Tnfrsf1a;Pdc;Bag4;Meox1;Inha;Syk;Sod1;Fas
MP:0008872	abnormal physiological response to xenobiotic	0.00355895	Mbd4;Pdc;Cdkn1b;Sod1;Rad52;Csf1;Tnfrsf1a
MP:0009765	abnormal xenobiotic induced morbidity/mortality	0.0176444	Sod1;Rad52;Tnfrsf1a
MP:0008874	decreased physiological sensitivity to xenobiotic	0.0129559	Mbd4;Csf1;Tnfrsf1a;Cdkn1b
MP:0005164	abnormal response to injury	0.0256953	Fgf1;Nov;Cdkn1b;Sod1;Tnfrsf1a
MP:0002908	delayed wound healing	0.0193368	Cdkn1b;Fgf1
MP:0002999	abnormal bone healing	0.0459161	Tnfrsf1a
MP:0000343	altered response to myocardial infarction	0.0454284	Sod1;Tnfrsf1a
MP:0003037	increased infarction size	0.0042182	Tnfrsf1a;Sod1
MP:0009642	abnormal blood homeostasis	0.0335732	Inppl1;Vipr2;Cdkn1b;Csf1;Retn;Tnfrsf1a;Pdc;Bag4;Meox1;Inha;Trh;Sod1;Fas
MP:0005418	abnormal circulating hormone level	0.000298719	Inppl1;Vipr2;Cdkn1b;Csf1;Retn;Tnfrsf1a;Inha;Pdc;Trh;Sod1
MP:0003949	abnormal circulating lipid level	0.0225936	Inppl1;Cdkn1b;Csf1;Retn;Fas
MP:0000188	abnormal circulating glucose level	0.0299481	Inppl1;Cdkn1b;Trh;Retn;Tnfrsf1a
MP:0010999	proteinosis	0.0232188	Csf1
MP:0005534	decreased body temperature	0.0357612	Cdkn1b;Tnfrsf1a
MP:0003953	abnormal hormone level	0.000903719	Inppl1;Vipr2;Cdkn1b;Csf1;Retn;Tnfrsf1a;Inha;Pdc;Trh;Sod1
MP:0005468	abnormal thyroid hormone level	0.0217817	Vipr2;Trh
MP:0005418	abnormal circulating hormone level	0.000298719	Inppl1;Vipr2;Cdkn1b;Csf1;Retn;Tnfrsf1a;Inha;Pdc;Trh;Sod1
MP:0003965	abnormal pituitary hormone level	0.0488538	Sod1;Inha;Trh
MP:0005278	abnormal cholesterol homeostasis	0.0400923	Inppl1;Cdkn1b;Csf1;Fas
MP:0002078	abnormal glucose homeostasis	0.0472536	Inppl1;Vipr2;Cdkn1b;Retn;Tnfrsf1a;Trh
MP:0001560	abnormal circulating insulin level	0.0117032	Inppl1;Cdkn1b;Trh;Retn;Tnfrsf1a
MP:0000188	abnormal circulating glucose level	0.0299481	Inppl1;Cdkn1b;Trh;Retn;Tnfrsf1a
MP:0001999	photosensitivity	0.0414178	Cdkn1b
MP:0001778	abnormal brown adipose tissue amount	0.0443107	Cdkn1b;Meox1
MP:0001778	abnormal brown adipose tissue amount	0.0443107	Cdkn1b;Meox1
MP:0005371	limbs/digits/tail phenotype	0.0127825	Mbd4;Cer1;Nov;Meox1;Csf1;Tnfrsf1a;Syk;Fas
MP:0000545	abnormal limbs/digits/tail morphology	0.0127825	Mbd4;Cer1;Nov;Meox1;Csf1;Tnfrsf1a;Syk;Fas
MP:0002111	abnormal tail morphology	0.00586838	Cer1;Nov;Meox1;Csf1;Tnfrsf1a
MP:0002759	abnormal caudal vertebrae morphology	0.0347434	Nov;Meox1
MP:0002632	vestigial tail	0.0414178	Meox1
MP:0002109	abnormal limb morphology	0.0176483	Mbd4;Cer1;Syk;Nov;Csf1;Fas
MP:0000572	abnormal autopod morphology	0.0317448	Mbd4;Syk;Nov;Csf1
MP:0005370	liver/biliary system phenotype	0.01509	Nov;Cdkn1b;Csf1;Retn;Tnfrsf1a;Inha;Syk;Sod1;Fas
MP:0002139	abnormal hepatobiliary system physiology	0.0199777	Inha;Sod1;Csf1;Tnfrsf1a;Fas
MP:0000609	abnormal liver physiology	0.0140716	Inha;Sod1;Csf1;Tnfrsf1a;Fas
MP:0010042	abnormal oval cell physiology	0.0277996	Tnfrsf1a
MP:0001860	liver inflammation	0.00194906	Csf1;Tnfrsf1a;Inha;Fas
MP:0002138	abnormal hepatobiliary system morphology	0.00661432	Nov;Cdkn1b;Csf1;Retn;Tnfrsf1a;Inha;Syk;Sod1;Fas
MP:0000598	abnormal liver morphology	0.00590521	Nov;Cdkn1b;Csf1;Retn;Tnfrsf1a;Inha;Syk;Sod1;Fas
MP:0009820	abnormal liver vasculature morphology	0.0337373	Nov;Csf1
MP:0008986	abnormal liver parenchyma morphology	0.00767112	Csf1;Inha;Cdkn1b;Fas
MP:0001654	hepatic necrosis	0.00708128	Tnfrsf1a;Inha;Fas
MP:0004248	abnormal epaxial muscle morphology	0.0414178	Meox1
MP:0004234	abnormal masticatory muscle morphology	0.036899	Csf1
MP:0000730	increased satellite cell number	0.036899	Gjd4
MP:0002952	ventricular cardiomyopathy	0.0186171	Nov
MP:0000750	abnormal muscle regeneration	0.0193368	Tnfrsf1a;Gjd4
MP:0002136	abnormal kidney physiology	0.0356202	Pdc;Mfge8;Cdkn1b;Slc6a18;Fas
MP:0005555	abnormal kidney excretion	0.0201595	Pdc;Cdkn1b;Slc6a18;Fas
MP:0000530	abnormal kidney vasculature morphology	0.0134414	Nov;Fas
MP:0003407	abnormal central nervous system regeneration	0.036899	Tnfrsf1a
MP:0003690	abnormal glial cell physiology	0.0298325	Csf1;Tnfrsf1a
MP:0008917	abnormal oligodendrocyte physiology	0.0323597	Csf1
MP:0000920	abnormal myelination	0.0356245	Csf1;Tnfrsf1a;Fas
MP:0000921	demyelination	0.00445441	Csf1;Tnfrsf1a;Fas
MP:0003329	amyloid beta deposits	0.00595637	Tnfrsf1a;Csf1
MP:0000959	abnormal somatic sensory system morphology	0.0369119	Cdkn1b;Meox1;Ngf;Pdc;Sod1;Fas
MP:0002751	abnormal autonomic nervous system morphology	0.0488443	Ngf;Fas
MP:0001007	abnormal sympathetic system morphology	0.0193368	Ngf;Fas
MP:0004254	cerebral amyloid angiopathy	0.0139945	Tnfrsf1a
MP:0002006	tumorigenesis	0.0279094	Mbd4;Mfge8;Cdkn1b;Rad52;Tnfrsf1a;Inha;Fas
MP:0002166	altered tumor susceptibility	0.0190966	Mbd4;Mfge8;Cdkn1b;Rad52;Tnfrsf1a;Inha;Fas
MP:0002019	abnormal tumor incidence	0.0169564	Mbd4;Mfge8;Cdkn1b;Rad52;Tnfrsf1a;Inha;Fas
MP:0002052	decreased tumor incidence	0.0270074	Rad52;Tnfrsf1a;Cdkn1b
MP:0002020	increased tumor incidence	0.00913993	Mbd4;Mfge8;Cdkn1b;Rad52;Tnfrsf1a;Inha;Fas
MP:0009390	abnormal otic pigmentation	0.036899	Fas
MP:0004367	abnormal strial intermediate cells	0.036899	Fas
MP:0004367	abnormal strial intermediate cells	0.036899	Fas

## Sheet: Colubroidea.RSGs
Phenotype ID	Phenotype name	P value	Gene name set
MP:0010234	abnormal vibrissa follicle morphology	0.0130403	Inhba;Chuk;Pkp3;St14
MP:0011159	abnormal epidermal-dermal junction morphology	0.0195245	Col17a1;Lamc2;Itgb4
MP:0011160	dermal-epidermal separation	0.0119522	Col17a1;Lamc2;Itgb4
MP:0001208	blistering	0.0359355	Dst;Frem1;Col17a1;Lamc2;Itgb4;Plec
MP:0001190	reddish skin	0.021206	Prss8;Abca12;Dgat1;Pkp3;Col17a1;Supv3l1;Lamc2;St14
MP:0001199	thin skin	0.0452193
MP:0005397	hematopoietic system phenotype	0.00139233	Acvr2b;Il23r;Pla2g4a;Prkg1;Heph;Pla2g6;Unc13d;Prss8;Tpp2;Tnip1;Sh2d2a;Wt1;St3gal1;G6pc3;Nt5e;Il12b;Tlr5;Hyal2;Ptprj;Galr2;Ikzf3;Cftr;Vdr;Gpr83;Xrcc6;Mertk;Csf3;Mre11a;Mcm3;Tyk2;Rag2;Pgr;Pawr;Gnmt;Ptpn2;Erap1;Chd2;Med24;B4galnt1;Ripk2;Thoc5;Apex2;Nbr1;Gusb;Col4a1;Man2b1;Galc;Dbnl;Zdhhc13;Per2;Inhba;Tert;Dyrk3;Flt1;Chuk;Gas6;Sucnr1;Nphp3;Adora2a;Pou2af1;Grn;Ptgs2;Hif1a;Aqp2;Prkag1;Dock8;Col1a1;Lrrk…
MP:0002396	abnormal hematopoietic system morphology/development	0.00088333	Acvr2b;Il23r;Pla2g4a;Prkg1;Heph;Pla2g6;Unc13d;Prss8;Tpp2;Tnip1;Sh2d2a;Wt1;St3gal1;G6pc3;Il12b;Tlr5;Hyal2;Ptprj;Galr2;Ikzf3;Cftr;Vdr;Gpr83;Xrcc6;Mertk;Csf3;Mre11a;Mcm3;Tyk2;Rag2;Pgr;Pawr;Gnmt;Ptpn2;Erap1;Chd2;Med24;B4galnt1;Ripk2;Thoc5;Apex2;Nbr1;Gusb;Col4a1;Man2b1;Galc;Dbnl;Zdhhc13;Per2;Inhba;Tert;Dyrk3;Flt1;Chuk;Sucnr1;Nphp3;Pou2af1;Grn;Ptgs2;Hif1a;Aqp2;Prkag1;Dock8;Col1a1;Lrrk2;Rftn1;Abcc2;Phc1…
MP:0002429	abnormal blood cell morphology/development	0.00119632	Il23r;Pla2g4a;Rftn1;Prkg1;Abcc2;Heph;Phc1;Lrp5;Pla2g6;Unc13d;Tpp2;Abca1;Tnip1;Kl;Sh2d2a;Ncoa6;St3gal1;G6pc3;Il12b;Tlr5;Hyal2;Ptprj;Pim2;Galr2;Srf;Soat1;Ikzf3;Vdr;Gpr83;Xrcc6;Mertk;Csf3;Mre11a;Cdh17;Mcm3;Cxcr4;Cntf;Npc2;Tyk2;Rag2;Pgr;Map3k8;Pawr;Gnmt;Ptpn2;Akt3;Erap1;Chd2;Stk4;Cmklr1;Med24;B4galnt1;Pcgf2;Stat1;Ripk2;B9d2;Csf1r;Thoc5;Apex2;Cd44;Nfatc1;Fgf2;Nbr1;Col4a1;Man2b1;Ace;Mybl1;Galc;Lifr;Dbn…
MP:0008246	abnormal leukocyte morphology	0.00535175	Il23r;Pla2g4a;Rftn1;Phc1;Lrp5;Pla2g6;Unc13d;Tpp2;Kl;Sh2d2a;St3gal1;G6pc3;Il12b;Tlr5;Ptprj;Pim2;Galr2;Srf;Soat1;Ikzf3;Vdr;Gpr83;Xrcc6;Mertk;Csf3;Cdh17;Cxcr4;Cntf;Npc2;Tyk2;Rag2;Pgr;Map3k8;Pawr;Gnmt;Ptpn2;Akt3;Erap1;Chd2;Stk4;Cmklr1;B4galnt1;Pcgf2;Stat1;Ripk2;B9d2;Csf1r;Thoc5;Apex2;Cd44;Nfatc1;Nbr1;Man2b1;Ace;Mybl1;Galc;Lifr;Dbnl;Zdhhc13;March7;Notch3;Ada;Chuk;Etv2;Ptpn13;Thra;Sqstm1;Acp2;Sucnr1;Nh…
MP:0002123	abnormal hematopoiesis	0.0019479	Il23r;Pla2g4a;Rftn1;Prkg1;Abcc2;Heph;Phc1;Lrp5;Pla2g6;Unc13d;Tpp2;Abca1;Tnip1;Kl;Sh2d2a;Ncoa6;St3gal1;G6pc3;Il12b;Tlr5;Hyal2;Ptprj;Pim2;Galr2;Srf;Soat1;Ikzf3;Vdr;Gpr83;Xrcc6;Mertk;Csf3;Mre11a;Cdh17;Mcm3;Cxcr4;Cntf;Npc2;Tyk2;Rag2;Pgr;Map3k8;Pawr;Gnmt;Ptpn2;Akt3;Erap1;Chd2;Stk4;Cmklr1;Med24;B4galnt1;Pcgf2;Stat1;Ripk2;B9d2;Csf1r;Thoc5;Apex2;Cd44;Nfatc1;Fgf2;Nbr1;Col4a1;Man2b1;Ace;Mybl1;Galc;Lifr;Dbn…
MP:0002398	abnormal bone marrow cell morphology/development	0.00039451	Il23r;Rftn1;Phc1;Pla2g6;Unc13d;Tpp2;Abca1;Sh2d2a;Dst;Ncoa6;Il12b;Hyal2;Ptprj;Pim2;Srf;Ikzf3;Vdr;Xrcc6;Mertk;Cdh17;Cxcr4;Tyk2;Rag2;Map3k8;Pawr;Ptpn2;Akt3;Erap1;Chd2;Stk4;Pcgf2;Stat1;Ripk2;B9d2;Csf1r;Thoc5;Apex2;Nfatc1;Fgf2;Nbr1;Dbnl;March7;Per2;Dyrk3;Notch3;Ada;Chuk;Etv2;Sucnr1;Nhej1;Sphk1;Atp11c;Pou2af1;Supv3l1;Ptgs2;Cd276;Ptpn22;Irf1;Col1a1;Siae;St14;Atp7b
MP:0002414	abnormal myeloblast morphology/development	0.0119689	Il23r;Rftn1;Phc1;Pla2g6;Tpp2;Sh2d2a;Il12b;Ptprj;Pim2;Srf;Ikzf3;Vdr;Xrcc6;Mertk;Cdh17;Cxcr4;Tyk2;Rag2;Map3k8;Pawr;Ptpn2;Akt3;Erap1;Stk4;Pcgf2;Stat1;Ripk2;B9d2;Csf1r;Thoc5;Apex2;Nfatc1;Fgf2;Nbr1;Dbnl;March7;Notch3;Ada;Chuk;Etv2;Sucnr1;Nhej1;Sphk1;Atp11c;Pou2af1;Supv3l1;Ptgs2;Cd276;Ptpn22;Irf1;Siae;St14;Atp7b
MP:0002413	abnormal megakaryocyte progenitor cell morphology	0.0174605	Thoc5;Fgf2;Unc13d;Abca1;Hyal2;Pim2;Rag2;Chd2;Col1a1
MP:0000172	abnormal bone marrow cell number	0.02693	Thoc5;Dst;Etv2;Sphk1;Cxcr4;Rag2;Col1a1
MP:0000703	abnormal thymus morphology	0.00169973	Apex2;Phc1;Prss8;Abca1;Notch3;Ada;Srf;Soat1;Nhej1;Vdr;Xrcc6;Sphk1;Cxcr4;Rag2;Supv3l1;Akt3;Erap1;Stk4;Irf1;Pcgf2
MP:0002364	abnormal thymus size	0.00207951	Phc1;Notch3;Ada;Soat1;Nhej1;Vdr;Xrcc6;Supv3l1;Rag2;Akt3;Erap1;Stk4
MP:0005395	other phenotype	0.0123254	Col18a1;Pla2g4a;Col4a1;Zdhhc13;Clu;Dhh;Abca1;Kl;Dst;St3gal1;Slc30a3;Efemp1;Mme;Mre11a;P4ha1;Ptgs1;Ptgs2;Gli3;Lamc2;Nid1;Pkd1;Ldlr;Myf5;Marcks;St14;Capn2;Atp7b
MP:0002168	other aberrant phenotype	0.00334254	Col18a1;Col4a1;Zdhhc13;Clu;Dhh;Abca1;Kl;Dst;St3gal1;Slc30a3;Efemp1;Mme;P4ha1;Ptgs2;Gli3;Lamc2;Nid1;Pkd1;Ldlr;Marcks;St14;Capn2;Atp7b
MP:0000604	amyloidosis	0.0450559	Zdhhc13;Clu;Abca1;Slc30a3;Mme;Ldlr;Atp7b
MP:0005391	vision/eye phenotype	4.96905e-05	Rax;Acvr2a;Tyrp1;Ggt5;Cep290;Zic5;Bbs2;Heph;Phc1;Lrp5;Bmpr1b;Xpc;Tfam;Rpgrip1;Guca1b;Dst;Ncoa6;Egf;Frem1;Rdh5;Hyal2;Rcvrn;Cnga3;F2r;Soat1;Efemp1;Pgf;Cngb3;Cftr;Fst;Mertk;Alx4;Gja10;Col2a1;Alcam;Col8a2;Col5a2;Gpr161;Rp1;Col8a1;Gpr98;Rgs11;Edar;Apaf1;Trpm1;Gli3;Ptpn2;Guca1a;Cabp4;Nptx1;Myf5;Itgb4;Marcks;Cryba2;Cplx4;Fmod;Slc6a6;Pcgf2;Stat1;Col18a1;Egflam;Ephb1;Sort1;Gnat2;Fkbp8;Cd44;Col4a1;Abca4;Cr…
MP:0005253	abnormal eye physiology	3.83145e-05	Egflam;Sort1;Tyrp1;Gnat2;Cep290;Bbs2;Crb1;Abca4;Bmpr1b;Xpc;Rpgrip1;Dag1;Guca1b;Prom1;Gnat1;Gnao1;Rdh5;Rcvrn;Atrx;Rp1l1;Cnga3;Soat1;Bbs4;Efemp1;Cngb3;Adora2a;Cln8;Rgs9;Tulp1;Mertk;Jun;Gja10;Rp1;Gpr98;Rgs11;Aipl1;Trpm1;Tdrd7;Hif1a;Apob;Ush2a;Guca1a;Mip;Slc4a3;Cabp4;Nptx1;Ldlr;Pde6c;Slc16a8;Col1a1;Lama1;Cplx4;Fmod;Slc6a6
MP:0005551	abnormal eye electrophysiology	2.76243e-08	Egflam;Gnat2;Cep290;Bbs2;Abca4;Rpgrip1;Dag1;Guca1b;Prom1;Gnat1;Gnao1;Rdh5;Rcvrn;Atrx;Rp1l1;Cnga3;Bbs4;Cngb3;Rgs9;Tulp1;Mertk;Gja10;Rp1;Gpr98;Rgs11;Aipl1;Trpm1;Apob;Ush2a;Guca1a;Slc4a3;Cabp4;Nptx1;Ldlr;Pde6c;Slc16a8;Lama1;Cplx4
MP:0004022	abnormal cone electrophysiology	8.05411e-09	Egflam;Gnat2;Cep290;Abca4;Rpgrip1;Prom1;Gnat1;Gnao1;Rp1l1;Cnga3;Bbs4;Cngb3;Tulp1;Mertk;Rp1;Gpr98;Rgs11;Trpm1;Guca1a;Cabp4;Pde6c
MP:0004021	abnormal rod electrophysiology	4.23348e-06	Egflam;Cep290;Abca4;Rpgrip1;Dag1;Guca1b;Prom1;Gnat1;Rp1l1;Rgs9;Tulp1;Mertk;Rp1;Rgs11;Aipl1;Trpm1;Guca1a;Cabp4;Cplx4
MP:0002090	abnormal vision	0.0222332	Dag1;Adora2a;Cln8;Mertk;Gpr98;Trpm1;Slc4a3;Cplx4;Fmod;Slc6a6
MP:0003100	myopia	0.0230273	Adora2a;Fmod
MP:0002092	abnormal eye morphology	0.000506053	Rax;Acvr2a;Tyrp1;Ggt5;Cep290;Zic5;Bbs2;Heph;Phc1;Lrp5;Bmpr1b;Tfam;Rpgrip1;Dst;Ncoa6;Egf;Frem1;Hyal2;Cnga3;F2r;Soat1;Efemp1;Pgf;Cngb3;Cftr;Fst;Mertk;Alx4;Gja10;Col8a2;Alcam;Col2a1;Col5a2;Gpr161;Rp1;Col8a1;Edar;Apaf1;Gli3;Ptpn2;Guca1a;Cabp4;Myf5;Itgb4;Marcks;Cryba2;Cplx4;Fmod;Slc6a6;Pcgf2;Stat1;Col18a1;Egflam;Ephb1;Sort1;Gnat2;Fkbp8;Cd44;Col4a1;Abca4;Crb1;Man2b1;Luzp1;Inhba;Flt1;Gli2;Ptk7;Pds5b;Dag…
MP:0005195	abnormal posterior eye segment morphology	0.000815507	Col18a1;Rax;Egflam;Ephb1;Sort1;Tyrp1;Gnat2;Cep290;Cd44;Col4a1;Bbs2;Crb1;Abca4;Man2b1;Heph;Lrp5;Bmpr1b;Tfam;Rpgrip1;Prom1;Ptpn13;Gnat1;Frem1;Atrx;Rp1l1;Rest;Cnga3;F2r;Bbs4;Efemp1;Nav2;Cngb3;Fst;Cln8;Tulp1;Mertk;Mmp2;Gja10;Col2a1;Alcam;Rp1;Apaf1;Aipl1;Tdrd7;Ptgs2;Gli3;Anpep;Ahr;Trim2;Apob;Ush2a;Guca1a;Slc4a3;Cabp4;Ldlr;Pde6c;Marcks;Lama1;Cplx4;Fmod;Slc6a6
MP:0002864	abnormal ocular fundus morphology	0.00237904	Col18a1;Egflam;Sort1;Tyrp1;Gnat2;Cep290;Cd44;Col4a1;Bbs2;Crb1;Abca4;Man2b1;Heph;Lrp5;Bmpr1b;Rpgrip1;Prom1;Ptpn13;Gnat1;Frem1;Atrx;Rp1l1;Rest;Cnga3;F2r;Bbs4;Efemp1;Cngb3;Fst;Cln8;Tulp1;Mertk;Mmp2;Gja10;Alcam;Col2a1;Rp1;Apaf1;Aipl1;Ptgs2;Gli3;Anpep;Trim2;Apob;Ush2a;Guca1a;Slc4a3;Cabp4;Ldlr;Pde6c;Marcks;Lama1;Cplx4;Fmod;Slc6a6
MP:0001296	macrophthalmia	0.040874	Col4a1;Dag1;Lama1
MP:0001289	persistence of hyaloid vascular system	0.0293614	Col18a1;Lrp5;Apaf1;Ahr;Lama1
MP:0003797	abnormal compact bone morphology	0.0384884	Csf1r;Cd44;Galc;Lrp5;Pdia3;Kl;Thra;Flnb;Sost;Acp2;P2ry13;Ibsp;Vdr;Pgr;Col1a1;Ghr
MP:0010924	abnormal osteoid morphology	0.0230273	Nbr1;Naca
MP:0008271	abnormal bone ossification	0.0326134	Csf1r;Nfatc1;Nbr1;Lrp5;Bmpr1b;Per2;Gli2;Kl;Pds5b;Gdf5;Chuk;Thra;Npr2;Flnb;Sost;Vdr;Bmpr2;Mmp2;Itgb1bp1;Col2a1;Apaf1;Pgr;Ptgs2;Gli3;Naca;Pkd1;Myf5;Col1a1;Tab1;Hoxd13;Ghr;Fmod;Pcgf2
MP:0006429	abnormal hyaline cartilage morphology	0.00685694	Cd44;Gusb;Gdf5;Flnb;Col2a1;Fmod
MP:0008878	abnormal DNA methylation during gametogenesis	0.0195245	Tdrd9;Asz1;Mov10l1
MP:0009080	uterus inflammation	0.00816663	Abca1;Pgr
MP:0001924	infertility	0.0109547	Acvr2a;Stk36;Tyrp1;Mtap7;Herc2;Elovl5;Bbs2;Bmpr1b;Sycp1;Abca1;Kl;Ncoa6;Wt1;Ptprj;Efemp1;Cftr;Vdr;Fst;Brwd1;Mertk;Elovl2;Ncoa2;Apaf1;Pgr;Asz1;Gli3;Fgfr4;Nxph1;Serpine2;Piwil2;Spo11;Dact1;Rsph1;Zpbp2;Ddx25;Mov10l1;Agfg1;B4galnt1;Adcy10;Slc9a3;Gusb;Col4a1;Mybl1;Psmc3ip;Gdf9;Dhh;Inhba;Gjb2;Rnf17;Gli2;Hsp90aa1;Thra;Npr2;Dnahc1;Gnao1;Mcph1;Bmp15;Bbs4;Tdrd9;Slc26a8;Lrp8;Hsd17b4;Tarbp2;Ddx4;Tdrd7;Ptgs2;A…
MP:0010894	pulmonary alveolar edema	0.0433084	Ahr;Chd2
MP:0010885	absent trachea	0.0433084	Gli2;Gli3
MP:0010883	trachea stenosis	0.0433084	Gli2;Gli3
MP:0004007	abnormal lung vasculature morphology	0.0443671	Abca12;Stab2
MP:0005387	immune system phenotype	0.00244223	Acvr2b;Ggt5;Mtap7;Il23r;Pla2g4a;Prkg1;Ncf1;Pla2g6;Unc13d;Prss8;Tpp2;Sh2d2a;Egf;Wt1;St3gal1;G6pc3;Il12b;Tlr5;Hyal2;Ptprj;Galr2;F2r;Scp2;Ikzf3;Pgf;Cftr;Vdr;Itga1;Gpr83;Xrcc6;Mertk;Csf3;Col2a1;Cnr2;Tyk2;Rag2;Pgr;Pawr;Gnmt;Lamc2;Ptpn2;Serpine2;Erap1;Chd2;Trpm2;Ramp2;Htr2c;Myf5;B4galnt1;Calcrl;Fmod;Trove2;Plec;Ripk2;Hnrnpd;Sort1;Thoc5;Apex2;Acan;Nbr1;Man2b1;Galc;Dbnl;Zdhhc13;Tert;Flt1;Chuk;Tax1bp1;Mcp…
MP:0001790	abnormal immune system physiology	0.0352657	Ggt5;Mtap7;Il23r;Pla2g4a;Ncf1;Unc13d;Tpp2;Sh2d2a;Egf;Wt1;G6pc3;Il12b;Tlr5;Ptprj;F2r;Scp2;Ikzf3;Pgf;Cftr;Vdr;Itga1;Xrcc6;Mertk;Csf3;Col2a1;Cnr2;Tyk2;Rag2;Pgr;Pawr;Lamc2;Ptpn2;Serpine2;Erap1;Chd2;Trpm2;Htr2c;Myf5;Fmod;Trove2;Plec;Ripk2;Hnrnpd;Sort1;Apex2;Acan;Nbr1;Galc;Dbnl;Tert;Flt1;Chuk;Tax1bp1;Mcph1;Sucnr1;Bbs4;Nphp3;Adora2a;Pkp3;Mme;Pou2af1;Grn;Nceh1;Tdrd7;Ezr;Ptgs2;Hif1a;Gpr65;Dhx58;Pkd1;Dock8…
MP:0005025	abnormal response to infection	0.0347545	Hnrnpd;Cd44;Ncf1;Unc13d;Ptpn13;G6pc3;Plaur;Il12b;Tlr5;Pglyrp2;Cftr;Vdr;Mmp2;Csf3;Il10ra;Pou2af1;Grn;F2;Tyk2;Rag2;Map3k8;Ptgs2;Ahr;Dhx58;Erap1;Irf1;Smtn;Stat1;Ripk2
MP:0001793	altered susceptibility to infection	0.0144835	Hnrnpd;Cd44;Ncf1;Unc13d;Ptpn13;G6pc3;Plaur;Il12b;Tlr5;Pglyrp2;Cftr;Vdr;Mmp2;Csf3;Il10ra;Pou2af1;Grn;F2;Tyk2;Rag2;Ahr;Dhx58;Irf1;Stat1;Ripk2
MP:0002421	abnormal cell-mediated immunity	0.0166195	Il23r;Pla2g4a;Rftn1;Ncf1;Unc13d;Fkbp11;Tpp2;Abca1;Sh2d2a;G6pc3;Il12b;Tlr5;Ptprj;Pglyrp2;Pim2;Ikzf3;Pgf;Cftr;Vdr;Xrcc6;Mertk;Csf3;Il10ra;Cdh17;Cnr2;Cxcr4;Cabin1;Npc2;Tyk2;Rag2;Map3k8;Pawr;Akt3;Erap1;Trpm2;Stk4;Cmklr1;Trove2;Plec;Pcgf2;Stat1;Ripk2;Csf1r;Hnrnpd;Cd44;Nfatc1;Nbr1;Mybl1;Galc;Dbnl;March7;Pdia3;Flt1;Ada;Chuk;Tax1bp1;Ptpn13;Thra;Plaur;Mcph1;Sqstm1;Sucnr1;Bbs4;Nhej1;Sphk1;Atp11c;Pou2af1;Gr…
MP:0002442	abnormal leukocyte physiology	0.0182518	Il23r;Pla2g4a;Rftn1;Ncf1;Unc13d;Fkbp11;Tpp2;Abca1;Sh2d2a;G6pc3;Il12b;Tlr5;Ptprj;Pglyrp2;Pim2;Ikzf3;Cftr;Vdr;Xrcc6;Mertk;Csf3;Il10ra;Cdh17;Cnr2;Cxcr4;Cabin1;Npc2;Tyk2;Rag2;Map3k8;Pawr;Akt3;Erap1;Trpm2;Stk4;Cmklr1;Trove2;Plec;Pcgf2;Stat1;Ripk2;Hnrnpd;Cd44;Nfatc1;Nbr1;Mybl1;Galc;Dbnl;March7;Pdia3;Flt1;Ada;Chuk;Tax1bp1;Ptpn13;Thra;Plaur;Mcph1;Sqstm1;Sucnr1;Bbs4;Nhej1;Sphk1;Atp11c;Pou2af1;Grn;Nceh1;Pt…
MP:0002420	abnormal adaptive immunity	0.0140037	Il23r;Pla2g4a;Rftn1;Ncf1;Unc13d;Fkbp11;Tpp2;Abca1;Sh2d2a;G6pc3;Il12b;Tlr5;Ptprj;Pglyrp2;Pim2;Ikzf3;Cftr;Vdr;Xrcc6;Mertk;Csf3;Il10ra;Cdh17;Cnr2;Cxcr4;Cabin1;Npc2;Tyk2;Rag2;Map3k8;Pawr;Akt3;Erap1;Trpm2;Stk4;Cmklr1;Trove2;Plec;Pcgf2;Stat1;Ripk2;Csf1r;Hnrnpd;Cd44;Nfatc1;Nbr1;Mybl1;Galc;Dbnl;March7;Pdia3;Flt1;Ada;Chuk;Tax1bp1;Ptpn13;Thra;Plaur;Mcph1;Sqstm1;Sucnr1;Bbs4;Nhej1;Sphk1;Atp11c;Pou2af1;Grn;Nc…
MP:0002442	abnormal leukocyte physiology	0.0182518	Il23r;Pla2g4a;Rftn1;Ncf1;Unc13d;Fkbp11;Tpp2;Abca1;Sh2d2a;G6pc3;Il12b;Tlr5;Ptprj;Pglyrp2;Pim2;Ikzf3;Cftr;Vdr;Xrcc6;Mertk;Csf3;Il10ra;Cdh17;Cnr2;Cxcr4;Cabin1;Npc2;Tyk2;Rag2;Map3k8;Pawr;Akt3;Erap1;Trpm2;Stk4;Cmklr1;Trove2;Plec;Pcgf2;Stat1;Ripk2;Hnrnpd;Cd44;Nfatc1;Nbr1;Mybl1;Galc;Dbnl;March7;Pdia3;Flt1;Ada;Chuk;Tax1bp1;Ptpn13;Thra;Plaur;Mcph1;Sqstm1;Sucnr1;Bbs4;Nhej1;Sphk1;Atp11c;Pou2af1;Grn;Nceh1;Pt…
MP:0001819	abnormal immune cell physiology	0.0140168	Il23r;Pla2g4a;Rftn1;Ncf1;Unc13d;Fkbp11;Tpp2;Abca1;Sh2d2a;G6pc3;Il12b;Tlr5;Ptprj;Pglyrp2;Pim2;Ikzf3;Cftr;Vdr;Xrcc6;Mertk;Csf3;Il10ra;Cdh17;Cnr2;Cxcr4;Cabin1;Npc2;Tyk2;Rag2;Map3k8;Pawr;Akt3;Erap1;Trpm2;Stk4;Cmklr1;Trove2;Plec;Pcgf2;Stat1;Ripk2;Csf1r;Hnrnpd;Cd44;Nfatc1;Nbr1;Mybl1;Galc;Dbnl;March7;Pdia3;Flt1;Ada;Chuk;Tax1bp1;Ptpn13;Thra;Plaur;Mcph1;Sqstm1;Sucnr1;Bbs4;Nhej1;Sphk1;Atp11c;Pou2af1;Grn;Nc…
MP:0002442	abnormal leukocyte physiology	0.0182518	Il23r;Pla2g4a;Rftn1;Ncf1;Unc13d;Fkbp11;Tpp2;Abca1;Sh2d2a;G6pc3;Il12b;Tlr5;Ptprj;Pglyrp2;Pim2;Ikzf3;Cftr;Vdr;Xrcc6;Mertk;Csf3;Il10ra;Cdh17;Cnr2;Cxcr4;Cabin1;Npc2;Tyk2;Rag2;Map3k8;Pawr;Akt3;Erap1;Trpm2;Stk4;Cmklr1;Trove2;Plec;Pcgf2;Stat1;Ripk2;Hnrnpd;Cd44;Nfatc1;Nbr1;Mybl1;Galc;Dbnl;March7;Pdia3;Flt1;Ada;Chuk;Tax1bp1;Ptpn13;Thra;Plaur;Mcph1;Sqstm1;Sucnr1;Bbs4;Nhej1;Sphk1;Atp11c;Pou2af1;Grn;Nceh1;Pt…
MP:0001800	abnormal humoral immune response	0.0390094	Nfatc1;Rftn1;Mybl1;Dbnl;Fkbp11;Ada;Bbs4;Nhej1;Ikzf3;Xrcc6;Atp11c;Il10ra;Cdh17;Pou2af1;Cxcr4;Cabin1;Tyk2;Rag2;Map3k8;Ptgs2;Dock8;Ldlr;Ptpn22;Irf1;Siae;Trove2;Stat1;Ripk2
MP:0000685	abnormal immune system morphology	0.00137376	Acvr2b;Il23r;Pla2g4a;Rftn1;Prkg1;Phc1;Lrp5;Pla2g6;Unc13d;Prss8;Tpp2;Abca1;Kl;Sh2d2a;Wt1;St3gal1;G6pc3;Il12b;Tlr5;Hyal2;Ptprj;Pim2;Galr2;F2r;Srf;Soat1;Efemp1;Ikzf3;Cftr;Vdr;Gpr83;Xrcc6;Mertk;Csf3;Cdh17;Cxcr4;Cntf;Npc2;Tyk2;Rag2;Pgr;Map3k8;Pawr;Ptgs1;Gnmt;Ptpn2;Akt3;Erap1;Bco2;Chd2;Stk4;Cmklr1;Ramp2;B4galnt1;Calcrl;Pcgf2;Stat1;Ripk2;B9d2;Csf1r;Thoc5;Apex2;Cd44;Nfatc1;Nbr1;Man2b1;Ace;Mybl1;Galc;Lifr…
MP:0002722	abnormal immune system organ morphology	0.0170462	Acvr2b;Rftn1;Prkg1;Phc1;Unc13d;Prss8;Tpp2;Abca1;Wt1;Hyal2;Ptprj;F2r;Srf;Soat1;Efemp1;Ikzf3;Cftr;Vdr;Gpr83;Xrcc6;Mertk;Cdh17;Cxcr4;Rag2;Pawr;Ptgs1;Ptpn2;Akt3;Erap1;Bco2;Chd2;Stk4;Ramp2;Calcrl;Pcgf2;Csf1r;Thoc5;Apex2;Man2b1;Mybl1;Galc;Dbnl;Zdhhc13;Tgfbr3;Tert;Notch3;Ada;Chuk;Etv2;Thra;Npr2;Nhej1;Pkp3;Sphk1;Atp11c;Pou2af1;Sgsh;Supv3l1;Ptgs2;Ahr;Prkag1;Dock8;Ptpn22;Irf1;Col1a1;Siae;Ghr
MP:0002339	abnormal lymph node morphology	0.00112278	Unc13d;F2r;Vdr;Xrcc6;Pkp3;Mertk;Sphk1;Pou2af1;Rag2;Ptgs2;Ptpn2;Chd2;Ptpn22
MP:0002221	abnormal lymph organ size	0.0151397	Acvr2b;Prkg1;Phc1;Unc13d;Tpp2;Abca1;Soat1;Efemp1;Ikzf3;Cftr;Vdr;Gpr83;Xrcc6;Mertk;Rag2;Pawr;Ptgs1;Ptpn2;Akt3;Erap1;Bco2;Chd2;Stk4;Csf1r;Thoc5;Mybl1;Galc;Dbnl;Zdhhc13;Tert;Notch3;Ada;Etv2;Thra;Npr2;Nhej1;Pkp3;Pou2af1;Sgsh;Supv3l1;Ptgs2;Ahr;Prkag1;Ptpn22;Col1a1;Siae;Ghr
MP:0000703	abnormal thymus morphology	0.00169973	Apex2;Phc1;Prss8;Abca1;Notch3;Ada;Srf;Soat1;Nhej1;Vdr;Xrcc6;Sphk1;Cxcr4;Rag2;Supv3l1;Akt3;Erap1;Stk4;Irf1;Pcgf2
MP:0000716	abnormal immune system cell morphology	0.00390945	Il23r;Pla2g4a;Rftn1;Phc1;Lrp5;Pla2g6;Unc13d;Tpp2;Kl;Sh2d2a;St3gal1;G6pc3;Il12b;Tlr5;Ptprj;Pim2;Galr2;Srf;Soat1;Ikzf3;Vdr;Gpr83;Xrcc6;Mertk;Csf3;Cdh17;Cxcr4;Cntf;Npc2;Tyk2;Rag2;Pgr;Map3k8;Pawr;Gnmt;Ptpn2;Akt3;Erap1;Chd2;Stk4;Cmklr1;B4galnt1;Pcgf2;Stat1;Ripk2;B9d2;Csf1r;Thoc5;Apex2;Cd44;Nfatc1;Nbr1;Man2b1;Ace;Mybl1;Galc;Lifr;Dbnl;Zdhhc13;March7;Notch3;Ada;Chuk;Etv2;Ptpn13;Thra;Sqstm1;Acp2;Sucnr1;Nh…
MP:0008246	abnormal leukocyte morphology	0.00535175	Il23r;Pla2g4a;Rftn1;Phc1;Lrp5;Pla2g6;Unc13d;Tpp2;Kl;Sh2d2a;St3gal1;G6pc3;Il12b;Tlr5;Ptprj;Pim2;Galr2;Srf;Soat1;Ikzf3;Vdr;Gpr83;Xrcc6;Mertk;Csf3;Cdh17;Cxcr4;Cntf;Npc2;Tyk2;Rag2;Pgr;Map3k8;Pawr;Gnmt;Ptpn2;Akt3;Erap1;Chd2;Stk4;Cmklr1;B4galnt1;Pcgf2;Stat1;Ripk2;B9d2;Csf1r;Thoc5;Apex2;Cd44;Nfatc1;Nbr1;Man2b1;Ace;Mybl1;Galc;Lifr;Dbnl;Zdhhc13;March7;Notch3;Ada;Chuk;Etv2;Ptpn13;Thra;Sqstm1;Acp2;Sucnr1;Nh…
MP:0005460	abnormal leukopoiesis	0.0203857	Il23r;Pla2g4a;Rftn1;Phc1;Pla2g6;Tpp2;Sh2d2a;Il12b;Ptprj;Pim2;Srf;Ikzf3;Vdr;Xrcc6;Mertk;Csf3;Cdh17;Cxcr4;Tyk2;Rag2;Map3k8;Pawr;Ptpn2;Akt3;Erap1;Stk4;Pcgf2;Stat1;Ripk2;B9d2;Csf1r;Thoc5;Apex2;Nfatc1;Nbr1;Dbnl;March7;Notch3;Ada;Chuk;Etv2;Sucnr1;Nhej1;Sphk1;Atp11c;Pou2af1;Supv3l1;Ptgs2;Cd276;Ptpn22;Irf1;Col1a1;Siae;St14
MP:0004007	abnormal lung vasculature morphology	0.0443671	Abca12;Stab2
MP:0003658	abnormal capillary morphology	0.018253	Flt1;Wasf2;Amot;P4ha1;Eng;Nid1;Ankrd17;Tab1
MP:0002792	abnormal retinal vasculature morphology	0.00231007	Col18a1;Gnat2;Abca4;Heph;Lrp5;Prom1;F2r;Bbs4;Tulp1;Mertk;Mmp2;Rp1;Ptgs2;Anpep;Slc4a3;Lama1
MP:0006138	congestive heart failure	0.0443671	Stab2;Slc4a3
MP:0005140	decreased cardiac muscle contractility	0.0269932	Adrb1;Clu;Thra;Ptgs2;Hif1a;Slc4a3;Slc6a6
MP:0005532	abnormal vascular resistance	0.00596388	Pla2g4a;Notch3;Nt5e;Agtr2;Ptgs1
MP:0005384	cellular phenotype	0.00954371	Phip;Dsp;Aurka;Ncf1;Lrp5;Bmpr1b;Paxip1;Xpc;Tfam;Chaf1a;Cspg4;Tpp2;Abca1;Ehhadh;Dsg2;Tnip1;Kl;Ncoa6;Mapkap1;Wt1;Dffa;Mterfd1;Gclc;Lemd3;Flnb;F2r;Slc25a12;Srf;Soat1;Terf2;Cftr;Xrcc6;Mertk;Txnrd1;Mre11a;Mcm3;Gmcl1;P4ha1;Edar;Npc2;Apaf1;Tyk2;Arcn1;Rag2;Asz1;Rif1;Pawr;Kif22;Ptgs1;Fgfr4;Ugcg;Fancm;Serpine2;Bco2;Chd2;Stk4;Pdss2;Creb5;Myf5;Med24;Ddx25;Palld;Mov10l1;Cyr61;Trove2;Plec;Pik3c3;Stat1;E2f8;Sor…
MP:0008878	abnormal DNA methylation during gametogenesis	0.0195245	Tdrd9;Asz1;Mov10l1
MP:0003191	abnormal cellular cholesterol metabolism	0.0318166	Abca12;Abca1;P2ry13;Nceh1
MP:0003193	decreased cholesterol efflux	0.0291709	Abca12;Abca1;Nceh1
MP:0003184	increased angiotensin I-converting enzyme activity	0.0433084	Ncf1;Ace
MP:0000358	abnormal cell content or morphology	0.0418952	Sort1;Cd44;Aurka;Gusb;Man2b1;Tfam;Chaf1a;Tert;Pex11a;Ehhadh;Rps6kb2;Anp32b;Tymp;Trim24;Lemd3;Mcph1;Acp2;Terf2;Cenpc1;Hsd17b4;Gmcl1;P4ha1;Dync2h1;Sgsh;Recql;Npc2;Supv3l1;Rag2;Kif22;Ugcg;Kif5b;Pdss2;Ldlr;Clcn5;Lats2;Mfn1;Rbm19;Plec
MP:0005058	abnormal lysosome morphology	0.00634665	Sort1;Gusb;Man2b1;Acp2;Sgsh;Npc2;Kif5b;Clcn5
MP:0005060	accumulation of giant lysosomes in kidney/renal tubule cells	0.040874	Gusb;Acp2;Clcn5
MP:0005105	abnormal middle ear ossicle morphology	0.00565308
MP:0009147	abnormal pancreatic acinar cell physiology	0.0230273	Cftr;Agtr2
MP:0010785	abnormal stomach pyloric region morphology	0.00413758	Mrvi1;Prkg1;Npr2;Spdef;Ahr
MP:0004544	absent esophagus	0.0230273	Gli2;Gli3
MP:0008932	abnormal embryonic tissue physiology	0.0223497	Jun;Hif1a
MP:0010038	abnormal placenta physiology	0.0429564	Chordc1;Heph;Gjb2;Ncoa6;Stk4
MP:0005650	abnormal limb bud morphology	0.0447012	Chuk;Gli3
MP:0000049	abnormal middle ear morphology	0.0223497	Phc1;Gli2
MP:0005105	abnormal middle ear ossicle morphology	0.00565308
MP:0003638	abnormal response/metabolism to endogenous compounds	0.000420747	Adrb1;Il23r;Pla2g4a;Ace;Adora1;Thra;Nt5e;Ghsr;Vdr;Agtr2;H6pd;Lrp2;Xirp2;Pgr;Ptgs1;Ptgs2;Stk4;Ldlr;Ramp2;Htr2c;Lrrk2
MP:0003191	abnormal cellular cholesterol metabolism	0.0318166	Abca12;Abca1;P2ry13;Nceh1
MP:0003193	decreased cholesterol efflux	0.0291709	Abca12;Abca1;Nceh1
MP:0005365	abnormal bile salt homeostasis	0.0486212	Ehhadh;Atp8b1;Ncoa6;Scp2;Hsd17b4;Nr1h4
MP:0004774	abnormal bile salt level	0.0357616	Ehhadh;Atp8b1;Scp2;Hsd17b4;Nr1h4
MP:0005319	abnormal enzyme/ coenzyme level	0.00131566	Col18a1;Hnrnpd;Gusb;Abcc2;Ncf1;Ace;Hadha;Zdhhc13;Nucb2;Tfam;Dag1;Ada;Atp8b1;Chuk;Nt5e;Tymp;Stab2;Hyal2;Sqstm1;Sucnr1;Bbs4;Vdr;Ptgs2;Gnmt;Ahr;Hif1a;Stk4;Uaca;Nr1h4;Ldlr;Iqgap2;Irf1;Sync;Col1a1;Ghr
MP:0001570	abnormal circulating enzyme level	0.00325764	Col18a1;Hnrnpd;Abcc2;Ncf1;Ace;Hadha;Zdhhc13;Nucb2;Dag1;Atp8b1;Chuk;Nt5e;Stab2;Sqstm1;Sucnr1;Vdr;Gnmt;Ahr;Hif1a;Stk4;Uaca;Nr1h4;Ldlr;Iqgap2;Irf1;Sync;Col1a1;Ghr
MP:0002118	abnormal lipid homeostasis	0.0143569	Dbi;Abcc2;Lrp5;Hadha;Prss8;Hsd11b1;Abca1;Ehhadh;Ncoa6;G6pc3;Tlr5;Cyb5r4;Scp2;Soat1;Cftr;Cyp27a1;Dgat1;Agtr2;Elovl2;Slc2a2;Stard3;Npc2;Adcyap1;Rag2;Ptgs1;Gnmt;Ugcg;Bco2;Chd2;Pdss2;Htr2c;Myf5;Adcy10;Npbwr1;Col18a1;Sptlc1;Pcsk9;Cd44;Gusb;Galc;Pdk4;Abca12;Rps6kb2;Chuk;Thra;P2ry13;Bbs4;Slc27a1;Nphp3;Hsd17b4;Chka;Nceh1;Ptgs2;Apob;Pkd1;Uaca;Nr1h4;Ldlr;Ghr;Pde3b;Rptor;Mgat4a;Hadhb;Sec61a1
MP:0005278	abnormal cholesterol homeostasis	0.0184377	Pcsk9;Dbi;Cd44;Gusb;Abcc2;Lrp5;Abca12;Hsd11b1;Abca1;Chuk;Ncoa6;G6pc3;Tlr5;Scp2;P2ry13;Bbs4;Soat1;Nphp3;Cyp27a1;Dgat1;Stard3;Npc2;Nceh1;Adcyap1;Rag2;Gnmt;Apob;Pkd1;Pdss2;Uaca;Nr1h4;Ldlr;Htr2c;Ghr;Adcy10;Rptor;Sec61a1
MP:0001547	abnormal lipid level	0.00761917	Col18a1;Sptlc1;Pcsk9;Dbi;Cd44;Gusb;Abcc2;Galc;Lrp5;Hadha;Pdk4;Prss8;Abca12;Hsd11b1;Abca1;Ehhadh;Rps6kb2;Chuk;Ncoa6;G6pc3;Tlr5;Cyb5r4;Scp2;P2ry13;Bbs4;Soat1;Slc27a1;Nphp3;Cftr;Cyp27a1;Dgat1;Hsd17b4;Agtr2;Chka;Elovl2;Slc2a2;Stard3;Npc2;Nceh1;Adcyap1;Rag2;Ptgs1;Ptgs2;Gnmt;Apob;Bco2;Chd2;Pkd1;Pdss2;Uaca;Nr1h4;Ldlr;Htr2c;Myf5;Ghr;Adcy10;Pde3b;Rptor;Mgat4a;Sec61a1
MP:0005312	pericardial effusion	0.029658	Nfatc1;Col4a1;Ncoa6;Wt1;F5;F2r;Srf;Sphk1;Wasf2;Eng;Hif1a;Naca;Pkd1;Ankrd17;Ramp2;Lats2;Pkp2
MP:0004020	polyhydramnios	0.0433084	Acan;Pkd1
MP:0000547	short limbs	0.0211807	Csf1r;Acan;Gusb;Bmpr1b;Gli2;Pds5b;Gdf5;Chuk;Thra;Npr2;Comp;Col2a1;Gli3;Hif1a;Stk4;Hoxd13
MP:0002139	abnormal hepatobiliary system physiology	0.0411004	Pcsk9;Cd44;Nfatc1;Elovl5;Abcc2;Lrp5;Rbck1;Tnip1;Kl;Ada;Atp8b1;Chuk;Ncoa6;Plaur;Stab2;Ptprj;Gclc;Trim24;Sqstm1;F2r;Scp2;Bbs4;P2ry13;Cyp27a1;Jun;Rag2;Ahr;Hif1a;Bco2;Chd2;Stk4;Pkd1;Uaca;Nr1h4;Ldlr;Iqgap2;Ptpn22;Col1a1;Rptor;Stat1;B9d2;Sec61a1
MP:0005085	abnormal gallbladder physiology	0.0297391	Abcc2;Atp8b1;F2r;Scp2;P2ry13;Cyp27a1;Nr1h4
MP:0004772	abnormal bile secretion	0.0017309	Abcc2;Atp8b1;Scp2;P2ry13;Nr1h4
MP:0003252	abnormal bile duct physiology	0.00124477	Abcc2;Ada;Atp8b1;Chuk;Scp2;P2ry13;Ahr;Pkd1;Nr1h4
MP:0004772	abnormal bile secretion	0.0017309	Abcc2;Atp8b1;Scp2;P2ry13;Nr1h4
MP:0000609	abnormal liver physiology	0.0255085	Pcsk9;Cd44;Nfatc1;Elovl5;Abcc2;Lrp5;Rbck1;Tnip1;Kl;Ada;Atp8b1;Chuk;Ncoa6;Plaur;Stab2;Ptprj;Gclc;Trim24;Sqstm1;Scp2;Bbs4;P2ry13;Jun;Rag2;Ahr;Hif1a;Bco2;Chd2;Stk4;Pkd1;Uaca;Nr1h4;Ldlr;Iqgap2;Ptpn22;Col1a1;Rptor;Stat1;B9d2;Sec61a1
MP:0010027	increased liver cholesterol level	0.0146837	Dbi;Stard3;Npc2;Nr1h4;Ldlr
MP:0010026	decreased liver cholesterol level	0.0403714	Scp2;P2ry13;Dgat1;Ldlr
MP:0003046	liver cirrhosis	0.0230273	Atp7b;Sec61a1
MP:0002628	hepatic steatosis	0.0198124	Elovl5;Bbs2;Hadha;Hsd11b1;Abca1;Ehhadh;Tlr5;Bbs4;Hsd17b4;Adcyap1;Acadm;Hif1a;Ahr;Apob;Bco2;Nr1h4;Ldlr;Ghr;Npbwr1;Mgat4a;Hadhb;Sec61a1
MP:0004090	abnormal sarcomere morphology	0.0296457
MP:0000736	delayed muscle development	0.0119522	Mmp2;Lats2;Myf5
MP:0004144	hypotonia	0.0293614	Slc6a9;Ehhadh;Hsd17b4;Ptgs1;Htr2c
MP:0005529	abnormal renal vascular resistance	0.00640434	Nt5e;Agtr2;Ptgs1
MP:0003985	renal fibrosis	0.0125943	Wt1;Stab2;Col4a4;Nphp3;Agtr2;Ptgs2;Hif1a;Aqp2;Pkd1;Pdss2
MP:0002229	neurodegeneration	0.000931355	Tyrp1;Abca4;Galc;Heph;Lrp5;Pla2g6;Kcnq1;March7;Tfam;Rpgrip1;Gjb2;Kcnq4;Als2;Kl;Atp8b1;Dst;Prom1;Gnat1;Dnajc3;Rp1l1;Sqstm1;Cnga3;Cngb3;Cln8;Lrp8;Tulp1;Mertk;Gpr37;Rp1;Cntf;Gpr98;Npc2;Apaf1;Aipl1;Arcn1;Gli3;Celsr1;Trim2;Ugcg;Ush2a;Guca1a;Pde6c;Mfn1;Stambp;Slc6a6;Lrrk2;Pik3c3;Cacna1d;Atp7b
MP:0003224	neuron degeneration	0.00241135	Tyrp1;Abca4;Heph;Lrp5;Kcnq1;Tfam;Rpgrip1;Gjb2;Kcnq4;Kl;Atp8b1;Prom1;Gnat1;Dnajc3;Rp1l1;Cnga3;Cngb3;Cln8;Lrp8;Tulp1;Mertk;Gpr37;Rp1;Cntf;Gpr98;Npc2;Apaf1;Aipl1;Arcn1;Celsr1;Trim2;Ugcg;Ush2a;Guca1a;Pde6c;Mfn1;Stambp;Slc6a6;Cacna1d;Atp7b
MP:0003861	abnormal nervous system development	0.0116671	Rax;Stk36;Cep290;Zic5;Bmpr1b;Ncoa6;F2r;Fst;Alx4;St8sia2;Txnrd1;Col2a1;Gpr161;Cxcr4;Apaf1;Gli3;Serpine2;Dact1;Nckap1;Stk4;Ankrd17;Med24;Kif26a;Palld;Marcks;Socs7;Arhgap32;Pcgf2;Cobl;Ephb1;Gtf2i;Fkbp8;Fgf2;Ccdc40;Galc;Luzp1;Tert;Rrn3;Rgma;Gli2;Ptk7;Dag1;Chuk;Thra;Pard3;Lpar1;Rest;Stil;Sema4c;Acp2;Bbs4;Nphp3;Lrp8;Sphk1;Celsr3;Dync2h1;Lrp2;Celsr1;Hif1a;Apob;Pkd1;Zdhhc15;Lats2;Hoxd13;Lrrk2
MP:0009937	abnormal neuron differentiation	0.0139213	Ephb1;Fkbp8;Fgf2;Bmpr1b;Tert;Gli2;Fst;St8sia2;Celsr3;Apaf1;Gli3;Kif26a;Arhgap32;Lrrk2
MP:0009937	abnormal neuron differentiation	0.0139213	Ephb1;Fkbp8;Fgf2;Bmpr1b;Tert;Gli2;Fst;St8sia2;Celsr3;Apaf1;Gli3;Kif26a;Arhgap32;Lrrk2
MP:0003224	neuron degeneration	0.00241135	Tyrp1;Abca4;Heph;Lrp5;Kcnq1;Tfam;Rpgrip1;Gjb2;Kcnq4;Kl;Atp8b1;Prom1;Gnat1;Dnajc3;Rp1l1;Cnga3;Cngb3;Cln8;Lrp8;Tulp1;Mertk;Gpr37;Rp1;Cntf;Gpr98;Npc2;Apaf1;Aipl1;Arcn1;Celsr1;Trim2;Ugcg;Ush2a;Guca1a;Pde6c;Mfn1;Stambp;Slc6a6;Cacna1d;Atp7b
MP:0000965	abnormal sensory neuron morphology	0.012075	Egflam;Sort1;Tyrp1;Gnat2;Cep290;Acan;Bbs2;Crb1;Abca4;Man2b1;Heph;Lrp5;Kcnq1;Bmpr1b;Rpgrip1;Gjb2;Kcnq4;Ptk7;Atp8b1;Dst;Prom1;Ptpn13;Thra;Triobp;Gnat1;Npr2;Atrx;Rp1l1;Rest;Cnga3;Bbs4;Cngb3;Fst;Cln8;Tulp1;Mertk;Gja10;Alcam;Rp1;Gpr98;Apaf1;Aipl1;Celsr1;Trim2;Ush2a;Guca1a;Slc4a3;Cabp4;Ldlr;Pde6c;Myf5;Cplx4;Slc6a6;Pik3c3;Cacna1d
MP:0001056	abnormal cranial nerve morphology	0.0381823	Rax;Ephb1;Tfam;Nav2;Cln8;Tdrd7;Gli3;Slc4a3;Cacna1d
MP:0000771	abnormal brain size	0.0492813	Aspm;Tert;Itpr1;Dag1;Lrp8;Akt3;Neurod6;Marcks;Ghr
MP:0008733	abnormal hair shaft melanin granule distribution	0.0230273	Tyrp1;Arcn1

## Sheet: Dacu.PSGs
Phenotype ID	Phenotype name	P value	Gene name set
MP:0002734	abnormal mechanical nociception	0.0346119	Trpa1
MP:0009763	increased sensitivity to induced morbidity/mortality	0.0320813	Npas4;Atp1b1;Sepp1
MP:0002414	abnormal myeloblast morphology/development	0.0304176	Cd80;Cd8a;Cdh17;Cd22;Cd79a
MP:0002357	abnormal spleen white pulp morphology	0.0222686	Cdh17;Cd22;Cd79a
MP:0001985	abnormal gustatory system physiology	0.0413987	Trpa1
MP:0001986	abnormal taste sensitivity	0.0346119	Trpa1
MP:0004781	abnormal surfactant composition	0.0162939	Tmem38b
MP:0004780	abnormal surfactant secretion	0.0300625	Tmem38b
MP:0001790	abnormal immune system physiology	0.0371858	Trpa1;Cd8a;Cdh17;Cd22;Cd79a;Cd80;Inha;Sepp1
MP:0005000	abnormal immune tolerance	0.0383228	Cd22;Cd80;Cd79a
MP:0005005	abnormal self tolerance	0.0362721	Cd22;Cd80;Cd79a
MP:0002490	abnormal immunoglobulin level	0.0127434	Cdh17;Cd22;Cd80;Cd79a
MP:0002459	abnormal B cell physiology	0.0252504	Cd80;Cdh17;Cd22;Cd79a
MP:0004816	abnormal class switch recombination	0.0112883	Cd22;Cd79a
MP:0001800	abnormal humoral immune response	0.0167339	Cdh17;Cd22;Cd80;Cd79a
MP:0002490	abnormal immunoglobulin level	0.0127434	Cdh17;Cd22;Cd80;Cd79a
MP:0008195	abnormal antigen presenting cell morphology	0.00564381	Cd8a;Cdh17;Cartpt;Cd22;Cd79a
MP:0005460	abnormal leukopoiesis	0.0298267	Cd80;Cd8a;Cdh17;Cd22;Cd79a
MP:0003663	abnormal thermosensation	0.0116639	Trpa1
MP:0004215	abnormal myocardial fiber physiology	0.0279127	Tmem38b;Atp1b1
MP:0004046	abnormal mitosis	0.0152738	Nusap1;Cd79a
MP:0010380	inner cell mass apoptosis	0.0481409	Nusap1
MP:0003325	decreased liver function	0.0162939	Sepp1
MP:0000921	demyelination	0.0119151	Cd8a;Cd79a
MP:0005623	abnormal meninges morphology	0.0481409	Cd80
MP:0009023	abnormal spinal cord meninges morphology	0.00468091	Cd80

## Sheet: Dacu.RSGs
Phenotype ID	Phenotype name	P value	Gene name set
MP:0004947	skin inflammation	0.0430369	Ctse;Soat1;Itgb2;Wdr1
MP:0001194	dermatitis	0.0438082	Ctse;Itgb2
MP:0003196	skin calcification	0.00915479	Kl;Abcc6
MP:0008854	bleb	0.0227893	Frem1;Fras1;Gli3
MP:0001208	blistering	0.0456835	Lamb3;Dst;Frem1;Fras1;Itgb4;Plec
MP:0001190	reddish skin	0.0288108	Ctse;Prss8;Spink5;Abca12;Dgat1;Egln1;Itgb2;St14
MP:0008028	pregnancy-related premature death	0.029621	Pfdn5;Adam19;F13a1;Derl2;Nr1h3
MP:0009787	increased susceptibility to infection induced morbidity/mortality	0.0187487	Cx3cr1
MP:0002398	abnormal bone marrow cell morphology/development	0.0262981	Eomes;Myh9;Rftn1;Brca2;E2f6;Phc1;Ikzf1;Unc13d;Dst;Ptpn11;Pitx3;Dgka;Arhgdia;Arhgef6;Ahnak;Srrt;Pik3c2a;Mertk;Msh2;Cebpe;Cry2;Il21r;Tyk2;Tnfaip8l2;Espl1;Chd2;Smc1a;Tlr4;Plcl2;Wdr1;Dgkz;Prkdc;Stat1;Per1;St8sia1;Csf1r;Thoc5;Blnk;Nr4a3;Ctse;Dmtf1;Nbr1;Itga2b;Slc7a1;Zeb1;Per2;Galnt1;Hps6;Usp1;Upf2;Adam10;Abcg1;Vcam1;Crebbp;Pparg;Cops8;Esr2;Ddx58;Sphk1;Carm1;Slc4a1;Gp1ba;Sgpl1;Lgals3;Sema4d;Blk;Itgb2;R…
MP:0002414	abnormal myeloblast morphology/development	0.00371093	Eomes;Rftn1;E2f6;Phc1;Ikzf1;Dgka;Arhgdia;Arhgef6;Ahnak;Mertk;Msh2;Cebpe;Cry2;Il21r;Tyk2;Tnfaip8l2;Smc1a;Tlr4;Plcl2;Dgkz;Prkdc;Stat1;St8sia1;Csf1r;Thoc5;Blnk;Nr4a3;Ctse;Dmtf1;Nbr1;Zeb1;Galnt1;Upf2;Adam10;Abcg1;Vcam1;Crebbp;Pparg;Cops8;Esr2;Ddx58;Sphk1;Carm1;Sgpl1;Lgals3;Sema4d;Blk;Itgb2;Rgs2;Map3k3;Irf1;St14;Tcf12;Lsp1
MP:0000703	abnormal thymus morphology	0.0365067	Nr4a3;Dmtf1;Brca2;Phc1;Zeb1;Ikzf1;Prss8;Upf2;Adam10;Arhgdia;Crebbp;Soat1;Esr2;Atmin;Eya1;Sphk1;Carm1;Smad4;Chd7;Sgpl1;Rrm2b;Map3k3;Pcsk5;Irf1;Prkdc;Hoxa1;Tcf12
MP:0009334	abnormal splenocyte proliferation	0.0464855
MP:0005395	other phenotype	0.0409993	Col18a1;Nos1;Pla2g4a;Chrng;Col4a1;Kl;Cpt1a;Dst;Fn1;Tmprss6;Fbn1;Slc30a3;Fras1;Esr2;Eif2ak4;Gli3;Lamc1;Cxcr3;Pkd1;Enpp1;Kpna6;Myf5;Nr1h3;St14;Slc23a1;Abcc6
MP:0003045	fibrosis	0.0389241	Nos1;Dst;Esr2;Cxcr3;Pkd1;St14
MP:0005253	abnormal eye physiology	0.0375872	Eomes;Cep290;Crb1;Abca4;Rpgrip1;Plcb4;Myo6;Pfdn5;Neurog2;Fzd4;Atrx;Rp1l1;Vsx1;Soat1;Fign;Foxn4;Cln8;Mertk;Rbl2;Clcn3;Chd7;Ngfr;Pdc;Fscn2;Cebpe;Gpr98;Cry2;Aipl1;Trpm1;Mdm1;Mtap1b;Itgb2;Hif1a;Lpcat1;Apob;Ush2a;Neurod4;Ror2;Pde6g;Col1a1;Slc4a7;Fmod;Slc6a6;Cx3cr1
MP:0004022	abnormal cone electrophysiology	0.0208167	Cep290;Abca4;Rpgrip1;Rp1l1;Vsx1;Mertk;Fscn2;Gpr98;Trpm1;Mdm1;Lpcat1
MP:0004021	abnormal rod electrophysiology	0.0329895	Cep290;Abca4;Rpgrip1;Plcb4;Rp1l1;Mertk;Fscn2;Aipl1;Trpm1;Mdm1;Lpcat1;Slc4a7
MP:0002090	abnormal vision	0.0266237	Plcb4;Cln8;Mertk;Clcn3;Gpr98;Trpm1;Mtap1b;Slc4a7;Fmod;Slc6a6
MP:0002092	abnormal eye morphology	0.0423689	Rax;Eomes;Ggt5;Kif7;Cep290;Intu;Gsr;Heph;Phc1;Lrp5;Map3k1;Rpgrip1;Agps;Dst;Ptpn11;Pitx3;Gfra3;Pfdn5;Frem1;Frs2;Fzd4;Vsx1;F2r;Soat1;Cftr;Foxn4;Sec24b;Eya1;Mertk;Rbl2;Hipk2;Chd7;Myst4;Ngfr;Col2a1;Pdc;Nrcam;Fscn2;Cebpe;Col8a1;Cry2;Por;Ddr2;Gli3;Lpcat1;Lamc1;Tlr4;Pde6g;Myf5;Itgb4;Prkdc;Fmod;Slc6a6;Abcc6;Stat1;Galk1;Col18a1;Ikzf2;Ephb1;Fkbp8;Nos1;Col4a1;Abca4;Crb1;Man2b1;Zeb1;Hps6;Slc40a1;Flt1;Neurog2…
MP:0005195	abnormal posterior eye segment morphology	0.0153254	Col18a1;Rax;Eomes;Ephb1;Cep290;Nos1;Gsr;Col4a1;Crb1;Abca4;Man2b1;Heph;Lrp5;Hps6;Rpgrip1;Pitx3;Pfdn5;Frem1;Neurog2;Fzd4;Atrx;Pparg;Rp1l1;Vsx1;F2r;Fign;Nav2;Foxn4;Cln8;Mertk;Rbl2;Clcn3;Ngfr;Col2a1;Pdc;Fscn2;Ptprf;Cry2;Aipl1;Mdm1;Mtap1b;Gnpat;Egfl7;Itgb2;Gli3;Lpcat1;Fa2h;Lamc1;Apob;Ush2a;Neurod4;Tlr4;Pde6g;Slc4a7;Fmod;Slc6a6;Abcc6;Cx3cr1
MP:0002864	abnormal ocular fundus morphology	0.0147721	Col18a1;Eomes;Cep290;Nos1;Gsr;Col4a1;Crb1;Abca4;Man2b1;Heph;Lrp5;Hps6;Rpgrip1;Pitx3;Pfdn5;Frem1;Neurog2;Fzd4;Atrx;Pparg;Rp1l1;Vsx1;F2r;Fign;Foxn4;Cln8;Mertk;Rbl2;Clcn3;Ngfr;Col2a1;Pdc;Fscn2;Ptprf;Cry2;Aipl1;Mdm1;Mtap1b;Gnpat;Egfl7;Itgb2;Gli3;Lpcat1;Lamc1;Apob;Ush2a;Neurod4;Tlr4;Pde6g;Slc4a7;Fmod;Slc6a6;Abcc6;Cx3cr1
MP:0001289	persistence of hyaloid vascular system	0.0364813	Col18a1;Lrp5;Fzd4;Ptprf;Gnpat
MP:0004509	abnormal pelvic girdle bone morphology	0.0056183	Hoxc11;Fbn1;Fign;Tbx4;Eya1;Comp;Col2a1;Gli3;Pcsk5;Ror2;Col1a1
MP:0005605	increased bone mass	0.00233933	Per1;Csf1r;Nbr1;Lrp5;Per2;Kl;Plekho1;Pparg;Iapp;Tfec;Cry2;Pgr;Tcirg1;Tlr4;Col1a1;Stat1
MP:0009780	abnormal chondrocyte physiology	0.0483451	Ofd1;Col2a1;Wnt9a;Derl2
MP:0001919	abnormal reproductive system physiology	0.0314494	Atp2b2;Eomes;Stk36;Arnt;Ggt5;Herc2;Pla2g4a;Brca2;Npc1;Hoxc6;Hk1;Lsr;Agps;Kl;Ocln;Ptpn11;Agt;Pitx3;Tmprss6;Pfdn5;Arhgdia;Fzd4;F2r;Mst1r;Cftr;Styx;Eif2ak4;Dgat1;Eya1;Mertk;Rbl2;Smad4;Tsn;Chd7;Gmcl1;Fga;Hmx3;Por;Pgr;Espl1;Rif1;Ddr2;Gli3;Baz1b;Serpine2;Smarca2;Kpna6;Derl2;Prkdc;B4galnt1;Slc6a6;Taf4b;Ptgfr;Per1;St8sia1;Csf1r;Sbf1;Aplp2;Nos1;Smarcad1;Gusb;Mfge8;Col4a1;Ace;Pick1;Psmc3ip;Aspm;Axin1;Per2;…
MP:0003507	abnormal ovary physiology	0.0389241	Brca2;Npc1;Usp1;Kl;Nr1h3;Ptgfr
MP:0009661	abnormal pregnancy	0.0201742	Per1;Eomes;Csf1r;Arnt;Pla2g4a;Axin1;Per2;Ptpn11;Arhgdia;Fzd4;Pparg;Kif11;Esr2;Fga;F13a1;Hmx3;Pgr;Kpna6;Nr1h3;Ptgfr
MP:0004245	genital hemorrhage	0.00915479	F2;Foxs1
MP:0003507	abnormal ovary physiology	0.0389241	Brca2;Npc1;Usp1;Kl;Nr1h3;Ptgfr
MP:0001928	abnormal ovulation	0.017242	Nos1;Npc1;Agt;Arhgdia;Bmp15;Mst1r;Esr2;Cftr;Smad4;Sgpl1;Pgr;Ddr2;Nr1h3;Taf4b
MP:0001942	abnormal lung volume	0.0072792	Nos1;Kl;Pitx3;Fbn1;Cftr;Col2a1;Derl2;Ctss
MP:0001176	abnormal lung development	0.038806	Stk36;Ptpn11;Fbn1;Fras1;Gli3;Celsr1
MP:0001176	abnormal lung development	0.038806	Stk36;Ptpn11;Fbn1;Fras1;Gli3;Celsr1
MP:0005005	abnormal self tolerance	0.0402512	Blnk;Pla2g4a;Rftn1;Fbn1;Cfp;Pparg;Pik3c2a;Mertk;Ngfr;Cry2;Il21r;Tyk2;Itgb2;Hif1a;Tlr4;Plcl2;Irf1;Prkdc;Ctss;Cx3cr1
MP:0002459	abnormal B cell physiology	0.0396821	Rftn1;Ikzf1;Fkbp11;Pitx3;Arhgdia;Arhgef6;Pik3c2a;Mertk;Msh2;Cabin1;Il21r;Tyk2;Tnfaip8l2;Tlr4;Plcl2;Dll1;Prkdc;Stat1;Blnk;Ctse;Plcb2;Galnt1;Pdia3;Vcam1;Pparg;Esr2;Pigr;Atf3;Lgals3;Sema4d;Itgb2;Tcirg1;Irf1;Ctss;Tradd
MP:0002148	abnormal hypersensitivity reaction	0.0227146	Pla2g4a;Vamp8;Fbn1;Mst1r;Il21r
MP:0000703	abnormal thymus morphology	0.0365067	Nr4a3;Dmtf1;Brca2;Phc1;Zeb1;Ikzf1;Prss8;Upf2;Adam10;Arhgdia;Crebbp;Soat1;Esr2;Atmin;Eya1;Sphk1;Carm1;Smad4;Chd7;Sgpl1;Rrm2b;Map3k3;Pcsk5;Irf1;Prkdc;Hoxa1;Tcf12
MP:0005460	abnormal leukopoiesis	0.00978646	Eomes;Pla2g4a;Rftn1;E2f6;Phc1;Ikzf1;Ptpn11;Dgka;Arhgdia;Arhgef6;Ahnak;Mertk;Msh2;Cebpe;Cry2;Il21r;Tyk2;Tnfaip8l2;Smc1a;Tlr4;Plcl2;Wdr1;Dgkz;Prkdc;Stat1;St8sia1;Csf1r;Thoc5;Blnk;Nr4a3;Ctse;Dmtf1;Nbr1;Zeb1;Upf2;Adam10;Abcg1;Vcam1;Crebbp;Pparg;Cops8;Esr2;Ddx58;Sphk1;Carm1;Sgpl1;Sema4d;Blk;Itgb2;Rgs2;Map3k3;Irf1;Col1a1;St14;Tcf12;Lsp1
MP:0002553	preference for addictive substance	0.0158861	Unc79;Per2;Slc29a1;Grm2
MP:0011020	abnormal circadian temperature homeostasis	0.0483451	Per1;Per2;Pparg;Cry2
MP:0002561	abnormal circadian phase	0.0328369	Per1;Rax;Per2;Mtnr1a;Cry2;Nr1d1
MP:0002127	abnormal cardiovascular system morphology	0.0312371	Mybpc3;Erbb3;Myh9;Arnt;Intu;Pla2g4a;Gsr;Myoz2;Folh1;Heph;Phc1;Lrp5;Hadha;Map3k1;Anxa2;Ofd1;Aip;Kl;Cubn;Ptpn11;Agt;Tsc2;Tmprss6;Stab2;Frs2;Fzd4;Apex1;Hdac9;Lemd3;Flnb;F2r;Soat1;Tbx4;Atmin;Pfkm;Adam19;Fat4;Sec24b;Mertk;Rbl2;Bmpr2;Smad4;Chd7;Egln1;Ngfr;Col2a1;Amot;Pdc;C1galt1c1;Invs;Por;Irx4;Pgr;Acadm;Gli3;Lpcat1;Baz1b;Chd2;Pcsk5;Tlr4;Ankrd17;Dll1;Itgb4;Nxn;Fmod;Mtf1;Slc6a6;Plec;Abcc6;Col18a1;Nox4;N…
MP:0001614	abnormal blood vessel morphology	0.00655505	Myh9;Arnt;Gsr;Folh1;Heph;Phc1;Lrp5;Anxa2;Ofd1;Aip;Kl;Cubn;Ptpn11;Agt;Tsc2;Stab2;Fzd4;Lemd3;Flnb;F2r;Soat1;Tbx4;Pfkm;Adam19;Sec24b;Mertk;Bmpr2;Smad4;Chd7;Egln1;Ngfr;Amot;Pdc;C1galt1c1;Invs;Pgr;Acadm;Gli3;Lpcat1;Baz1b;Chd2;Pcsk5;Tlr4;Ankrd17;Dll1;Itgb4;Fmod;Mtf1;Abcc6;Col18a1;Nos1;Mfge8;Col4a1;Abca4;Man2b1;Ace;Ctbp2;Tie1;Hps6;Abca12;Apoa4;Flt1;Myst2;Fn1;Adam10;Plaur;Fbn1;Pnpla2;Vcam1;Crebbp;Fras1;P…
MP:0004950	abnormal brain vasculature morphology	0.0154535	Myh9;Fzd4;Flnb;Epn2;Amot;Hif1a;Pkd1;Nr1h3
MP:0003567	abnormal fetal cardiomyocyte proliferation	0.0295834
MP:0002128	abnormal blood circulation	0.0164788	Mybpc3;Tbp;Erbb3;Pla2g4a;Mttp;Aip;Lsr;Kl;Ptpn11;Agt;Tsc2;Nt5e;Ggcx;Fzd4;Hdac9;F2r;Tbx4;Adam19;Mertk;Chd7;Egln1;Ngfr;Col2a1;Amot;Fga;C1galt1c1;Por;Gli3;Lpcat1;Lamc1;Chd2;Pcsk5;Tlr4;Ankrd17;Dll1;Fmod;Plec;Hdac8;Hnrnpd;Nos1;Itga2b;Col4a1;Ctbp2;Tie1;Zeb1;Flt1;Fn1;Adam10;Anp32b;Fbn1;Crebbp;Adipoq;Sox6;Myo1e;Dnm1l;Sphk1;F13a1;Rasa3;F2;Sgpl1;Foxs1;Ss18;Hif1a;Timp4;Apob;Pkd1;Lyve1;Col1a1;Nr1h3;Scnn1b;Cx3…
MP:0006111	abnormal coronary circulation	0.029505	Nos1;Nt5e;Egln1;Timp4
MP:0001914	hemorrhage	0.0211491	Tbp;Hnrnpd;Itga2b;Col4a1;Ctbp2;Tie1;Zeb1;Mttp;Aip;Lsr;Ptpn11;Fn1;Adam10;Anp32b;Tsc2;Fbn1;Ggcx;Fzd4;Hdac9;Crebbp;Adipoq;F2r;Myo1e;Tbx4;Dnm1l;Adam19;Mertk;Sphk1;Chd7;Egln1;Ngfr;Col2a1;Amot;Fga;F13a1;C1galt1c1;Rasa3;F2;Sgpl1;Foxs1;Ss18;Por;Gli3;Hif1a;Lpcat1;Lamc1;Apob;Chd2;Pcsk5;Pkd1;Tlr4;Ankrd17;Dll1;Col1a1;Nr1h3;Fmod;Plec;Hdac8;Cx3cr1
MP:0004883	abnormal blood vessel healing	0.00305466	Nos1;Map3k1;Zeb1;Apex1;Csrp2;Adipoq;F2r;Ngfr;Pgr;Tlr4;Irf1;Cx3cr1
MP:0005076	abnormal cell differentiation	0.00684667	Eif4g2;Crebbp;Pparg;Eya1;Ptprf;Tle3;Hif1a;Lmnb1;Myf5
MP:0003566	abnormal cell adhesion	0.0438146	Myh9;Mfge8;Itga2b;Dnm1l;Por;Postn;Itga2;Palld;Itga5
MP:0003191	abnormal cellular cholesterol metabolism	0.00761202	Npc1;Abca12;Abcg1;Nceh1;Nr1h3
MP:0003193	decreased cholesterol efflux	0.0339095	Abca12;Abcg1;Nceh1
MP:0000358	abnormal cell content or morphology	0.0168936	Pex13;Myh9;Intu;Gusb;Brca2;Npc1;Man2b1;Plk1;Chaf1a;Apoa4;Tert;Gaa;Ptpn11;Rad54l;Anp32b;Parp2;Btrc;Abcg1;Lemd3;Mcph1;Acp2;Dnm1l;Hsd17b4;Fmr1;Slc4a1;Gmcl1;Vac14;Espl1;Kif22;Setdb1;Clip2;Pnpt1;Mkl1;Dap3;Kif5b;Lmnb1;Clcn5;Nr1h3;Prkdc;Rbm19;Chdh;Plec
MP:0009841	foam cell reticulosis	0.0382622	Npc1;Apoa4;Abcg1;Nr1h3
MP:0005060	accumulation of giant lysosomes in kidney/renal tubule cells	0.047322	Gusb;Acp2;Clcn5
MP:0003111	abnormal nucleus morphology	0.0221712	Brca2;Plk1;Chaf1a;Tert;Ptpn11;Rad54l;Anp32b;Parp2;Btrc;Lemd3;Mcph1;Fmr1;Slc4a1;Gmcl1;Espl1;Kif22;Lmnb1;Rbm19
MP:0003119	abnormal digestive system development	0.00910092	Gli3
MP:0001730	embryonic growth arrest	0.0472033	Tbp;Eomes;Rgs14;Ctbp2;Plk4;Zeb1;Plk1;Chaf1a;Mttp;Flt1;Myst2;Prickle1;Parp2;Rnf111;Crebbp;Srrt;Kif11;Epn2;Rbl2;Bmpr2;Smad4;Fga;F2;Nasp;Ss18;Flii;Fbl;Hif1a;Aph1a;Xab2;Col1a1;Rbm19;Smarca5
MP:0003507	abnormal ovary physiology	0.0389241	Brca2;Npc1;Usp1;Kl;Nr1h3;Ptgfr
MP:0003959	abnormal lean body mass	0.0290095	Grb10;Pitx3;Scp2;Pik3c2a;Tsn;Mc3r;Ghrhr;Ddr2;Fgf21;Ror2;Dll1;Htr2c;Myf5
MP:0003961	decreased lean body mass	0.0288108	Scp2;Pik3c2a;Tsn;Mc3r;Ghrhr;Dll1;Htr2c;Myf5
MP:0001259	abnormal body weight	0.0343279	Atp2b2;Erbb3;Stk36;Arnt;Unc79;Phyh;Pla2g4a;Brca2;Npc1;Lrp5;Prex2;Anxa2;Angptl2;Igfbp3;Prss8;Sim1;Grb10;Kl;Bace2;Itpr3;Dst;Ptpn11;Agt;Pitx3;Tsc2;B3galt2;Fzd4;Flnb;Ahnak;Scp2;Ppib;Iapp;Atmin;Ghsr;Cftr;Eif2ak4;Dgat1;Pik3c2a;Cacna1e;Rbl2;Hipk2;Tsn;Rasgrf1;Chd7;Myst4;Egln1;Ngfr;Col2a1;Nrcam;Cry2;Invs;Mogat2;Tnfaip8l2;Arcn1;Por;Ifrd1;Ddr2;Smarca2;Chd2;Tlr4;Dll1;Htr2c;Myf5;Derl2;Prkdc;Fmod;Slc6a6;Plec;P…
MP:0004431	abnormal hair cell mechanoelectric transduction	0.0339095	Atp2b2;Ptprq;Gpr98
MP:0006334	abnormal susceptibility to hearing loss	0.0108041	Atp2b2;Myo6;Fign;Ngfr;Fscn2;Gpr98;Lrp2;Col1a1
MP:0000026	abnormal inner ear morphology	0.0405315	Atp2b2;Nr4a3;Man2b1;Atp8b1;Esrrb;Ptpn11;Anp32b;Triobp;Myo6;Fzd4;Fign;Esr2;Noxo1;Fat4;Sec24b;Eya1;Chd7;Ngfr;Hmx3;Fscn2;Ptprq;Gpr98;Lrp2;Gli3;Celsr1;Ush2a;Bsn;Ror2;Otog;Dll1;Slc4a7;Hoxa1
MP:0005376	homeostasis/metabolism phenotype	0.000222911	Tbp;Eomes;Myh9;Arnt;Kif7;Phyh;Pla2g4a;Chrng;Npc1;Myoz2;Tmbim6;Folh1;Heph;Eef2k;Slc6a18;Map3k1;P2ry1;Anxa2;Angptl2;Prss8;Mttp;Aip;Agps;Vamp8;Fabp7;Cpt1a;Itpr3;Itgb6;Agt;Pitx3;Tsc2;Tmprss6;Nt5e;F2r;Scp2;Irf7;Atp1a1;Gcnt4;Tbx4;Iapp;Atmin;Ghsr;Cftr;Cyp27a1;Eif2ak4;Adam19;Mertk;Cacna1e;Gpr37;Rasgrf1;Ffar1;Egln1;Slc13a2;St3gal5;Kcnb1;Msh2;Hrh2;Decr1;Cry2;Il21r;Tyk2;Tnfaip8l2;Dbt;Por;Pgr;Crym;Ddr2;Lamc1…
MP:0005266	abnormal metabolism	0.0487526	Per1;Pla2g4a;Brca2;Npc1;Abcc2;Ace;Tdp1;Tpo;Per2;Igfbp3;Abcc3;Abca12;Cspg4;Adora1;Vamp8;Fabp7;Itgb6;Acadl;Parp2;Nt5e;Abcg1;Pnpla2;Apex1;Esr2;Atmin;Ghsr;Dnm1l;Pfkm;Ghrhr;Pdc;Msh2;Lcat;Slc25a4;Lrp2;Nceh1;Dbt;Por;Ppp1r3a;Pgr;Pde10a;Hif1a;Baz1b;Chd2;Enpp1;Clcn5;Ppme1;Dll1;Htr2c;Mocs1;Pde8a;Irf1;Nr1h3;Prkdc;Ogg1;Mtf1;Slc6a6;Plec
MP:0003191	abnormal cellular cholesterol metabolism	0.00761202	Npc1;Abca12;Abcg1;Nceh1;Nr1h3
MP:0003193	decreased cholesterol efflux	0.0339095	Abca12;Abcg1;Nceh1
MP:0005164	abnormal response to injury	0.0345451	Nox4;Nos1;Pla2g4a;Myoz2;Ace;Tmbim6;Folh1;Map3k1;Zeb1;Capn9;Adora1;Flt1;Dst;Itgb6;Fn1;Nt5e;Apex1;Csrp2;Pparg;Adipoq;F2r;Esr2;Rasgrf1;Egln1;Ngfr;Grn;Fga;F13a1;Lgals3;Pgr;Ddr2;Flii;Hif1a;Timp4;Lamc1;Hyou1;Serpine2;Cxcr3;Postn;Uaca;Tlr4;Irf1;Col1a1;Gjb3;Plec;Stat1;Cx3cr1
MP:0004883	abnormal blood vessel healing	0.00305466	Nos1;Map3k1;Zeb1;Apex1;Csrp2;Adipoq;F2r;Ngfr;Pgr;Tlr4;Irf1;Cx3cr1
MP:0001764	abnormal homeostasis	0.000261295	Tbp;Eomes;Myh9;Arnt;Kif7;Phyh;Pla2g4a;Chrng;Npc1;Heph;Slc6a18;P2ry1;Anxa2;Angptl2;Prss8;Mttp;Aip;Agps;Vamp8;Fabp7;Cpt1a;Itpr3;Agt;Pitx3;Tsc2;Tmprss6;Nt5e;F2r;Scp2;Irf7;Atp1a1;Gcnt4;Tbx4;Iapp;Ghsr;Cftr;Cyp27a1;Eif2ak4;Adam19;Mertk;Cacna1e;Rasgrf1;Ffar1;Egln1;Slc13a2;St3gal5;Kcnb1;Hrh2;Decr1;Cry2;Il21r;Tyk2;Tnfaip8l2;Dbt;Por;Pgr;Crym;Ddr2;Serpine2;Smarca2;Chd2;Hsd3b7;Trpm2;Tlr4;Iqgap2;Sun2;Plcl2;An…
MP:0009643	abnormal urine homeostasis	0.0298134	Per1;Nos1;Pla2g4a;Gusb;Abcc2;Man2b1;Ace;Hadha;Slc6a18;Per2;Sim1;Vamp8;Cubn;Agt;Acadl;Arhgdia;Slc14a1;Stab2;Eci1;Pparg;Adipoq;Col4a4;Esr2;Myo1e;Pik3c2a;Pcca;Slc13a2;Slc4a1;Lcat;Lrp2;Dbt;Rrm2b;Gcdh;Cxcr3;Clcn5;Mocs1;Irf1;Slc12a3;Prkdc;Slc23a1;Scnn1b
MP:0010028	aciduria	0.027403	Acadl;Pcca;Slc13a2;Dbt;Clcn5;Mocs1
MP:0009642	abnormal blood homeostasis	0.00289191	Tbp;Myh9;Phyh;Pla2g4a;Chrng;Npc1;P2ry1;Anxa2;Mttp;Aip;Vamp8;Cpt1a;Itpr3;Agt;Pitx3;Tsc2;Tmprss6;Nt5e;Scp2;Atp1a1;Gcnt4;Iapp;Ghsr;Cyp27a1;Eif2ak4;Mertk;Cacna1e;Rasgrf1;Ffar1;St3gal5;Kcnb1;Hrh2;Decr1;Cry2;Il21r;Tyk2;Tnfaip8l2;Dbt;Por;Pgr;Crym;Ddr2;Hsd3b7;Tlr4;Iqgap2;Sun2;Dll1;Htr2c;Myf5;Derl2;Slc12a3;Abcc8;Slc23a1;Taf4b;Col18a1;Hnrnpd;Atp2a1;Gusb;Cfi;Tdp1;Plcb2;Per2;Gdf9;Usp1;Slc40a1;Adora1;Rmi1;Fn1…
MP:0009644	uremia	0.0251433	Hnrnpd;Nos1;Ace;Hadha;Adora1;Agt;Arhgdia;Col4a4;Myo1e;Nphp3;Pik3c2a;Eya1;Slc4a1;Xylt2;Spnb1;Sgpl1;Xdh;Pkd1;Abcc6
MP:0008996	abnormal blood osmolality	0.0483451	Nos1;Pla2g4a;Vamp8;Slc4a1
MP:0005265	abnormal blood urea nitrogen level	0.0157421	Hnrnpd;Nos1;Ace;Hadha;Arhgdia;Col4a4;Myo1e;Nphp3;Pik3c2a;Eya1;Slc4a1;Xylt2;Spnb1;Sgpl1;Rrm2b;Ddr2;Cxcr3;Xdh;Pkd1
MP:0003949	abnormal circulating lipid level	0.00273195	Col18a1;Phyh;Nos1;Gusb;Npc1;Abcc2;Lrp5;Hadha;Igfbp3;Mttp;Apoa4;Cpt1a;Ptpn11;Fn1;Pitx3;Acadl;Arhgdia;Pnpla2;Vcam1;Crebbp;Pparg;Adipoq;Scp2;Soat1;Esr2;Nphp3;Cyp27a1;Dgat1;Pik3c2a;Ffar1;Acox1;Lcat;Il21r;Lgals3;Nceh1;Mogat2;Por;Fgf21;Apob;Hsd3b7;Pkd1;Nr1d1;Uaca;Dll1;Htr2c;Myf5;Nr1h3;Slc10a2;Ctss;Abcc6;Mgat4a
MP:0001569	abnormal circulating bilirubin level	0.0185315	Abcc2;Hadha;Abcc3;Hk1;Atp8b1;Pfkm;Pik3c2a;Spnb1;Yap1
MP:0000188	abnormal circulating glucose level	0.0115898	Nos1;Hadha;Igfbp3;Sim1;Kl;Cpt1a;Itpr3;Rmi1;Ptpn11;Acadl;Tsc2;Abcg1;Pnpla2;Crebbp;Pparg;Adipoq;Sqstm1;Ccrn4l;Esr2;Ghsr;Pfkm;Dgat1;Cacna1e;Clcn3;Ghrhr;St3gal5;Kcnb1;Spnb1;Lcat;Decr1;Nceh1;Pgr;Itgb2;Ddr2;Acadm;Fgf21;Hif1a;Trh;Apob;Cxcr3;Kif5b;Pkd1;Tlr4;Htr2c;Derl2;Abcc8;Col1a1;Prkdc;Ctss;Mgat4a;Hadhb
MP:0008469	abnormal protein level	0.0201794	Eomes;Phyh;Pla2g4a;Abcc2;Hadha;Sim1;Mttp;Aip;Vamp8;Agt;Pitx3;Arhgdia;Nt5e;Stab2;Apex1;F2r;Irf7;Pik3c2a;Mertk;Ngfr;Fga;Cry2;Tyk2;Tnfaip8l2;Por;Serpine2;Trpm2;Tlr4;Iqgap2;Dll1;Htr2c;Dgkz;Prkdc;Stat1;Col18a1;Csf1r;Hnrnpd;Nfatc2ip;Ctse;Nos1;Cfi;Ace;Tdp1;Galnt1;Atp8b1;Fn1;Plaur;Crebbp;Pparg;Sqstm1;Esr2;Dnm1l;Ddx58;Sphk1;Lcat;Rrm2b;Itgb2;Hif1a;Cxcr3;Uaca;Yap1;Irak2;Irf1;Col1a1;Nr1h3;Tradd
MP:0005365	abnormal bile salt homeostasis	0.00144462	Abcc3;Atp8b1;Scp2;Hsd17b4;Por;Hsd3b7;Nr1d1;Nr1h3;Slc10a2
MP:0004774	abnormal bile salt level	0.0116544	Abcc3;Atp8b1;Scp2;Hsd17b4;Por;Slc10a2
MP:0005332	abnormal amino acid level	0.0333342	Phgdh;Nos1;Ace;Hadha;Adora1;Agt;Acadl;Arhgdia;Pparg;Col4a4;Eif2ak4;Pik3c2a;Slc25a4;Dbt;Rrm2b;Acadm;Cxcr3;Pkd1;Clcn5;Mocs1;Slc6a6;Abcc6
MP:0003311	aminoaciduria	0.0339095	Dbt;Clcn5;Mocs1
MP:0001570	abnormal circulating enzyme level	0.0138376	Col18a1;Hnrnpd;Phyh;Nos1;Abcc2;Ace;Hadha;Aip;Vamp8;Atp8b1;Agt;Pitx3;Nt5e;Stab2;Pparg;Sqstm1;Dnm1l;Pik3c2a;Por;Hif1a;Uaca;Tlr4;Yap1;Iqgap2;Irf1;Col1a1;Nr1h3
MP:0002118	abnormal lipid homeostasis	0.00200309	Phyh;Npc1;Abcc2;Lrp5;Hadha;Igfbp3;Prss8;Mttp;Arsa;Agps;Fabp7;Cpt1a;Ptpn11;Pitx3;Arhgdia;Neu4;Eci1;Scp2;Soat1;Cftr;Cyp27a1;Dgat1;Pik3c2a;Rasgrf1;Ffar1;St3gal5;Decr1;Il21r;Mogat2;Por;Lpcat1;Chd2;Hsd3b7;Tlr4;Dll1;Htr2c;Myf5;Abcc6;Col18a1;Nos1;Gusb;Apoa4;Abca12;Lass2;Fn1;Acadl;Abcg1;Pnpla2;Vcam1;Crebbp;Pparg;Adipoq;Esr2;Nphp3;Hsd17b4;Acox1;Lcat;Lgals3;Nceh1;Gnpat;Fgf21;Fa2h;Apob;Pkd1;Nr1d1;Uaca;Acsbg…
MP:0005278	abnormal cholesterol homeostasis	0.0016837	Phyh;Nos1;Gusb;Npc1;Abcc2;Lrp5;Abca12;Apoa4;Mttp;Fn1;Pitx3;Arhgdia;Abcg1;Pnpla2;Neu4;Vcam1;Pparg;Adipoq;Scp2;Soat1;Esr2;Nphp3;Cyp27a1;Dgat1;Pik3c2a;Lcat;Lgals3;Nceh1;Mogat2;Por;Fgf21;Fa2h;Apob;Hsd3b7;Pkd1;Nr1d1;Uaca;Dll1;Htr2c;Nr1h3;Slc10a2;Ctss;Abcc6
MP:0001547	abnormal lipid level	0.0015411	Col18a1;Phyh;Nos1;Gusb;Npc1;Abcc2;Lrp5;Hadha;Igfbp3;Prss8;Mttp;Apoa4;Abca12;Agps;Fabp7;Cpt1a;Ptpn11;Fn1;Pitx3;Acadl;Arhgdia;Abcg1;Pnpla2;Neu4;Eci1;Vcam1;Crebbp;Pparg;Adipoq;Scp2;Soat1;Esr2;Nphp3;Cftr;Cyp27a1;Dgat1;Pik3c2a;Hsd17b4;Ffar1;Acox1;Lcat;Decr1;Lgals3;Il21r;Nceh1;Mogat2;Por;Fgf21;Lpcat1;Fa2h;Apob;Chd2;Hsd3b7;Pkd1;Nr1d1;Uaca;Tlr4;Acsbg1;Dll1;Htr2c;Myf5;Nr1h3;Slc10a2;Ctss;Abcc6;Mgat4a
MP:0002078	abnormal glucose homeostasis	0.00730801	Pla2g4a;Lrp5;Hadha;Angptl2;Igfbp3;Sim1;Grb10;Kl;Cpt1a;Itpr3;Ptpn11;Tsc2;Scn3a;Iapp;Ghsr;Pfkm;Dgat1;Pcca;Cacna1e;Rasgrf1;Ffar1;St3gal5;Kcnb1;Decr1;Cry2;Mogat2;Pgr;Ddr2;Acadm;Treh;Tlr4;Htr2c;Myf5;Derl2;Abcc8;Prkdc;Slc6a6;Ptprn2;Nos1;Ace;Lifr;Gaa;Rmi1;Acadl;Abcg1;Pnpla2;Nnt;Crebbp;Pparg;Adipoq;Sqstm1;Ccrn4l;Esr2;Clcn3;Mc3r;Ghrhr;Spnb1;Lcat;Nceh1;Ppp1r3a;Itgb2;Hif1a;Fgf21;Trh;Tcirg1;Apob;Cxcr3;Kif5b;…
MP:0005291	abnormal glucose tolerance	0.025719	Ptprn2;Pla2g4a;Lrp5;Angptl2;Kl;Rmi1;Ptpn11;Tsc2;Pnpla2;Nnt;Crebbp;Pparg;Adipoq;Ccrn4l;Scn3a;Iapp;Pfkm;Dgat1;Cacna1e;Rasgrf1;Ffar1;Ghrhr;St3gal5;Kcnb1;Cry2;Mogat2;Ppp1r3a;Pgr;Fgf21;Apob;Kif5b;Tlr4;Htr2c;Myf5;Abcc8;Col1a1;Mgat4a
MP:0000188	abnormal circulating glucose level	0.0115898	Nos1;Hadha;Igfbp3;Sim1;Kl;Cpt1a;Itpr3;Rmi1;Ptpn11;Acadl;Tsc2;Abcg1;Pnpla2;Crebbp;Pparg;Adipoq;Sqstm1;Ccrn4l;Esr2;Ghsr;Pfkm;Dgat1;Cacna1e;Clcn3;Ghrhr;St3gal5;Kcnb1;Spnb1;Lcat;Decr1;Nceh1;Pgr;Itgb2;Ddr2;Acadm;Fgf21;Hif1a;Trh;Apob;Cxcr3;Kif5b;Pkd1;Tlr4;Htr2c;Derl2;Abcc8;Col1a1;Prkdc;Ctss;Mgat4a;Hadhb
MP:0001429	dehydration	0.0117072	Arnt;Fkbp8;Nos1;Chrng;Prss8;Spink5;Slc6a9;Abca12;Pcca;Slc4a1;Mtap1b;Htr2c;Itgb4;Col1a1;St14
MP:0011020	abnormal circadian temperature homeostasis	0.0483451	Per1;Per2;Pparg;Cry2
MP:0001565	abnormal circulating phosphate level	0.0456835	Kl;Pitx3;Pik3c2a;Slc4a1;Pkd1;Enpp1
MP:0011167	abnormal adipose tissue development	0.00915479	Carm1;Tle3
MP:0009269	decreased fat cell size	0.0220589	Agt;Crebbp;Pparg;Tlr4
MP:0005353	abnormal patella morphology	0.029621	Zeb1;Fmn1;Tbx4;Pcsk5;Fmod
MP:0000556	abnormal hindlimb morphology	0.0392719	Nbr1;Lrp5;Zeb1;Csgalnact1;Fmn1;Ofd1;Kl;Hoxc11;Ocln;Ptpn11;Flnb;Sox6;Esr2;Tbx4;Comp;Rbl2;Chd7;Mc3r;Col2a1;Ghrhr;Mtap1b;Pgr;Gli3;Postn;Pcsk5;Ror2;Col1a1;Hoxd13;Fmod;Lrp4;Stat1
MP:0000547	short limbs	0.037841	Csf1r;Gusb;Zeb1;Csgalnact1;Fmn1;Ofd1;Sox6;Comp;Rbl2;Col2a1;Gnpat;Gli3;Hif1a;Tcirg1;Ror2;Hoxd13
MP:0005085	abnormal gallbladder physiology	0.0390001	Abcc2;Atp8b1;Acadl;F2r;Scp2;Cyp27a1;Slc10a2
MP:0010026	decreased liver cholesterol level	0.0483451	Adipoq;Scp2;Dgat1;Nr1d1
MP:0002628	hepatic steatosis	0.000560113	Pex13;Arnt;Phyh;Npc1;Hadha;Mttp;Ptpn11;Pitx3;Acadl;Abcg1;Pnpla2;Pparg;Adipoq;Pcca;Hsd17b4;Smad4;Acox1;Decr1;Por;Acadm;Fgf21;Hif1a;Rtn4rl1;Apob;Yap1;Nr1h3;Mgat4a;Hadhb
MP:0003084	abnormal skeletal muscle fiber morphology	0.0491585	Pla2g4a;Chrng;Myoz2;Bcl9l;Flt1;Als2;Srpk3;Gaa;Dst;Ptpn11;Fbn1;Fzd4;Adipoq;Pfkm;Comp;Cryab;Myof;Bcl9;Nr1d1;Myf5;Slc6a6;Plec
MP:0003084	abnormal skeletal muscle fiber morphology	0.0491585	Pla2g4a;Chrng;Myoz2;Bcl9l;Flt1;Als2;Srpk3;Gaa;Dst;Ptpn11;Fbn1;Fzd4;Adipoq;Pfkm;Comp;Cryab;Myof;Bcl9;Nr1d1;Myf5;Slc6a6;Plec
MP:0003567	abnormal fetal cardiomyocyte proliferation	0.0295834
MP:0005367	renal/urinary system phenotype	0.00606487	Stk36;Pla2g4a;Abcc2;Hadha;Slc6a18;Sim1;Hk1;Ofd1;Vamp8;Cubn;Dst;Agt;Tsc2;Nt5e;Arhgdia;Frem1;Stab2;Eci1;Fzd4;Gcnt4;Fat4;Pik3c2a;Pcca;Eya1;Smad4;Egln1;Slc13a2;Col2a1;Pdc;Invs;Dbt;Por;Gli3;Gcdh;Lamc1;Plxnb1;Chd2;Pcsk5;Slit2;Itgb4;Slc12a3;Prkdc;B4galnt1;Slc23a1;Abcc6;Col18a1;Per1;Pex13;Hnrnpd;Prep;Nox4;Dmtf1;Nos1;Gusb;Mfge8;Col4a1;Cfi;Man2b1;Ace;Tie1;Axin1;Per2;Fmn1;Adora1;Hoxc11;Anp32b;Acadl;Slc14a1;…
MP:0009643	abnormal urine homeostasis	0.0298134	Per1;Nos1;Pla2g4a;Gusb;Abcc2;Man2b1;Ace;Hadha;Slc6a18;Per2;Sim1;Vamp8;Cubn;Agt;Acadl;Arhgdia;Slc14a1;Stab2;Eci1;Pparg;Adipoq;Col4a4;Esr2;Myo1e;Pik3c2a;Pcca;Slc13a2;Slc4a1;Lcat;Lrp2;Dbt;Rrm2b;Gcdh;Cxcr3;Clcn5;Mocs1;Irf1;Slc12a3;Prkdc;Slc23a1;Scnn1b
MP:0010028	aciduria	0.027403	Acadl;Pcca;Slc13a2;Dbt;Clcn5;Mocs1
MP:0005524	abnormal renal plasma flow rate	0.0481867	Agt;Col2a1
MP:0000516	abnormal urinary system morphology	0.0113399	Stk36;Pla2g4a;Hk1;Ofd1;Vamp8;Cubn;Agt;Tsc2;Arhgdia;Frem1;Stab2;Fzd4;Gcnt4;Fat4;Pik3c2a;Pcca;Eya1;Smad4;Egln1;Invs;Por;Gli3;Gcdh;Lamc1;Plxnb1;Chd2;Pcsk5;Slit2;Itgb4;Slc12a3;Prkdc;B4galnt1;Abcc6;Col18a1;Pex13;Prep;Dmtf1;Nos1;Gusb;Col4a1;Cfi;Man2b1;Ace;Tie1;Axin1;Per2;Fmn1;Hoxc11;Anp32b;Fbn1;Fras1;Pparg;Adipoq;Acp2;Col4a4;Esr2;Myo1e;Nphp3;Plcb1;Slc4a1;Xylt2;Spnb1;Lcat;Lrp2;Sgpl1;Ptprf;Lgals3;Rrm2b;R…
MP:0002135	abnormal kidney morphology	0.0291364	Stk36;Pla2g4a;Hk1;Ofd1;Vamp8;Cubn;Agt;Tsc2;Arhgdia;Frem1;Stab2;Fzd4;Gcnt4;Fat4;Pik3c2a;Pcca;Eya1;Smad4;Egln1;Invs;Por;Gli3;Gcdh;Lamc1;Plxnb1;Chd2;Pcsk5;Slit2;Slc12a3;Prkdc;B4galnt1;Abcc6;Col18a1;Pex13;Prep;Nos1;Gusb;Col4a1;Cfi;Man2b1;Ace;Tie1;Axin1;Fmn1;Hoxc11;Fras1;Pparg;Adipoq;Acp2;Col4a4;Myo1e;Nphp3;Plcb1;Slc4a1;Xylt2;Spnb1;Lcat;Lrp2;Sgpl1;Ptprf;Lgals3;Rrm2b;Rgs2;Lmo2;Hif1a;Xdh;Pkd1;Clcn5;Tet2…
MP:0004969	pale kidney	0.0115316	Col4a4;Myo1e;Pik3c2a;Sgpl1;Lmo2;Chd2;Pkd1
MP:0004754	abnormal kidney collecting duct	0.0136655	Vamp8;Agt;Arhgdia;Nphp3;Fat4;Pcca;Smad4;Invs;Pkd1
MP:0003633	abnormal nervous system physiology	0.0480035	Atp2b2;Eomes;Erbb3;Phyh;Pla2g4a;Chrng;Npc1;Rgs14;Tmbim6;Folh1;Heph;Lrp5;Trpm8;Sim1;Rpgrip1;Arsa;Kl;Bace2;Fabp7;Plcb4;Dst;Ptpn11;Agt;Pitx3;Tsc2;Gfra3;Pfdn5;Fzd4;F2r;Atmin;Chrna1;Eif2ak4;Mertk;Cacna1e;Rbl2;Hipk2;Gpr37;Rasgrf1;Chd7;Ffar1;Ngfr;Col2a1;Pdc;Hrh2;Ppp1r9a;Nrcam;Fga;C1galt1c1;Hmx3;Ptprq;Vac14;Nell2;Gpr98;Cry2;Arcn1;Por;Ncan;Top2b;Gli3;Lpcat1;Gcdh;Lamc1;Hyou1;Serpine2;Tlr4;Ankrd17;Drd4;Htr2…
MP:0004858	abnormal nervous system regeneration	0.0012862	St8sia1;Nos1;Folh1;Ngfr;Ptprf;Lamc1;Serpine2
MP:0004220	abnormal peripheral nervous system regeneration	0.000228192	Nos1;Folh1;Ngfr;Ptprf;Lamc1;Serpine2
MP:0002204	abnormal neurotransmitter level	0.0450368	Nos1;Rab3d
MP:0005403	abnormal nerve conduction	0.0114891	Erbb3;Phyh;Prx;Ptpn11;Sox10;Nrcam;Mtap1b;Gnpat;Fig4;Itgb4;Nalcn;Plec
MP:0005402	abnormal action potential	0.02622	Atp2b2;Phyh;Rgs14;Prx;Als2;Myo6;Sox10;Chd7;Pdc;Nrcam;Bsn;Cacna1g;Fig4;Itgb4;Kcna2
MP:0001105	abnormal PNS glial cell morphology	0.033132	Erbb3;Arsa;Prx;Dst;Ptpn11;Sox10;Ngfr;Lamc1;Serpine2
MP:0008946	abnormal neuron number	0.0206929	Atp2b2;Eomes;Kif7;Nr4a3;Chrng;Abca4;Crb1;Lifr;Als2;Ptpn11;Pitx3;Triobp;Myo6;Neurog2;Atrx;Rp1l1;Sqstm1;Esr2;Atmin;Chrna1;Foxn4;Eya1;Rbl2;Clcn3;Sox10;Chd7;Ngfr;Hmx3;Fscn2;Ptprq;Cry2;Aipl1;Gli3;Ush2a;Neurod4;Pde6g;Dll1;Myf5;Nr1h3;Slc4a7;Cx3cr1
MP:0000965	abnormal sensory neuron morphology	0.0352255	Atp2b2;Eomes;Cep290;Nos1;Crb1;Abca4;Man2b1;Heph;Lrp5;Rpgrip1;Atp8b1;Dst;Ptpn11;Triobp;Myo6;Pfdn5;Neurog2;Fzd4;Atrx;Rp1l1;Vsx1;Esr2;Foxn4;Fat4;Cln8;Sec24b;Eya1;Mertk;Rbl2;Clcn3;Ngf;Chd7;Ngfr;Pdc;Hmx3;Fscn2;Ptprq;Gpr98;Ptprf;Cry2;Aipl1;Mdm1;Celsr1;Lpcat1;Ush2a;Bsn;Neurod4;Ror2;Tlr4;Pde6g;Dll1;Myf5;Slc4a7;Slc6a6;Cx3cr1
MP:0002752	abnormal somatic nervous system morphology	0.0440472	Atp2b2;Rax;Eomes;Erbb3;Cep290;Chrng;Folh1;Heph;Lrp5;Rpgrip1;Arsa;Dst;Ptpn11;Pfdn5;Fzd4;Vsx1;Chrna1;Foxn4;Fat4;Sec24b;Eya1;Mertk;Rbl2;Hipk2;Chd7;Ngfr;Col2a1;Pdc;Nrcam;Hmx3;Fscn2;Ptprq;Vac14;Gpr98;Cry2;Top2b;Gli3;Lpcat1;Lamc1;Serpine2;Tlr4;Pde6g;Dll1;Myf5;Hoxa1;Slc6a6;Ephb1;Fkbp8;Aplp2;Nos1;Abca4;Crb1;Man2b1;Lifr;Als2;Lass2;Atp8b1;Triobp;Myo6;Neurog2;Atrx;Rp1l1;Esr2;Nav2;Cln8;Clcn3;Ngf;Sox10;Ptprf;…
MP:0004950	abnormal brain vasculature morphology	0.0154535	Myh9;Fzd4;Flnb;Epn2;Amot;Hif1a;Pkd1;Nr1h3

## Sheet: Henophidia.PSGs
Phenotype ID	Phenotype name	P value	Gene name set
MP:0001881	abnormal mammary gland physiology	0.0170068	Jak2;Xdh;Egf;Pgr
MP:0001882	abnormal lactation	0.0133752	Jak2;Xdh;Egf;Pgr
MP:0000627	abnormal mammary gland morphology	0.0079419	Csf1r;Jak2;Xdh;Egf;Phb;Pgr
MP:0009503	abnormal mammary gland duct morphology	0.0319537	Egf;Phb;Pgr
MP:0000628	abnormal mammary gland development	0.0033631	Csf1r;Jak2;Xdh;Egf;Phb;Pgr
MP:0011159	abnormal epidermal-dermal junction morphology	0.00259548	Col17a1;Lamc2
MP:0011160	dermal-epidermal separation	0.00186768	Col17a1;Lamc2
MP:0009827	skin detachment	0.0114027	Lamc2
MP:0001208	blistering	0.0400529	Col17a1;Lamc2
MP:0001214	skin hyperplasia	0.0448469	Col1a1
MP:0004273	abnormal basal lamina morphology	0.0448469	Lamc2
MP:0001985	abnormal gustatory system physiology	0.017439	Trpm5;Gad1
MP:0004212	abnormal salty taste sensitivity	0.0114027	Trpm5
MP:0004211	abnormal sour taste sensitivity	0.0114027	Trpm5
MP:0005551	abnormal eye electrophysiology	0.0377363	Tulp1;Guca1a;Gpr98;Aipl1;Cngb3
MP:0004022	abnormal cone electrophysiology	0.00389588	Gpr98;Tulp1;Guca1a;Cngb3
MP:0004021	abnormal rod electrophysiology	0.040538	Tulp1;Guca1a;Aipl1
MP:0002090	abnormal vision	0.020037	Gpr98;Hexa;Mtap1b
MP:0003795	abnormal bone structure	0.00236696	Csf1r;Arsb;Hexa;Sgpl1;Pgr;Fkbp11;Farp2;Lamc2;Jak2;Col1a1;Ghr;Hells
MP:0010122	abnormal bone mineral content	0.00191639	Col1a1;Ghr;Fkbp11;Lamc2
MP:0010119	abnormal bone mineral density	0.00408711	Csf1r;Arsb;Col1a1;Ghr;Fkbp11;Lamc2;Hells
MP:0003797	abnormal compact bone morphology	0.0323289	Csf1r;Col1a1;Pgr;Ghr
MP:0002397	abnormal bone marrow morphology	0.00660669	Csf1r;Sgpl1;Jak2
MP:0000130	abnormal trabecular bone morphology	0.018873	Csf1r;Hexa;Sgpl1;Pgr;Ghr;Farp2
MP:0004945	abnormal bone resorption	0.0152068	Csf1r;Col1a1;Farp2
MP:0000061	fragile skeleton	0.023416	Csf1r;Col1a1
MP:0005389	reproductive system phenotype	0.00700539	Elovl5;Npc1;Pla2g6;Jak2;Egf;Mst1r;Mre11a;Col17a1;Pgr;Espl1;Foxi1;Slc12a2;Mov10l1;B4galnt1;Csf1r;Arsb;Phb;Aspm;Tert;Mlh1;Hexa;Sgpl1;Mtap1b;Xdh;Akap4;Col1a1;Ghr
MP:0002160	abnormal reproductive system morphology	0.00281536	Npc1;Jak2;Egf;Mst1r;Pgr;Espl1;Foxi1;Slc12a2;Mov10l1;B4galnt1;Csf1r;Phb;Aspm;Tert;Mlh1;Hexa;Sgpl1;Xdh;Akap4;Col1a1;Ghr
MP:0003936	abnormal reproductive system development	0.00938859	Csf1r;Sgpl1;Phb;Pgr;Jak2;Xdh;Egf
MP:0000628	abnormal mammary gland development	0.0033631	Csf1r;Jak2;Xdh;Egf;Phb;Pgr
MP:0002210	abnormal sex determination	0.0272747	Mlh1;Npc1;Sgpl1;Aspm;Tert;Slc12a2;Col1a1;Mov10l1;Ghr;Mst1r
MP:0002211	abnormal primary sex determination	0.0420573	Mlh1;Npc1;Sgpl1;Aspm;Tert;Slc12a2;Mov10l1;Ghr;Mst1r
MP:0001929	abnormal gametogenesis	0.0366365	Csf1r;Npc1;Aspm;Mlh1;Sgpl1;Espl1;Foxi1;Slc12a2;Akap4;Mov10l1;Ghr;B4galnt1
MP:0002208	abnormal germ cell morphology	0.0213369	Csf1r;Npc1;Aspm;Mlh1;Sgpl1;Espl1;Foxi1;Slc12a2;Akap4;Mov10l1;Ghr
MP:0001156	abnormal spermatogenesis	0.0102637	Csf1r;Npc1;Aspm;Mlh1;Sgpl1;Espl1;Foxi1;Slc12a2;Akap4;Mov10l1;Ghr;B4galnt1
MP:0001119	abnormal female reproductive system morphology	0.00177098	Csf1r;Npc1;Phb;Aspm;Jak2;Egf;Mst1r;Mlh1;Sgpl1;Pgr;Xdh;Col1a1;Ghr
MP:0000627	abnormal mammary gland morphology	0.0079419	Csf1r;Jak2;Xdh;Egf;Phb;Pgr
MP:0001126	abnormal ovary morphology	0.020982	Mlh1;Npc1;Sgpl1;Pgr;Aspm;Ghr;Mst1r
MP:0001919	abnormal reproductive system physiology	0.000924594	Elovl5;Npc1;Pla2g6;Jak2;Egf;Mst1r;Mre11a;Col17a1;Pgr;Espl1;Foxi1;Slc12a2;Mov10l1;B4galnt1;Csf1r;Arsb;Aspm;Tert;Mlh1;Hexa;Sgpl1;Mtap1b;Xdh;Akap4;Col1a1;Ghr
MP:0005647	abnormal sex gland physiology	0.0333104	Csf1r;Npc1;Ghr
MP:0004884	abnormal testicular physiology	0.0324893	Csf1r;Ghr
MP:0003507	abnormal ovary physiology	0.0374633	Ghr;Npc1
MP:0002779	abnormal sex gland secretion	0.00163252	Csf1r;Ghr;Npc1
MP:0003699	abnormal female reproductive system physiology	0.00680636	Csf1r;Elovl5;Npc1;Aspm;Jak2;Egf;Mst1r;Mre11a;Mlh1;Sgpl1;Pgr;Xdh;Slc12a2;Ghr
MP:0009671	abnormal uterus physiology	0.0324893	Pgr;Npc1
MP:0009661	abnormal pregnancy	0.0136621	Csf1r;Jak2;Egf;Pgr;Ghr
MP:0003507	abnormal ovary physiology	0.0374633	Ghr;Npc1
MP:0003356	impaired luteinization	0.00659986	Pgr;Ghr
MP:0001928	abnormal ovulation	0.00175317	Npc1;Sgpl1;Pgr;Ghr;Mst1r
MP:0001881	abnormal mammary gland physiology	0.0170068	Jak2;Xdh;Egf;Pgr
MP:0003698	abnormal male reproductive system physiology	0.0497547	Csf1r;Npc1;Pla2g6;Aspm;Tert;Mlh1;Sgpl1;Foxi1;Slc12a2;Akap4;Mov10l1;Ghr;B4galnt1
MP:0004884	abnormal testicular physiology	0.0324893	Csf1r;Ghr
MP:0004543	abnormal sperm physiology	0.0467828	Npc1;Akap4;Pla2g6;Aspm;Foxi1
MP:0009080	uterus inflammation	0.0226771	Pgr
MP:0002161	abnormal fertility/fecundity	0.0040235	Elovl5;Npc1;Pla2g6;Mre11a;Col17a1;Pgr;Espl1;Foxi1;Slc12a2;Mov10l1;B4galnt1;Csf1r;Arsb;Aspm;Tert;Mlh1;Hexa;Sgpl1;Mtap1b;Akap4;Col1a1;Ghr
MP:0002683	delayed fertility	0.0156153	Col1a1;Ghr
MP:0001924	infertility	0.0162802	Elovl5;Npc1;Mlh1;Hexa;Sgpl1;Pgr;Espl1;Foxi1;Slc12a2;Akap4;Col1a1;Mov10l1;Ghr;B4galnt1
MP:0011045	decreased lung elastance	0.0338247	Lamc2
MP:0002925	abnormal cardiovascular development	0.00581912	Mre11a
MP:0000259	abnormal vascular development	0.00593127
MP:0000259	abnormal vascular development	0.00593127
MP:0005294	abnormal heart ventricle morphology	0.041943	Pkp2
MP:0002843	decreased systemic arterial blood pressure	0.00315554	Arsb;Slc12a2;Ghr;Wnk4;Mylk
MP:0008007	abnormal cellular replicative senescence	0.0221794	Col1a1;Telo2;Tert
MP:0008008	early cellular replicative senescence	0.0134836	Col1a1;Telo2;Tert
MP:0003172	abnormal lysosome physiology	0.0400529	Nagpa;Arsb
MP:0003174	increased lysosomal enzyme secretion	0.0448469	Nagpa
MP:0009587	abnormal plasma membrane sphingolipid content	0.0114027	Npc1
MP:0003702	abnormal chromosome morphology	0.018015	Espl1;Tert;Hells
MP:0000510	remittent intestinal hemorrhage	0.0114027	Slc12a2
MP:0000496	abnormal small intestine morphology	0.0219059	Egf;Slc12a2;Sgpl1;Col1a1;Mylk
MP:0002085	abnormal embryonic tissue morphology	0.0299328	Bptf;Espl1;Kat2b
MP:0002151	abnormal neural tube morphology/development	0.0419727	Espl1
MP:0005647	abnormal sex gland physiology	0.0333104	Csf1r;Npc1;Ghr
MP:0004884	abnormal testicular physiology	0.0324893	Csf1r;Ghr
MP:0003507	abnormal ovary physiology	0.0374633	Ghr;Npc1
MP:0002779	abnormal sex gland secretion	0.00163252	Csf1r;Ghr;Npc1
MP:0001881	abnormal mammary gland physiology	0.0170068	Jak2;Xdh;Egf;Pgr
MP:0001882	abnormal lactation	0.0133752	Jak2;Xdh;Egf;Pgr
MP:0001126	abnormal ovary morphology	0.020982	Mlh1;Npc1;Sgpl1;Pgr;Aspm;Ghr;Mst1r
MP:0000627	abnormal mammary gland morphology	0.0079419	Csf1r;Jak2;Xdh;Egf;Phb;Pgr
MP:0009503	abnormal mammary gland duct morphology	0.0319537	Egf;Phb;Pgr
MP:0000628	abnormal mammary gland development	0.0033631	Csf1r;Jak2;Xdh;Egf;Phb;Pgr
MP:0003878	abnormal ear physiology	0.013778	Csf1r;Arsb;Gpr98;Hexa;Foxi1;Lamc2;Slc12a2;Col1a1;Slitrk6
MP:0001963	abnormal hearing physiology	0.00396328	Csf1r;Arsb;Gpr98;Hexa;Foxi1;Slc12a2;Col1a1;Slitrk6
MP:0006335	abnormal hearing electrophysiology	0.047753	Arsb;Gpr98;Slc12a2;Foxi1;Slitrk6
MP:0006325	impaired hearing	0.00485583	Csf1r;Gpr98;Hexa;Slc12a2;Col1a1;Foxi1
MP:0000017	big ears	0.0448469	Col1a1
MP:0002729	abnormal inner ear canal morphology	0.0333104	Slc12a2;Foxi1;Slitrk6
MP:0000046	abnormal sulcus ampullaris morphology	0.0338247	Slc12a2
MP:0000035	abnormal membranous labyrinth morphology	0.017439	Slc12a2;Foxi1
MP:0002109	abnormal limb morphology	0.0381884	Csf1r;Arsb;Gad1;Hexa;Mtap1b;Pgr;Lamc2;Col1a1;Ghr;Hells
MP:0000540	abnormal urinary bladder epithelium morphology	0.00659986	Sgpl1;Lamc2
MP:0000920	abnormal myelination	0.0321035	Npc1;Hexa;Mtap1b;Tert;Prx
MP:0003861	abnormal nervous system development	0.0197872	Gad1;Tert;Mtap1b;Espl1
MP:0002151	abnormal neural tube morphology/development	0.0419727	Espl1
MP:0000913	abnormal brain development	0.0130903	Mtap1b
MP:0000913	abnormal brain development	0.0130903	Mtap1b

## Sheet: Henophidia.RSGs
Phenotype ID	Phenotype name	P value	Gene name set
MP:0008861	abnormal hair shedding	0.0237426	Dgat1
MP:0004127	thick hypodermis	0.0469251	Col5a2
MP:0000383	abnormal hair follicle orientation	0.027847	Dicer1;Celsr1;Fas
MP:0000367	abnormal coat/ hair morphology	0.0294524	Ggt5;Dnmt1;Dicer1;Zdhhc13;Dst;Cbs;Nek1;Slc39a2;Stk11;Dgat1;Dock7;Celsr1;Chd2;Aqp2;Prkdc;Fas;Atp7b
MP:0001510	abnormal coat appearance	0.026696	Ggt5;Dnmt1;Dicer1;Zdhhc13;Dst;Cbs;Nek1;Slc39a2;Stk11;Dgat1;Dock7;Celsr1;Chd2;Aqp2;Prkdc;Fas;Atp7b
MP:0001244	thin dermal layer	0.0145129	Col5a2;Zdhhc13;Cbs
MP:0010768	mortality/aging	0.0132877	Ar;Ggt5;Dnmt1;Ncf1;Tfam;Chaf1a;Ptprj;Nrp1;Dpagt1;Nek1;Agtr2;Lama2;Cat;Col5a2;Nasp;Cxxc1;Smurf2;Fancm;Kat2a;Chd2;Ift57;Rab8a;Thoc5;Scn4a;Thrb;Sv2b;Zdhhc13;Ctgf;Rps6kb2;Myst2;Ryr2;Glce;Fen1;Neb;Crhr1;Dync2h1;Ezr;Celsr1;Apob;Dhx58;Rbbp6;Hccs;Dync1h1;Aqp2;Alg13;Hoxd9;Slc1a2;Stk36;Herc2;Vdac3;Ncor2;Abca1;Abcc1;Cubn;Dst;Ncoa6;Rad54l;Parp3;Pla2g3;Stab2;Chrna1;Gpr126;Stk11;Apba2;Atg16l1;Cabin1;Apaf1;Cd22…
MP:0010769	abnormal survival	0.0214455	Ar;Ggt5;Dnmt1;Tfam;Chaf1a;Ptprj;Nrp1;Dpagt1;Nek1;Agtr2;Lama2;Col5a2;Nasp;Cxxc1;Smurf2;Fancm;Kat2a;Chd2;Ift57;Rab8a;Thoc5;Scn4a;Thrb;Sv2b;Zdhhc13;Ctgf;Rps6kb2;Myst2;Ryr2;Glce;Fen1;Neb;Crhr1;Dync2h1;Ezr;Celsr1;Apob;Dhx58;Rbbp6;Hccs;Dync1h1;Aqp2;Alg13;Hoxd9;Slc1a2;Stk36;Herc2;Vdac3;Ncor2;Abca1;Cubn;Dst;Ncoa6;Pla2g3;Stab2;Chrna1;Gpr126;Stk11;Apba2;Atg16l1;Cabin1;Apaf1;Cd22;Kif22;Kcnc3;Kif26a;Prkdc;Ad…
MP:0002083	premature death	0.0161636	Ar;Ggt5;Dnmt1;Tfam;Abca1;Cubn;Dst;Stab2;Ptprj;Nek1;Stk11;Lama2;Apaf1;Cd22;Kif22;Fancm;Chd2;Kif26a;Prkdc;Rab8a;Pms2;Thoc5;Dicer1;Thrb;Zdhhc13;Fen1;Cbs;Crhr1;Scn8a;Hccs;Dync1h1;Aqp2;Prkcd;Pex5;Ptpn22;Hoxd9;Slc1a2;Fas
MP:0011086	partial postnatal lethality	0.0144412	Stk36;Herc2;Glg1;Abca1;Rps6kb2;Ncoa6;Cbs;Nek1;Hsd17b4;Agtr2;Lama2;Neb;Col5a2;Scn8a;Apaf1;Kat2a;Chd2;Aqp2;Prkdc;Adamts1;Atp7b
MP:0001661	extended life span	0.0393763	Lama2;Prkdc;Fas
MP:0008826	abnormal splenic cell ratio	0.0482254	Dicer1;Ptprj;Prkdc;Fas
MP:0002168	other aberrant phenotype	0.041123	Col18a1;Lama2;Mme;Zdhhc13;Abca1;Dst;Atp7b
MP:0000604	amyloidosis	0.0109744	Mme;Zdhhc13;Abca1;Atp7b
MP:0005391	vision/eye phenotype	0.0075119	Ggt5;Cep290;Tfam;Dnase2b;Dst;Ncoa6;Cnga3;Stk11;Col5a2;Apaf1;Trpm1;Kat2a;Ift57;Prkdc;Col18a1;Thrb;Sv2b;Luzp1;Ctgf;Myo6;Glce;Nav2;Cbs;Hsd17b4;Neb;Mmp2;Scn8a;Lrp2;Celsr1;Anpep;Nphp4;Apob;Ush2a;Pde6c;Fas
MP:0005551	abnormal eye electrophysiology	0.00162503	Cep290;Scn8a;Thrb;Sv2b;Trpm1;Apob;Dnase2b;Ush2a;Myo6;Pde6c;Cnga3
MP:0004022	abnormal cone electrophysiology	0.0109644	Cep290;Thrb;Pde6c;Trpm1;Cnga3
MP:0002092	abnormal eye morphology	0.0124916	Col18a1;Ggt5;Cep290;Thrb;Sv2b;Luzp1;Ctgf;Tfam;Dnase2b;Dst;Ncoa6;Cnga3;Glce;Nav2;Cbs;Stk11;Hsd17b4;Neb;Mmp2;Col5a2;Lrp2;Apaf1;Anpep;Celsr1;Nphp4;Apob;Ush2a;Kat2a;Pde6c;Ift57;Prkdc;Fas
MP:0006198	enophthalmos	0.0222391	Dst;Prkdc
MP:0010874	abnormal bone volume	0.0144489	Agtr2;Dicer1;Lifr;Pdia3;Fas
MP:0009780	abnormal chondrocyte physiology	0.00484075	Glg1;Thrb;Ctgf
MP:0005389	reproductive system phenotype	0.0187276	Ar;Stk36;Ggt5;Dnmt1;Herc2;Vdac3;Zar1;Abca1;Ncoa6;Pla2g3;Gpr149;Ptprj;Nek1;Stk11;Dgat1;Lama2;Apaf1;Fancm;Serpine2;Smarca2;Bco2;Ddx25;Prkdc;Adamts1;Pms2;Dicer1;Thrb;Rps6kb2;Myo6;Dnahc1;Bmp15;Cbs;Hsd17b4;Scn8a;Lrp2;Nphp4;Apob;Dhx58;Dync1h1;Aqp2;Pex5;Uaca;Gamt;Hoxd9;Akap1;Fas;Atp7b
MP:0002160	abnormal reproductive system morphology	0.0114859	Ar;Ggt5;Herc2;Vdac3;Abca1;Ncoa6;Pla2g3;Gpr149;Nek1;Stk11;Lama2;Apaf1;Fancm;Serpine2;Bco2;Ddx25;Prkdc;Adamts1;Pms2;Dicer1;Thrb;Bmp15;Cbs;Hsd17b4;Scn8a;Lrp2;Nphp4;Apob;Dhx58;Pex5;Gamt;Uaca;Hoxd9;Akap1;Fas
MP:0001156	abnormal spermatogenesis	0.0405878	Ar;Pms2;Dicer1;Herc2;Vdac3;Pla2g3;Nek1;Hsd17b4;Lama2;Scn8a;Apaf1;Nphp4;Fancm;Apob;Gamt;Ddx25;Prkdc;Fas
MP:0000653	abnormal sex gland morphology	0.0260321	Ar;Pms2;Dicer1;Herc2;Thrb;Abca1;Gpr149;Bmp15;Cbs;Nek1;Hsd17b4;Lama2;Lrp2;Apaf1;Fancm;Serpine2;Bco2;Pex5;Gamt;Uaca;Ddx25;Prkdc;Adamts1
MP:0001919	abnormal reproductive system physiology	0.0369605	Ar;Stk36;Ggt5;Dnmt1;Herc2;Vdac3;Zar1;Abca1;Ncoa6;Pla2g3;Gpr149;Ptprj;Nek1;Stk11;Dgat1;Apaf1;Serpine2;Smarca2;Ddx25;Prkdc;Adamts1;Pms2;Dicer1;Thrb;Rps6kb2;Myo6;Dnahc1;Bmp15;Cbs;Hsd17b4;Nphp4;Apob;Dync1h1;Aqp2;Pex5;Gamt;Hoxd9;Akap1;Fas;Atp7b
MP:0001926	female infertility	0.0329949	Ar;Dnmt1;Dicer1;Herc2;Thrb;Zar1;Abca1;Ncoa6;Bmp15;Prkdc;Cbs;Fas
MP:0003698	abnormal male reproductive system physiology	0.0307306	Ar;Pms2;Stk36;Dicer1;Herc2;Thrb;Vdac3;Ncoa6;Pla2g3;Dnahc1;Nek1;Stk11;Hsd17b4;Apaf1;Nphp4;Apob;Serpine2;Dync1h1;Pex5;Gamt;Hoxd9;Ddx25;Prkdc;Fas
MP:0001925	male infertility	0.00486499	Ar;Pms2;Stk36;Dicer1;Herc2;Vdac3;Dnahc1;Nek1;Stk11;Hsd17b4;Apaf1;Nphp4;Serpine2;Dync1h1;Pex5;Gamt;Hoxd9;Ddx25;Prkdc;Fas
MP:0009080	uterus inflammation	0.0469251	Abca1
MP:0002161	abnormal fertility/fecundity	0.00416113	Ar;Stk36;Ggt5;Dnmt1;Herc2;Vdac3;Zar1;Abca1;Ncoa6;Pla2g3;Gpr149;Ptprj;Nek1;Stk11;Apaf1;Serpine2;Smarca2;Ddx25;Prkdc;Adamts1;Pms2;Dicer1;Thrb;Rps6kb2;Myo6;Dnahc1;Bmp15;Cbs;Hsd17b4;Nphp4;Apob;Dync1h1;Aqp2;Pex5;Gamt;Hoxd9;Akap1;Fas;Atp7b
MP:0001924	infertility	0.000282569	Ar;Pms2;Stk36;Dnmt1;Dicer1;Herc2;Thrb;Vdac3;Zar1;Abca1;Ncoa6;Dnahc1;Ptprj;Bmp15;Cbs;Nek1;Stk11;Hsd17b4;Apaf1;Nphp4;Serpine2;Dync1h1;Smarca2;Aqp2;Pex5;Gamt;Hoxd9;Ddx25;Prkdc;Fas
MP:0005388	respiratory system phenotype	0.0406035	Stk36;Ncf1;Vdac3;Hsd11b1;Abca1;Stab2;Ptprj;Cyba;Col5a2;Apaf1;Kat2a;Chd2;Prkdc;B9d2;Dicer1;Ccdc40;Thrb;Ctgf;Dnahc1;Glce;Fen1;Cbs;Mmp2;Celsr3;Crhr1;Scn8a;Lrp2;Celsr1;Pex5;Uaca;Ptpn22;Fas;Lox
MP:0002405	respiratory system inflammation	0.0146373	Cyba;Stk36;Dicer1;Chd2;Uaca;Ptpn22;Ptprj;Prkdc;Fas;B9d2
MP:0001861	lung inflammation	0.0157406	Cyba;Dicer1;Chd2;Uaca;Ptpn22;Ptprj;Prkdc;Fas;B9d2
MP:0001958	emphysema	0.0459156	Crhr1;Lrp2;Lox
MP:0002132	abnormal respiratory system morphology	0.0343672	Stk36;Dicer1;Ccdc40;Ncf1;Vdac3;Ctgf;Hsd11b1;Abca1;Stab2;Glce;Fen1;Cbs;Mmp2;Celsr3;Crhr1;Lrp2;Apaf1;Celsr1;Chd2;Prkdc;Fas;Lox
MP:0003115	abnormal respiratory system development	0.0111822	Stk36;Mmp2;Dicer1;Ctgf;Celsr1;Hsd11b1;Fen1;Cbs;Lox
MP:0001176	abnormal lung development	0.00535803	Stk36;Mmp2;Dicer1;Ctgf;Celsr1;Hsd11b1;Fen1;Cbs;Lox
MP:0001175	abnormal lung morphology	0.0102744	Stk36;Dicer1;Ccdc40;Ncf1;Ctgf;Hsd11b1;Abca1;Stab2;Glce;Fen1;Cbs;Mmp2;Celsr3;Crhr1;Lrp2;Celsr1;Chd2;Prkdc;Fas;Lox
MP:0001176	abnormal lung development	0.00535803	Stk36;Mmp2;Dicer1;Ctgf;Celsr1;Hsd11b1;Fen1;Cbs;Lox
MP:0000688	lymphoid hyperplasia	0.0096178	Chd2;Fen1;Fas
MP:0002553	preference for addictive substance	0.0267629	Slc6a1;Crhr1
MP:0002066	abnormal motor capabilities/coordination/movement	0.0160448	Ar;Stk36;Dnmt1;Herc2;Ncf1;Tfam;Dst;Vps13a;Cnga3;Chrna1;Cyba;Dgat1;Agtr2;Cacna1e;Lama2;Apba2;Col5a2;Apaf1;Kcnc3;Serpine2;Kat2a;Chd2;Slc6a1;Prkdc;Pik3c3;Scn4a;Grid2ip;Myo6;Nav2;Hsd17b4;Neb;Celsr3;Crhr1;Scn8a;Lrp2;Celsr1;Dync1h1;Aqp2;Pex5;Gamt;Hoxd9;Cacna1d;Fas;Lox;Atp7b
MP:0005592	abnormal vascular smooth muscle morphology	0.0467669	Stk11;Agtr2;Prkcd;Ptprj;Lox
MP:0005330	cardiomyopathy	0.00637495	Mybpc3;Hccs;Chd2;Ryr2;Stab2;Tfam;Abca1
MP:0001863	vascular inflammation	0.0252932	Chd2;Dicer1;Fas
MP:0005384	cellular phenotype	0.036025	Dnmt1;Ncf1;Vdac3;Tfam;Chaf1a;Ncor2;Abca1;Ncoa6;Rad54l;Stk11;Cat;Atg16l1;Apaf1;Kif22;Fancm;Serpine2;Kat2a;Bco2;Chd2;Ddx25;Prkdc;Pik3c3;Rab8a;Pms2;Dicer1;Sv2b;Pdia3;Rps6kb2;Myst2;Fen1;Uba7;Cbs;Hsd17b4;Scn8a;Dync2h1;Lrp2;Rbbp6;Hccs;Pex5;Gamt;Uaca;Slc1a2;Fas;Atp7b
MP:0006036	abnormal mitochondrial physiology	0.000389696	Stk11;Hccs;Bco2;Cat;Pex5;Gamt;Vdac3;Apaf1;Tfam
MP:0002954	abnormal aerobic energy metabolism	2.51956e-05	Hccs;Bco2;Cat;Pex5;Gamt;Vdac3;Tfam
MP:0006035	abnormal mitochondrial morphology	0.0222024	Hsd17b4;Pex5;Vdac3;Tfam;Rps6kb2
MP:0008882	abnormal enterocyte physiology	0.0493742	Pms2;Abca1;B9d2
MP:0003281	fecal incontinence	0.0237426	Dst
MP:0001666	abnormal nutrient absorption	0.0432732	Hsd17b4;Slc10a2;Rab8a;Abca1
MP:0010352	gastrointestinal tract polyps	0.00401159	Stk11;Pms2;Dnmt1;Prkdc
MP:0008011	intestine polyps	0.00261905	Stk11;Pms2;Dnmt1;Prkdc
MP:0010158	abnormal intestine development	0.0316222	Pex5;Thrb
MP:0010158	abnormal intestine development	0.0316222	Pex5;Thrb
MP:0008011	intestine polyps	0.00261905	Stk11;Pms2;Dnmt1;Prkdc
MP:0005379	endocrine/exocrine gland phenotype	0.0404257	Ar;Herc2;Ncf1;Tfam;Hsd11b1;Abca1;Ncoa6;Gpr149;Nek1;Stk11;Dgat1;Agtr2;Cacna1e;Lama2;Atg16l1;Apaf1;Fancm;Serpine2;Bco2;Chd2;Ddx25;Abcc8;Prkdc;Adamts1;Pms2;Dicer1;Thrb;Bmp15;Fen1;Cbs;Hsd17b4;Crhr1;Lrp2;Prkcd;Pex5;Gamt;Uaca;Hoxd9;Cacna1d;Fas;Atp7b
MP:0003502	increased activity of thyroid	0.0469251	Thrb
MP:0002163	abnormal gland morphology	0.033226	Ar;Herc2;Ncf1;Tfam;Hsd11b1;Abca1;Ncoa6;Gpr149;Nek1;Stk11;Agtr2;Cacna1e;Lama2;Atg16l1;Apaf1;Fancm;Serpine2;Bco2;Chd2;Ddx25;Prkdc;Adamts1;Pms2;Dicer1;Thrb;Bmp15;Fen1;Cbs;Hsd17b4;Crhr1;Lrp2;Prkcd;Pex5;Gamt;Uaca;Hoxd9;Cacna1d;Fas
MP:0003334	pancreas fibrosis	0.0142749	Stk11;Agtr2
MP:0000653	abnormal sex gland morphology	0.0260321	Ar;Pms2;Dicer1;Herc2;Thrb;Abca1;Gpr149;Bmp15;Cbs;Nek1;Hsd17b4;Lama2;Lrp2;Apaf1;Fancm;Serpine2;Bco2;Pex5;Gamt;Uaca;Ddx25;Prkdc;Adamts1
MP:0005378	growth/size phenotype	0.00113758	Ar;Ggt5;Dnmt1;Ncf1;Tfam;Ptprj;Scp2;Nrp1;Nek1;Agtr2;Cacna1e;Lama2;Col5a2;Nasp;Smarca2;Kat2a;Chd2;Slc6a1;Ift57;Rab8a;Scn4a;Thrb;Sv2b;Zdhhc13;Ctgf;Rps6kb2;Myst2;Ryr2;Glce;Fen1;Neb;Apob;Rbbp6;Hccs;Dync1h1;Aqp2;Slc1a2;Stk36;Cep290;Herc2;Vdac3;Ncor2;Abca1;Cubn;Dst;Ncoa6;Ahnak;Stk11;Dgat1;Dock7;Apba2;Slc39a1;Kcnc3;Kif26a;Prkdc;Adamts1;Pik3c3;B9d2;Dicer1;Glg1;Ccdc40;Lifr;Luzp1;Pdia3;Atp8b1;Myo6;Tcea1;Nav…
MP:0002089	abnormal postnatal growth/weight/body size	0.0050265	Ar;Ggt5;Dnmt1;Ncf1;Tfam;Ptprj;Scp2;Nrp1;Nek1;Agtr2;Cacna1e;Lama2;Col5a2;Smarca2;Kat2a;Chd2;Slc6a1;Rab8a;Scn4a;Thrb;Sv2b;Zdhhc13;Ctgf;Rps6kb2;Ryr2;Glce;Fen1;Neb;Dync1h1;Aqp2;Slc1a2;Stk36;Cep290;Herc2;Vdac3;Ncor2;Abca1;Dst;Ahnak;Stk11;Dgat1;Dock7;Apba2;Kcnc3;Kif26a;Prkdc;Adamts1;B9d2;Dicer1;Glg1;Lifr;Atp8b1;Myo6;Nav2;Cbs;Hsd17b4;Mmp2;Scn8a;Prkcd;Pex5;Gamt;Ptpn22;Slc10a2;Cacna1d;Fas;Atp7b
MP:0003956	abnormal body size	0.0240527	Ar;Stk36;Cep290;Herc2;Tfam;Ncor2;Abca1;Dst;Ptprj;Ahnak;Scp2;Nek1;Stk11;Dgat1;Agtr2;Cacna1e;Lama2;Dock7;Apba2;Col5a2;Kcnc3;Smarca2;Kat2a;Chd2;Slc6a1;Kif26a;Prkdc;Adamts1;Rab8a;B9d2;Dicer1;Glg1;Scn4a;Thrb;Lifr;Sv2b;Zdhhc13;Atp8b1;Myo6;Ryr2;Glce;Fen1;Nav2;Cbs;Hsd17b4;Neb;Mmp2;Scn8a;Dync1h1;Aqp2;Prkcd;Pex5;Gamt;Ptpn22;Slc10a2;Cacna1d;Fas;Atp7b
MP:0001265	decreased body size	0.0252018	Ar;Stk36;Cep290;Herc2;Tfam;Ncor2;Abca1;Dst;Ptprj;Ahnak;Nek1;Stk11;Dgat1;Agtr2;Lama2;Dock7;Apba2;Col5a2;Kcnc3;Kat2a;Chd2;Slc6a1;Kif26a;Prkdc;Adamts1;Rab8a;B9d2;Dicer1;Glg1;Scn4a;Thrb;Lifr;Sv2b;Zdhhc13;Myo6;Ryr2;Glce;Nav2;Cbs;Hsd17b4;Neb;Mmp2;Scn8a;Dync1h1;Aqp2;Prkcd;Pex5;Gamt;Ptpn22;Slc10a2;Cacna1d;Fas;Atp7b
MP:0001259	abnormal body weight	0.00329894	Ar;Stk36;Tfam;Ncor2;Abca1;Dst;Ptprj;Ahnak;Scp2;Dgat1;Agtr2;Cacna1e;Lama2;Dock7;Apba2;Col5a2;Kcnc3;Smarca2;Kat2a;Chd2;Slc6a1;Kif26a;Prkdc;Adamts1;Rab8a;B9d2;Dicer1;Glg1;Scn4a;Thrb;Lifr;Zdhhc13;Atp8b1;Ryr2;Fen1;Nav2;Cbs;Hsd17b4;Neb;Mmp2;Scn8a;Dync1h1;Aqp2;Prkcd;Pex5;Gamt;Ptpn22;Slc10a2;Cacna1d;Fas;Atp7b
MP:0001731	abnormal postnatal growth	0.0435972	Ar;Stk36;Ggt5;Dnmt1;Dicer1;Thrb;Ncf1;Vdac3;Zdhhc13;Tfam;Rps6kb2;Atp8b1;Nrp1;Cbs;Hsd17b4;Lama2;Neb;Mmp2;Kcnc3;Dync1h1;Chd2;Aqp2;Pex5;Slc1a2;Kif26a;Prkdc;Atp7b
MP:0005377	hearing/vestibular/ear phenotype	0.0359365	Mtap1a;Thrb;Ctgf;Atp8b1;Dst;Myo6;Nav2;Cyba;Agtr2;Lama2;Scn8a;Lrp2;Apaf1;Celsr1;Smurf2;Ush2a;Slc6a1;Prkdc;Cacna1d;Fas
MP:0003878	abnormal ear physiology	0.0159282	Cyba;Agtr2;Lama2;Mtap1a;Scn8a;Thrb;Lrp2;Ush2a;Atp8b1;Dst;Slc6a1;Myo6;Nav2;Cacna1d;Fas
MP:0001489	decreased startle reflex	0.00810349	Agtr2;Dst;Myo6;Scn8a;Nav2
MP:0006358	absent pinna reflex	0.0393763	Myo6;Scn8a;Cacna1d
MP:0000018	small ears	0.0459156	Myo6;Ctgf;Prkdc
MP:0000026	abnormal inner ear morphology	0.0127089	Cyba;Lama2;Thrb;Lrp2;Apaf1;Celsr1;Smurf2;Ush2a;Atp8b1;Myo6;Cacna1d;Fas
MP:0000045	abnormal hair cell morphology	0.0111822	Lama2;Thrb;Apaf1;Celsr1;Smurf2;Ush2a;Atp8b1;Myo6;Cacna1d
MP:0000031	abnormal cochlea morphology	0.00646623	Lama2;Thrb;Lrp2;Apaf1;Celsr1;Smurf2;Ush2a;Atp8b1;Myo6;Cacna1d;Fas
MP:0008872	abnormal physiological response to xenobiotic	0.0218679	Ar;Pms2;Thrb;Ctgf;Tfam;Ncor2;Abcc1;Rad54l;Ryr2;Ptprj;Stk11;Agtr2;Cacna1e;Cat;Uaca;Nacc1;Kif26a;Prkdc
MP:0005160	proteinuria	0.0445766	Cubn;Ptpn22;Stab2;Lrp2;Prkdc;Fas
MP:0005365	abnormal bile salt homeostasis	6.01404e-05	Hsd17b4;Atp8b1;Ncoa6;Pex5;Scp2;Slc10a2
MP:0004774	abnormal bile salt level	0.00133398	Hsd17b4;Atp8b1;Scp2;Slc10a2
MP:0004019	abnormal vitamin homeostasis	0.0342747	Dgat1;Cubn;Lrp2;Abca1
MP:0005400	abnormal vitamin level	0.0459156	Cubn;Lrp2;Abca1
MP:0002118	abnormal lipid homeostasis	0.0172032	Col18a1;Ar;Abcc2;Hsd11b1;Abca1;Rps6kb2;Ncoa6;Pla2g3;Scp2;Slc27a1;Dgat1;Hsd17b4;Agtr2;Lama2;Cat;Apob;Bco2;Chd2;Uaca;Slc10a2;Fas
MP:0005278	abnormal cholesterol homeostasis	0.0420738	Dgat1;Lama2;Cat;Abcc2;Hsd11b1;Abca1;Apob;Ncoa6;Uaca;Scp2;Slc10a2;Fas
MP:0001547	abnormal lipid level	0.00683071	Col18a1;Ar;Abcc2;Hsd11b1;Abca1;Rps6kb2;Ncoa6;Pla2g3;Scp2;Slc27a1;Dgat1;Hsd17b4;Agtr2;Lama2;Cat;Apob;Bco2;Chd2;Uaca;Slc10a2;Fas
MP:0005370	liver/biliary system phenotype	0.00547342	Ar;Thoc5;Dicer1;Abcc2;Ncf1;Zdhhc13;Hsd11b1;Ncor2;Abca1;Atp8b1;Ncoa6;Tcea1;Stab2;Ptprj;Scp2;Fen1;Cbs;Slc39a2;Stk11;Dgat1;Hsd17b4;Mme;Apob;Bco2;Chd2;Pex5;Uaca;Ptpn22;Slc10a2;Prkdc;Fas;Atp7b;B9d2
MP:0002139	abnormal hepatobiliary system physiology	0.00900821	Dicer1;Abcc2;Atp8b1;Bco2;Chd2;Ncoa6;Uaca;Ptpn22;Stab2;Ptprj;Scp2;Slc10a2;Prkdc;Cbs;Fas;B9d2
MP:0005085	abnormal gallbladder physiology	0.00814007	Atp8b1;Abcc2;Scp2;Slc10a2
MP:0004772	abnormal bile secretion	0.00188223	Atp8b1;Abcc2;Scp2
MP:0003252	abnormal bile duct physiology	0.0362986	Atp8b1;Abcc2;Scp2
MP:0004772	abnormal bile secretion	0.00188223	Atp8b1;Abcc2;Scp2
MP:0000609	abnormal liver physiology	0.00337845	Dicer1;Abcc2;Atp8b1;Bco2;Chd2;Ncoa6;Uaca;Ptpn22;Stab2;Ptprj;Scp2;Slc10a2;Prkdc;Cbs;Fas;B9d2
MP:0001860	liver inflammation	0.000399822	Chd2;Dicer1;Uaca;Ptpn22;Ptprj;Scp2;Prkdc;Cbs;Fas;B9d2
MP:0002138	abnormal hepatobiliary system morphology	0.0106398	Ar;Thoc5;Dicer1;Abcc2;Ncf1;Zdhhc13;Hsd11b1;Ncor2;Abca1;Atp8b1;Ncoa6;Tcea1;Stab2;Scp2;Fen1;Cbs;Slc39a2;Stk11;Dgat1;Hsd17b4;Mme;Apob;Bco2;Chd2;Pex5;Uaca;Prkdc;Fas;Atp7b
MP:0000598	abnormal liver morphology	0.00709612	Ar;Thoc5;Dicer1;Abcc2;Ncf1;Zdhhc13;Hsd11b1;Ncor2;Abca1;Atp8b1;Ncoa6;Tcea1;Stab2;Scp2;Fen1;Cbs;Slc39a2;Stk11;Dgat1;Hsd17b4;Mme;Apob;Bco2;Chd2;Pex5;Uaca;Prkdc;Fas;Atp7b
MP:0010026	decreased liver cholesterol level	0.0480344	Dgat1;Scp2
MP:0003332	liver abscess	0.0237426	Ncf1
MP:0000767	abnormal smooth muscle morphology	0.0462624	Stk11;Agtr2;Prkcd;Ncf1;Ptprj;Lox
MP:0005592	abnormal vascular smooth muscle morphology	0.0467669	Stk11;Agtr2;Prkcd;Ptprj;Lox
MP:0002106	abnormal muscle physiology	0.00616796	Mybpc3;Ar;Scn4a;Thrb;Ncf1;Vdac3;Zdhhc13;Tfam;Abca1;Rps6kb2;Dst;Ncoa6;Ryr2;Stab2;Slc27a1;Cbs;Stk11;Hsd17b4;Agtr2;Lama2;Neb;Mmp2;Scn8a;Kcnc3;Hccs;Dync1h1;Chd2;Pex5;Atp7b
MP:0009046	muscle twitch	0.00361543	Kcnc3;Dync1h1;Lama2;Dst;Scn8a;Tfam
MP:0000743	muscle spasm	0.00333515	Kcnc3;Dync1h1;Lama2;Dst;Scn8a;Tfam
MP:0005330	cardiomyopathy	0.00637495	Mybpc3;Hccs;Chd2;Ryr2;Stab2;Tfam;Abca1
MP:0003157	impaired muscle relaxation	0.0031506	Mybpc3;Ar;Scn4a
MP:0002269	muscular atrophy	0.0367306	Ar;Lama2;Dst;Scn4a;Scn8a;Zdhhc13
MP:0000751	myopathy	0.007315	Ar;Lama2;Scn4a;Scn8a
MP:0000747	muscle weakness	0.00422809	Ar;Lama2;Neb;Pex5;Scn4a;Scn8a
MP:0000748	progressive muscle weakness	0.00456877	Ar;Lama2;Neb;Scn8a
MP:0005160	proteinuria	0.0445766	Cubn;Ptpn22;Stab2;Lrp2;Prkdc;Fas
MP:0000516	abnormal urinary system morphology	0.0287058	Col18a1;Ar;Stk36;Zdhhc13;Abca1;Cubn;Stab2;Glce;Cbs;Nek1;Stk11;Agtr2;Lrp2;Chd2;Aqp2;Prkcd;Pex5;Uaca;Ptpn22;Hoxd9;Prkdc;Adamts1;Rab8a;Fas
MP:0002135	abnormal kidney morphology	0.0472492	Col18a1;Stk36;Zdhhc13;Abca1;Cubn;Stab2;Glce;Cbs;Nek1;Stk11;Agtr2;Lrp2;Chd2;Aqp2;Prkcd;Pex5;Ptpn22;Hoxd9;Prkdc;Adamts1;Rab8a;Fas
MP:0003881	abnormal nephron morphology	0.0432581	Col18a1;Agtr2;Lrp2;Zdhhc13;Abca1;Chd2;Aqp2;Prkcd;Ptpn22;Stab2;Prkdc;Rab8a;Nek1;Fas
MP:0000521	abnormal kidney cortex morphology	0.0414701	Col18a1;Agtr2;Zdhhc13;Abca1;Chd2;Prkcd;Ptpn22;Stab2;Prkdc;Adamts1;Nek1;Fas
MP:0001847	brain inflammation	0.0422752	Mmp2;Fas
MP:0004768	abnormal axonal transport	0.00698744	Dync1h1;Lama2;Dst
MP:0002229	neurodegeneration	0.00312672	Ar;Scn8a;Thrb;Apaf1;Tfam;Celsr1;Nphp4;Dync1h1;Ush2a;Atp8b1;Dst;Myo6;Pde6c;Cnga3;Pik3c3;Cacna1d;Atp7b
MP:0003224	neuron degeneration	0.00329046	Ar;Scn8a;Thrb;Apaf1;Tfam;Celsr1;Nphp4;Dync1h1;Ush2a;Atp8b1;Myo6;Pde6c;Cnga3;Cacna1d;Atp7b
MP:0000958	peripheral nervous system degeneration	0.0180699	Dst;Scn8a
MP:0008946	abnormal neuron number	0.0319325	Lama2;Thrb;Lifr;Apaf1;Dync1h1;Ush2a;Ncoa6;Myo6;Pde6c;Slc1a2;Cnga3;Pik3c3;Chrna1
MP:0004191	neuronal intranuclear inclusions	0.0367989	Dync1h1;Tfam
MP:0003224	neuron degeneration	0.00329046	Ar;Scn8a;Thrb;Apaf1;Tfam;Celsr1;Nphp4;Dync1h1;Ush2a;Atp8b1;Myo6;Pde6c;Cnga3;Cacna1d;Atp7b
MP:0002009	preneoplasia	0.0316222	Ar;Prkdc

## Sheet: Ohan.PSGs
Phenotype ID	Phenotype name	P value	Gene name set
MP:0010769	abnormal survival	0.0198423	Il2rb;Cd247;Sepp1
MP:0010770	preweaning lethality	0.0181629	Cd247;Sepp1
MP:0002080	prenatal lethality	0.0160886
MP:0002080	prenatal lethality	0.0160886
MP:0005397	hematopoietic system phenotype	0.0426695	Il2rb;Gcnt4;Nfatc2ip;Cd80;Rcan1;Cd247;Ifngr2;Rassf5
MP:0002396	abnormal hematopoietic system morphology/development	0.0378245	Il2rb;Gcnt4;Nfatc2ip;Cd80;Rcan1;Cd247;Ifngr2;Rassf5
MP:0002429	abnormal blood cell morphology/development	0.0157038	Il2rb;Gcnt4;Nfatc2ip;Cd80;Rcan1;Cd247;Ifngr2;Rassf5
MP:0008246	abnormal leukocyte morphology	0.00405921	Il2rb;Gcnt4;Nfatc2ip;Cd80;Rcan1;Cd247;Ifngr2;Rassf5
MP:0002123	abnormal hematopoiesis	0.014753	Il2rb;Gcnt4;Nfatc2ip;Cd80;Rcan1;Cd247;Ifngr2;Rassf5
MP:0002398	abnormal bone marrow cell morphology/development	0.0204734	Cd80;Rcan1;Il2rb;Cd247;Ifngr2;Rassf5
MP:0002414	abnormal myeloblast morphology/development	0.00675581	Cd80;Rcan1;Il2rb;Cd247;Ifngr2;Rassf5
MP:0002367	abnormal thymus lobule morphology	0.0152738	Rassf5;Cd247
MP:0000715	decreased thymocyte number	0.0408517	Rassf5;Cd247
MP:0005387	immune system phenotype	0.0125068	Il2rb;Gcnt4;Ramp1;Cd80;Rcan1;Cd247;Sepp1;Rassf5;Nfatc2ip;Ifngr2
MP:0001790	abnormal immune system physiology	0.00774452	Il2rb;Ramp1;Nfatc2ip;Cd80;Rcan1;Cd247;Sepp1;Ifngr2;Rassf5
MP:0005000	abnormal immune tolerance	0.00588744	Cd80;Il2rb;Ifngr2;Rassf5
MP:0005005	abnormal self tolerance	0.00545197	Cd80;Il2rb;Ifngr2;Rassf5
MP:0005001	abnormal clonal deletion	0.0186012	Il2rb
MP:0002723	abnormal immune serum protein physiology	0.0015335	Ramp1;Nfatc2ip;Cd80;Rcan1;Il2rb;Cd247;Rassf5
MP:0003009	abnormal cytokine secretion	0.00550756	Ramp1;Nfatc2ip;Cd80;Rcan1;Cd247
MP:0002490	abnormal immunoglobulin level	0.0127434	Cd80;Rcan1;Il2rb;Rassf5
MP:0002452	abnormal antigen presenting cell physiology	0.0251106	Cd80;Rcan1;Il2rb;Ifngr2;Rassf5
MP:0002459	abnormal B cell physiology	0.00446322	Cd80;Rcan1;Il2rb;Ifngr2;Rassf5
MP:0002421	abnormal cell-mediated immunity	0.00940134	Il2rb;Nfatc2ip;Cd80;Rcan1;Cd247;Ifngr2;Rassf5
MP:0002452	abnormal antigen presenting cell physiology	0.0251106	Cd80;Rcan1;Il2rb;Ifngr2;Rassf5
MP:0002442	abnormal leukocyte physiology	0.00825966	Il2rb;Nfatc2ip;Cd80;Rcan1;Cd247;Ifngr2;Rassf5
MP:0002420	abnormal adaptive immunity	0.0091729	Il2rb;Nfatc2ip;Cd80;Rcan1;Cd247;Ifngr2;Rassf5
MP:0002452	abnormal antigen presenting cell physiology	0.0251106	Cd80;Rcan1;Il2rb;Ifngr2;Rassf5
MP:0002442	abnormal leukocyte physiology	0.00825966	Il2rb;Nfatc2ip;Cd80;Rcan1;Cd247;Ifngr2;Rassf5
MP:0001819	abnormal immune cell physiology	0.00908273	Il2rb;Nfatc2ip;Cd80;Rcan1;Cd247;Ifngr2;Rassf5
MP:0002452	abnormal antigen presenting cell physiology	0.0251106	Cd80;Rcan1;Il2rb;Ifngr2;Rassf5
MP:0002442	abnormal leukocyte physiology	0.00825966	Il2rb;Nfatc2ip;Cd80;Rcan1;Cd247;Ifngr2;Rassf5
MP:0001800	abnormal humoral immune response	0.0167339	Cd80;Rcan1;Il2rb;Rassf5
MP:0002490	abnormal immunoglobulin level	0.0127434	Cd80;Rcan1;Il2rb;Rassf5
MP:0000685	abnormal immune system morphology	0.0146951	Il2rb;Gcnt4;Nfatc2ip;Cd80;Rcan1;Cd247;Ifngr2;Rassf5
MP:0002339	abnormal lymph node morphology	0.00498181	Cd80;Cd247;Il2rb;Rassf5
MP:0002223	lymphoid hypoplasia	0.0277803	Rassf5
MP:0000716	abnormal immune system cell morphology	0.00427222	Il2rb;Gcnt4;Nfatc2ip;Cd80;Rcan1;Cd247;Ifngr2;Rassf5
MP:0008246	abnormal leukocyte morphology	0.00405921	Il2rb;Gcnt4;Nfatc2ip;Cd80;Rcan1;Cd247;Ifngr2;Rassf5
MP:0005460	abnormal leukopoiesis	0.00658891	Cd80;Rcan1;Il2rb;Cd247;Ifngr2;Rassf5
MP:0006111	abnormal coronary circulation	0.0300625	Timp4
MP:0000343	altered response to myocardial infarction	0.0122343	Timp4;Rcan1
MP:0001739	abnormal adrenal gland secretion	0.0458985	Rcan1
MP:0002929	abnormal bile duct development	0.0368791	Gpbar1
MP:0000343	altered response to myocardial infarction	0.0122343	Timp4;Rcan1
MP:0002139	abnormal hepatobiliary system physiology	0.0426051	Gpbar1;Sepp1;Il2rb
MP:0004773	abnormal bile composition	0.0458985	Gpbar1
MP:0003325	decreased liver function	0.0162939	Sepp1
MP:0002830	gallstones	0.0209035	Gpbar1
MP:0002929	abnormal bile duct development	0.0368791	Gpbar1
MP:0005623	abnormal meninges morphology	0.0481409	Cd80
MP:0009023	abnormal spinal cord meninges morphology	0.00468091	Cd80

## Sheet: Ohan.RSGs
Phenotype ID	Phenotype name	P value	Gene name set
MP:0003809	abnormal hair shaft morphology	0.0158189	Aars;Zdhhc13;Prss8;Atp7a;Pkp3;Arcn1;Lyst;Atr;Bmpr1a;Sharpin;St14;Ppp1r13l
MP:0002060	abnormal skin morphology	0.0148438	Dsp;Igf1;Adam17;Ercc6;E2f1;Map3k1;Lamb3;Paxip1;Xpc;Prss8;Kl;Ptpn11;Ncoa6;F5;Kdr;Atp7a;Cyp27b1;Ppm1d;Brd4;Mertk;Col17a1;Dbt;Rag2;Gli3;Ednrb;Rb1;Polh;Ppara;Flt4;Lyst;Rad9;Ntrk1;Itgb4;Trim71;Rarg;Prkdc;Gjb3;Calcrl;Fmod;Zmiz1;Map2k2;Ctse;E4f1;Cd40lg;Lama3;Ilk;Zdhhc13;Tie1;Abca12;Senp1;Pold1;Meox1;Notch3;Meox2;Fn1;Meis1;Fbn1;Socs3;Crebbp;Maea;Myo5a;Sod2;Lpl;Esr2;Cbs;Ercc5;Dgat2;Pkp3;Parp1;Ptges3;Mme;M…
MP:0011159	abnormal epidermal-dermal junction morphology	0.0281348	Lamb3;Col17a1;Itgb4
MP:0011160	dermal-epidermal separation	0.0174006	Lamb3;Col17a1;Itgb4
MP:0009931	abnormal skin appearance	0.00774059	Zmiz1;Map2k2;Ctse;E4f1;Cd40lg;Ilk;Lama3;Zdhhc13;Lamb3;Paxip1;Xpc;Prss8;Abca12;Senp1;Meox1;Notch3;Meox2;Ptpn11;Ncoa6;Fn1;Meis1;F5;Fbn1;Socs3;Kdr;Crebbp;Maea;Ppm1d;Sod2;Lpl;Cbs;Dgat2;Mertk;Pkp3;Ptges3;Col17a1;Slc4a1;Ebp;F2;Dbt;Tpp1;Itgb2;Gli3;Rb1;Spint1;Ldlr;Bmpr1a;Ntrk1;Slc19a1;Itgb4;Trim71;Rarg;Sharpin;Prkdc;St14;Fmod;Dcn
MP:0003853	dry skin	0.0319341	Prss8;Ptpn11;Dgat2;Tpp1;Spint1;St14
MP:0001190	reddish skin	0.0052025	Ctse;Prss8;Abca12;Socs3;Pkp3;Col17a1;Itgb2;Spint1;Sharpin;St14
MP:0001218	thin epidermis	0.00759149	Igf1;Abca12;Kl;Ptpn11;Esr2;Dgat2;Ptges3;Spint1;Atr;St14
MP:0010768	mortality/aging	0.000996857	Hoxa3;Top1;Dsp;Myh9;Ggt5;Nrg2;Cyp26a1;Gne;Gphn;Slc18a2;Ercc6;Zeb2;Npc1;E2f1;Calr;Eif4g2;Map3k1;Tfcp2l1;Lamb3;Paxip1;Mapk8ip2;Xpc;Myh10;Tpm3;Prss8;Tank;Chaf1a;Lias;Tpp2;Rps6ka4;Ehhadh;Ugdh;Pafah1b1;Frs2;Ggcx;Kdr;Atp7a;F2r;Adar;Ppm1d;Brd4;Prdm2;Chga;Ikzf3;Daam1;Cftr;Mertk;Cat;Phex;Myst4;Lmo7;Nasp;Chrd;Tyk2;Tle3;Dbt;Por;Rag2;Cald1;Rif1;Ddr2;Cxxc1;Rb1;Ext2;Abl1;Zfr;Nfat5;Chd2;Fbxo5;Satb1;Cbfa2t2;Flt4…
MP:0010769	abnormal survival	0.000257254	Hoxa3;Top1;Dsp;Myh9;Ggt5;Nrg2;Cyp26a1;Gne;Gphn;Slc18a2;Ercc6;Zeb2;Npc1;E2f1;Calr;Eif4g2;Tfcp2l1;Lamb3;Paxip1;Mapk8ip2;Xpc;Myh10;Tpm3;Prss8;Tank;Chaf1a;Lias;Tpp2;Ehhadh;Ugdh;Pafah1b1;Frs2;Ggcx;Kdr;Atp7a;F2r;Adar;Ppm1d;Brd4;Prdm2;Chga;Ikzf3;Daam1;Cftr;Phex;Myst4;Lmo7;Nasp;Chrd;Tyk2;Tle3;Dbt;Por;Rag2;Cald1;Rif1;Ddr2;Cxxc1;Rb1;Ext2;Abl1;Zfr;Nfat5;Fbxo5;Chd2;Satb1;Cbfa2t2;Flt4;Lyst;Pax1;Iqgap2;Slit2;S…
MP:0010770	preweaning lethality	4.97403e-05	Hoxa3;Top1;Dsp;Myh9;Nrg2;Cyp26a1;Gne;Gphn;Slc18a2;Ercc6;Zeb2;E2f1;Calr;Eif4g2;Tfcp2l1;Lamb3;Paxip1;Mapk8ip2;Xpc;Myh10;Tpm3;Prss8;Chaf1a;Lias;Ehhadh;Ugdh;Pafah1b1;Frs2;Ggcx;Kdr;Atp7a;F2r;Adar;Ppm1d;Brd4;Chga;Daam1;Cftr;Myst4;Lmo7;Nasp;Chrd;Tle3;Dbt;Por;Cald1;Rif1;Cxxc1;Rb1;Ext2;Abl1;Zfr;Nfat5;Fbxo5;Chd2;Satb1;Cbfa2t2;Flt4;Pax1;Slit2;Sun2;Ankrd17;Tnks;Pde2a;Ntrk1;Slc12a2;Psmd7;Palld;Trim71;Rarg;Nxn…
MP:0002080	prenatal lethality	0.00118215	Top1;Dsp;Myh9;Cyp26a1;Gne;Zeb2;E2f1;Calr;Eif4g2;Paxip1;Myh10;Tpm3;Chaf1a;Lias;Ugdh;Pafah1b1;Frs2;Ggcx;Kdr;Atp7a;F2r;Adar;Ppm1d;Brd4;Chga;Daam1;Nasp;Chrd;Tle3;Por;Rif1;Cxxc1;Rb1;Ext2;Abl1;Zfr;Nfat5;Fbxo5;Flt4;Ankrd17;Tnks;Pde2a;Psmd7;Palld;Trim71;Rarg;Calcrl;Mad1l1;Zmiz1;Aatf;Col4a1;Ilk;Pxn;Use1;Tie1;Csrp2bp;Axin1;Senp1;Twsg1;Myst2;Dag1;Prickle1;Nmt1;Fn1;Adam10;Triobp;Tm7sf2;Dph1;Fbn1;Pard3;Setd2;…
MP:0002080	prenatal lethality	0.00118215	Top1;Dsp;Myh9;Cyp26a1;Gne;Zeb2;E2f1;Calr;Eif4g2;Paxip1;Myh10;Tpm3;Chaf1a;Lias;Ugdh;Pafah1b1;Frs2;Ggcx;Kdr;Atp7a;F2r;Adar;Ppm1d;Brd4;Chga;Daam1;Nasp;Chrd;Tle3;Por;Rif1;Cxxc1;Rb1;Ext2;Abl1;Zfr;Nfat5;Fbxo5;Flt4;Ankrd17;Tnks;Pde2a;Psmd7;Palld;Trim71;Rarg;Calcrl;Mad1l1;Zmiz1;Aatf;Col4a1;Ilk;Pxn;Use1;Tie1;Csrp2bp;Axin1;Senp1;Twsg1;Myst2;Dag1;Prickle1;Nmt1;Fn1;Adam10;Triobp;Tm7sf2;Dph1;Fbn1;Pard3;Setd2;…
MP:0008762	embryonic lethality	7.77212e-05	Fancl;Top1;Dsp;Myh9;Telo2;Cyp26a1;Gne;Intu;Zeb2;E2f1;Phc1;Eif4g2;Ccne1;Paxip1;Huwe1;Tpm3;Chaf1a;Ofd1;Lias;B4galt5;Parg;Cubn;Ptpn11;Ncoa6;Ugdh;Ncstn;Pafah1b1;Snai1;F5;Frs2;Rnf111;Apex1;Kdr;Myocd;Atp7a;F2r;Adar;Brd4;Terf2;Mst1r;B3gnt5;Wasf2;Rbbp8;Csk;Mnat1;Nasp;Chrd;Tle3;Por;Espl1;Rif1;F10;Kif22;Arc;Gli3;Cxxc1;Pnpt1;Ednrb;Fbl;Rb1;Ext2;Abl1;Rdh10;Naca;Zfr;Hes5;Fbxo5;Flt4;Alas1;Rad9;Aldh1a2;Pik3cb;Pi…
MP:0005395	other phenotype	0.0359377	Pla2g4a;Col4a1;Cd40lg;Ilk;Zdhhc13;Poll;Abca1;Kl;Fn1;Rara;St3gal1;Fbn1;Kdr;Slc30a3;Nos2;Sod2;Lrpap1;Esr2;Mme;Phex;Itga6;Gli3;Spint1;Cxcr3;Ldlr;Ahi1;Rarg;St14
MP:0002168	other aberrant phenotype	0.00149988	Col4a1;Cd40lg;Ilk;Zdhhc13;Poll;Abca1;Kl;Fn1;Rara;St3gal1;Fbn1;Kdr;Slc30a3;Nos2;Sod2;Lrpap1;Esr2;Mme;Itga6;Gli3;Spint1;Cxcr3;Ldlr;Ahi1;Rarg;St14
MP:0000604	amyloidosis	0.0498538	Cd40lg;Zdhhc13;Abca1;Slc30a3;Nos2;Lrpap1;Mme;Ldlr
MP:0006292	abnormal nasal placode morphology	0.0320422	Hes1;Chrd;Gli3;Rdh10;Hes5
MP:0008968	abnormal lacrimal apparatus morphology	0.00887231	E2f1;Aire;Ptpn11;Ccr7;Cftr;Myst4;Rarg
MP:0001346	abnormal lacrimal gland morphology	0.0488214	E2f1;Aire;Ptpn11;Ccr7;Cftr
MP:0005197	abnormal uvea morphology	0.0464659	Adam17;Col4a1;Abca4;Zeb1;Aire;Dag1;Atf4;Gpnmb;Myo5a;Nos2;Itgb2;Gli3;Ednrb;C1qtnf5;Lyst;Ldlr;Ntrk1;Rarg;Maf
MP:0001330	abnormal optic nerve morphology	0.0439664	Sod2;Gli3;Rarg
MP:0009250	abnormal appendicular skeleton morphology	0.0340222	Hoxa3;Csf1r;Igf1;Adam17;Tnfrsf11b;Nbr1;Ilk;E2f1;Lifr;Phc1;Slc26a2;Zeb1;Csgalnact1;Axin1;Ofd1;Twsg1;Kl;Atf4;Gdf5;Meox2;Ptpn11;Tm7sf2;Fbn1;Kdr;Galns;Atp7a;Cyp27b1;Nfkb2;Il6st;Esr2;Cbs;Plxna1;Eya1;P2rx7;Comp;Slc39a14;Phex;Ghrhr;Slc13a1;Trip11;Alpl;Itgb2;Ddr2;Gli3;Rb1;Tcirg1;Prg4;Rdh10;Postn;Slc30a5;Pax1;Bmpr1a;Fmod;Pcgf2
MP:0004016	decreased bone mass	0.0355444	Csf1r;Adam17;Tnfrsf11b;Slc26a2;Zdhhc13;Ankrd11;Kl;Meox2;Il6st;Phex;Slc39a14;Ghrhr;Itgb2;Atr
MP:0000997	abnormal joint capsule morphology	0.009421	Il6st;Bmpr1a;Sharpin
MP:0010924	abnormal osteoid morphology	0.029919	Nbr1;Naca
MP:0006395	abnormal epiphyseal plate morphology	0.0402448	Csf1r;Igf1;Adam17;Tnfrsf11b;Ercc6;Ilk;E2f1;Slc26a2;Csgalnact1;Ofd1;Twsg1;Gdf5;Tm7sf2;Galns;Cyp27b1;Nfkb2;Esr2;Comp;Phex;Clec3b;Alpl;Ddr2;Tcirg1;Prg4;Postn;Bmpr1a
MP:0006029	abnormal sclerotome	0.00688634	Meox1;Meox2;Uhrf1;Chrd;Aph1a;Pax1;Noto
MP:0000131	abnormal long bone epiphysis morphology	0.00755899	Tnfrsf11b;Slc26a2;Kl;Gdf5;Cyp27b1;Trip11;Slc30a5;Bmpr1a
MP:0000163	abnormal cartilage morphology	0.00759797	Hoxa3;Csf1r;Igf1;Adam17;Tnfrsf11b;Ilk;E2f1;Slc26a2;Zeb1;Csgalnact1;Ofd1;Twsg1;Gdf5;Ptpn11;Rara;Snai1;Tm7sf2;Fbn1;Galns;Atp7a;Cyp27b1;Nfkb2;Esr2;Dlx1;Eya1;Comp;Phex;Slc39a14;Clec3b;Ednra;Trip11;Alpl;Igf2bp1;Chrd;Gli3;Ednrb;Rb1;Ext2;Tcirg1;Prg4;Ky;Adamts5;Pax1;Aldh1a2;Bmpr1a;Rarg;Fmod
MP:0004542	impaired acrosome reaction	0.0457909	Mfge8;Npc1;Plcd4;Apob;Catsper2;Adcy3
MP:0005243	hemothorax	0.00308826	Cxadr;Fbn1;Atp7a;Lox
MP:0001942	abnormal lung volume	0.0357353	Kl;Fbn1;Atp7a;Sftpd;Fut8;Cftr;Ctss
MP:0006292	abnormal nasal placode morphology	0.0320422	Hes1;Chrd;Gli3;Rdh10;Hes5
MP:0004550	short trachea	0.00408248	Rara;Aldh1a2;Rarg
MP:0002252	abnormal oropharynx morphology	0.0174006	Lamb3;Twsg1;Chrd
MP:0010196	abnormal lymphatic vessel smooth muscle morphology	0.029919	Kdr;Flt4
MP:0008778	abnormal lymphangiogenesis	0.0143737	Tie1;Kdr;Syk;Flt4
MP:0002557	abnormal social/conspecific interaction	0.00185002	Csf1r;Sp4;Npc1;Mapk8ip2;Per2;Mest;Grin3b;Esr2;Ptger1;Xrcc6;Nfatc4;Slc12a2;Prkdc
MP:0002068	abnormal parental behavior	0.0374787	Npc1;Per2;Mest;Xrcc6;Slc12a2;Prkdc
MP:0002064	seizures	0.0210997	St8sia1;Kcnmb4;Cit;Akap5;Prickle1;Slc7a8;Crebbp;Myo5a;Nos2;Sod2;Slc13a1;Scn8a;Dgke;Alpl;Tpp1;Ap3d1;Hlf;B4galnt1;Kcna2;Tcf12
MP:0001440	abnormal grooming behavior	0.0132451	Lrrk2
MP:0002127	abnormal cardiovascular system morphology	0.0330138	Hoxa3;Myh9;Adam17;Cyp26a1;Gne;Intu;Pla2g4a;Phc1;Calr;Map3k1;Ccne1;Paxip1;Huwe1;Myh10;Ofd1;Lias;Ncor2;Abca1;Kl;Cubn;Ptpn11;Ncoa6;Ncstn;Snai1;F5;Frs2;Apex1;Kdr;Hdac9;Myocd;Atp7a;F2r;Ace2;Chga;Igfbp2;Daam1;Ptger1;Dlx1;Mertk;Wasf2;Csk;Chrd;Por;Rag2;F10;Adra1a;Acadm;P2rx4;Gli3;Ednrb;Rb1;Abl1;Rdh10;Naca;Chd2;Ppara;Flt4;Pax1;Aldh1a2;Pik3cb;Ankrd17;Tnks;Itgb4;Rarg;Unc5b;Nxn;Calcrl;Fmod;Pcgf2;Noto;Ppp1r13…
MP:0002925	abnormal cardiovascular development	0.0363606	Hoxa3;Myh9;Adam17;Cyp26a1;Intu;Phc1;Ccne1;Paxip1;Myh10;Ofd1;Ncor2;Cubn;Ptpn11;Ncoa6;Ncstn;Snai1;Kdr;Myocd;Atp7a;F2r;Daam1;Wasf2;Csk;Chrd;Por;Gli3;Ednrb;Rb1;Rdh10;Flt4;Pax1;Aldh1a2;Ankrd17;Tnks;Itgb4;Rarg;Unc5b;Nxn;Pcgf2;Zmiz1;Mfge8;Col4a1;Abca4;Pxn;Cdh2;Tie1;Ubp1;Axin1;Senp1;Myst2;Notch3;Cxadr;Meox2;Fn1;Rara;Adam10;Meis1;Bcor;Pard3;Setd2;Crebbp;Nos2;Il6st;Vim;Fzd5;Cbs;Hgs;Sema3c;Ednra;F2;Itgb2;It…
MP:0000259	abnormal vascular development	0.0231905	Hoxa3;Myh9;Adam17;Paxip1;Ccne1;Cubn;Ncoa6;Ptpn11;Ncstn;Kdr;Myocd;Atp7a;F2r;Wasf2;Csk;Gli3;Ednrb;Rb1;Rdh10;Flt4;Aldh1a2;Pax1;Ankrd17;Tnks;Itgb4;Rarg;Unc5b;Pcgf2;Zmiz1;Mfge8;Col4a1;Abca4;Pxn;Cdh2;Tie1;Ubp1;Senp1;Myst2;Notch3;Cxadr;Fn1;Rara;Adam10;Meis1;Setd2;Crebbp;Nos2;Vim;Fzd5;Ednra;F2;Itgb2;Itga6;Anpep;Cxcr3;Aph1a;Hsd17b7;Ubr1;Nfatc4;Bmpr1a;Itga5;Sharpin;Ctss;Metap2
MP:0002191	abnormal artery morphology	0.0369236	Hoxa3;Zmiz1;Tnfrsf11b;Phc1;Pxn;Ccne1;Paxip1;Myh10;Myst2;Ptk7;Kl;Notch3;Cxadr;Meox2;Ptpn11;Fn1;Rara;Fut4;Fbn1;Kdr;Myocd;Atp7a;F2r;Nos2;Dlx1;Wasf2;Sema3c;Ednra;Trip11;Chrd;Rag2;Acadm;P2rx4;Ednrb;Apob;Rdh10;Lipg;Flt4;Ldlr;Aldh1a2;Pax1;Nfatc4;Tnks;Tab1;Rarg;Mgrn1;Itga5;Ctss;Pcgf2;Metap2;Lox;Ddr1
MP:0000259	abnormal vascular development	0.0231905	Hoxa3;Myh9;Adam17;Paxip1;Ccne1;Cubn;Ncoa6;Ptpn11;Ncstn;Kdr;Myocd;Atp7a;F2r;Wasf2;Csk;Gli3;Ednrb;Rb1;Rdh10;Flt4;Aldh1a2;Pax1;Ankrd17;Tnks;Itgb4;Rarg;Unc5b;Pcgf2;Zmiz1;Mfge8;Col4a1;Abca4;Pxn;Cdh2;Tie1;Ubp1;Senp1;Myst2;Notch3;Cxadr;Fn1;Rara;Adam10;Meis1;Setd2;Crebbp;Nos2;Vim;Fzd5;Ednra;F2;Itgb2;Itga6;Anpep;Cxcr3;Aph1a;Hsd17b7;Ubr1;Nfatc4;Bmpr1a;Itga5;Sharpin;Ctss;Metap2
MP:0000266	abnormal heart morphology	0.0216436	Hoxa3;Adam17;Cyp26a1;Gne;Intu;Pla2g4a;Calr;Phc1;Map3k1;Paxip1;Ccne1;Huwe1;Myh10;Ofd1;Lias;Ncor2;Abca1;Kl;Ncoa6;Ptpn11;Ncstn;Snai1;F5;Frs2;Apex1;Kdr;Hdac9;Myocd;F2r;Ace2;Chga;Igfbp2;Daam1;Ptger1;Wasf2;Chrd;Por;F10;Adra1a;Acadm;Gli3;Ednrb;Rb1;Abl1;Naca;Chd2;Ppara;Flt4;Aldh1a2;Pik3cb;Ankrd17;Rarg;Nxn;Calcrl;Fmod;Ppp1r13l;Zmiz1;Sp4;Col4a1;Ace;Pxn;Cdh2;Tie1;Ubp1;Axin1;Atp6ap2;Mest;Ptk7;Dag1;Gaa;Cxadr;…
MP:0000288	abnormal pericardium morphology	0.0158494	Intu;Col4a1;Cdh2;Tie1;Paxip1;Ubp1;Axin1;Ofd1;Cxadr;Ncoa6;Ptpn11;Fn1;Ncstn;Adam10;F5;Fbn1;Setd2;Kdr;Myocd;F2r;Daam1;Wasf2;Ednra;F2;Por;Gli3;Ednrb;Rb1;Spint1;Abl1;Naca;Aph1a;Flt4;Hsd17b7;Ubr1;Nfatc4;Bmpr1a;Ankrd17;Mgrn1
MP:0003137	abnormal impulse conducting system conduction	0.013459	Sp4;Asph;Cdh2;Akap10;Myh10;Kl;Gaa;Cxadr;Ptpn11;Nos2;Kcnab1;Ldlr;Slc30a5;Bmpr1a;Hadhb
MP:0006141	abnormal atrioventricular node conduction	0.0312157	Sp4;Asph;Akap10;Cxadr;Ptpn11;Nos2;Slc30a5;Bmpr1a;Hadhb
MP:0001914	hemorrhage	0.0319052	Gne;E2f1;Abca1;Ptpn11;F5;Ggcx;Kdr;Hdac9;Atp7a;F2r;Adar;Mertk;Wasf2;Chrd;Por;Rag2;F10;Gli3;Ednrb;Rb1;Abl1;Rdh10;Naca;Chd2;Flt4;Ankrd17;Slc12a2;Trim71;Fmod;Hdac8;Hnrnpd;Col4a1;Tie1;Zeb1;Ikbkb;Ubp1;Twsg1;Cxadr;Meox2;Fn1;Adam10;Anp32b;Meis1;Fbn1;Crebbp;Adipoq;Il6st;Vim;Fzd5;Myo1e;Inha;F2;Syk;Alpl;Apob;Prdx6;Ubr1;Bmpr1a;Tab1;Mgrn1;Ffar2;Lox
MP:0004003	abnormal vascular endothelial cell physiology	0.0498538	Fbn1;Adipoq;Nos2;Cbs;P2rx4;Lipg;Rock1;Ctss
MP:0005384	cellular phenotype	3.49322e-05	Abcg4;Dsp;Igf1;Myh9;Telo2;Intu;Ercc6;Npc1;E2f1;Calr;Eif4g2;Map3k1;Ccne1;Paxip1;Xpc;Myh10;Chaf1a;Poll;Cspg4;Ncor2;Tpp2;Abca1;Ehhadh;Lclat1;Kl;Atf4;Parg;Ptpn11;Ncoa6;Ncstn;Rad54l;Snai1;Hmgb1;Apex1;Kdr;Dffa;Galns;Ccr7;Atp7a;Mrc2;F2r;Adar;Ace2;Terf2;Daam1;Dab2ip;Cftr;Xrcc6;Eya1;Kcnip3;P2rx7;Mertk;Cat;Rbbp8;Csk;Npc2;Tyk2;Tle3;Arcn1;Por;Rag2;Espl1;Rif1;Kif22;Ddr2;Pnpt1;Ednrb;Rb1;Abl1;Nfat5;Chd2;Fbxo5;L…
MP:0005621	abnormal cell physiology	0.000803866	Abcg4;Dsp;Myh9;Telo2;Intu;Ercc6;Npc1;E2f1;Calr;Eif4g2;Map3k1;Ccne1;Paxip1;Xpc;Myh10;Poll;Cspg4;Ncor2;Tpp2;Abca1;Lclat1;Kl;Atf4;Parg;Ptpn11;Ncoa6;Ncstn;Rad54l;Snai1;Hmgb1;Apex1;Kdr;Dffa;Galns;Mrc2;Atp7a;Ccr7;F2r;Adar;Ace2;Daam1;Dab2ip;Cftr;Xrcc6;Eya1;Kcnip3;P2rx7;Mertk;Cat;Rbbp8;Csk;Tyk2;Tle3;Arcn1;Por;Rag2;Espl1;Rif1;Ddr2;Pnpt1;Ednrb;Rb1;Abl1;Nfat5;Fbxo5;Chd2;Lyst;Rad9;Pik3cb;Pikfyve;Cd79a;Palld;…
MP:0008866	chromosomal instability	0.04182	Chfr;Ccne1;Tert;Parp2;Hmgb1;Polq;Parp1;Rag2;Rad50;Rb1;Mcm4;Atr;Lig4;Aicda
MP:0008058	abnormal DNA repair	0.00658094	Telo2;Ercc6;Paxip1;Xpc;Poll;Parp2;Apex1;Parp1;Kat5;Msh6;Chd2;Rad9;Lig4;Prkdc
MP:0009796	abnormal base-excision repair	0.0174006	Ercc6;Xpc;Poll
MP:0003566	abnormal cell adhesion	0.0137108	Dsp;Myh9;Mfge8;Ilk;Calr;Daam1;Por;Postn;Itga2;Palld;Itga5
MP:0003191	abnormal cellular cholesterol metabolism	0.0105974	Abcg4;Npc1;Abca12;Abca1;P2ry13
MP:0003193	decreased cholesterol efflux	0.0416117	Abcg4;Abca12;Abca1
MP:0003183	abnormal peptide metabolism	0.00499622	Ace;Ncstn;Ace2;Kcnip3;Trip11
MP:0003077	abnormal cell cycle	0.00491313	Chfr;Telo2;E4f1;Ilk;E2f1;Csrp2bp;Paxip1;Plk1;Xpc;Myh10;Chd4;Tpp2;Rpl29;Prickle1;Parp2;Eya1;Parp1;Rbbp8;Tyk2;Tpp1;Espl1;Rif1;Rad50;Ednrb;Rb1;Fbxo5;Chd2;Mcm4;Rad9;Atr;Cd79a;Ddx11;Gigyf2;Mad1l1
MP:0004046	abnormal mitosis	0.00161416	Chfr;E4f1;Paxip1;Plk1;Myh10;Prickle1;Parp2;Eya1;Parp1;Tpp1;Espl1;Rif1;Ednrb;Rb1;Fbxo5;Atr;Cd79a;Mad1l1
MP:0000358	abnormal cell content or morphology	0.000345562	Pex13;Myh9;Intu;Aatf;Npc1;Man2b1;E2f1;Use1;Hormad1;Ccne1;Plk1;Chaf1a;Tert;Ehhadh;Gaa;Cxadr;Ptpn11;Rad54l;Anp32b;Parp2;Slc3a2;Atp7a;Trim24;Sod2;Vim;Terf2;Hsd17b4;Parp1;Slc4a1;Trip11;Npc2;Tpp1;Rag2;Espl1;Kif22;Clip2;Pnpt1;Rb1;Dap3;Gla;Mcm4;Lyst;Ldlr;Ahi1;Pikfyve;Nfatc4;Clcn7;Ddx11;Prkdc;Rab8a;Mad1l1;Dclre1a
MP:0009378	abnormal endoplasmic reticulum morphology	0.029919	Use1;Trip11
MP:0005058	abnormal lysosome morphology	0.0418112	Man2b1;Gaa;Npc2;Tpp1;Lyst;Clcn7;Rab8a
MP:0003111	abnormal nucleus morphology	0.00242854	E2f1;Hormad1;Plk1;Chaf1a;Tert;Ptpn11;Rad54l;Anp32b;Parp2;Trim24;Terf2;Parp1;Slc4a1;Tpp1;Rag2;Espl1;Kif22;Rb1;Mcm4;Ddx11;Mad1l1;Dclre1a
MP:0004023	abnormal chromosome number	0.0004804	E2f1;Hormad1;Plk1;Tert;Ptpn11;Anp32b;Parp2;Trim24;Parp1;Tpp1;Rag2;Rb1;Ddx11;Mad1l1
MP:0003702	abnormal chromosome morphology	0.0308369	Tert;Rad54l;Terf2;Parp1;Tpp1;Rag2;Espl1;Kif22;Rb1;Dclre1a
MP:0005382	craniofacial phenotype	0.037306	Hoxa3;Stk36;Cyp26a1;Zeb2;Phc1;Lamb3;Huwe1;Myh10;Poll;Ofd1;Lias;Ncor2;Atf4;Ncoa6;Ptpn11;Ncstn;Csrnp1;Snai1;Frs2;Brd4;Cftr;Lgr5;Dlx1;Eya1;Cecr2;Phex;Myst4;Csk;Chrd;Por;Ddr2;Gli3;Ednrb;Rb1;Polh;Abl1;Rdh10;Hes5;Lyst;Pax1;Aldh1a2;Itgb4;Clcn7;Trim71;Rarg;Prkdc;Nxn;Pcgf2;Hdac8;Ddr1;Csf1r;Zmiz1;Tnfrsf11b;Map2k2;Asph;Lama3;Ilk;Emx2;Slc26a2;Zeb1;Aspm;Axin1;Ankrd11;Abca12;Twsg1;Meox1;Myst2;Dag1;Meox2;Uhrf1;…
MP:0000428	abnormal craniofacial morphology	0.037306	Hoxa3;Stk36;Cyp26a1;Zeb2;Phc1;Lamb3;Huwe1;Myh10;Poll;Ofd1;Lias;Ncor2;Atf4;Ncoa6;Ptpn11;Ncstn;Csrnp1;Snai1;Frs2;Brd4;Cftr;Lgr5;Dlx1;Eya1;Cecr2;Phex;Myst4;Csk;Chrd;Por;Ddr2;Gli3;Ednrb;Rb1;Polh;Abl1;Rdh10;Hes5;Lyst;Pax1;Aldh1a2;Itgb4;Clcn7;Trim71;Rarg;Prkdc;Nxn;Pcgf2;Hdac8;Ddr1;Csf1r;Zmiz1;Tnfrsf11b;Map2k2;Asph;Lama3;Ilk;Emx2;Slc26a2;Zeb1;Aspm;Axin1;Ankrd11;Abca12;Twsg1;Meox1;Myst2;Dag1;Meox2;Uhrf1;…
MP:0006292	abnormal nasal placode morphology	0.0320422	Hes1;Chrd;Gli3;Rdh10;Hes5
MP:0002884	abnormal branchial arch morphology	0.0177673	Hoxa3;Zmiz1;Cyp26a1;Zeb2;Phc1;Twsg1;Myst2;Uhrf1;Rara;Ncstn;Adam10;Frs2;Setd2;Ednra;Chrd;Por;Gli3;Ednrb;Rdh10;Aph1a;Hsd17b7;Aldh1a2;Rarg;Pcgf2
MP:0000433	microcephaly	0.0201309	Cyp26a1;Huwe1;Aspm;Lias;Ptpn11;Bcor;Frs2;Hes1;Eya1;Chrd;Atr;Bmpr1a;Lig4
MP:0010377	abnormal gut flora balance	0.029919	Olfm4;Aicda
MP:0003288	intestinal edema	0.00499622	Tie1;Ikbkb;Bcr;St14;Calcrl
MP:0005310	abnormal salivary gland physiology	0.0454756	E2f1;Tfcp2l1;Aire;Ccr7;Trpc1;Slc12a2;Prkdc;Ctss;St14
MP:0000613	abnormal salivary gland morphology	0.0128264	E2f1;Tfcp2l1;Per2;Twsg1;Aire;Rara;Ccr7;Cftr;Ednra;Rarg;Prkdc;Dcn
MP:0003792	abnormal major salivary gland morphology	0.0093956	E2f1;Tfcp2l1;Twsg1;Aire;Rara;Ccr7;Cftr;Rarg
MP:0002691	small stomach	0.0488214	Lama3;Nfkb2;Ercc5;Hes1;Rdh10
MP:0004544	absent esophagus	0.029919	Chrd;Gli3
MP:0005380	embryogenesis phenotype	0.000561913	Fancl;Hoxa3;Dsp;Myh9;Adam17;Arhgap6;Cyp26a1;Intu;Zeb2;Phc1;Calr;Eif4g2;Ccne1;Paxip1;Huwe1;Chaf1a;Poll;Ofd1;Lias;Abca1;B4galt5;Parg;Cubn;Ptpn11;Ncoa6;Ugdh;Ncstn;Snai1;F5;Frs2;Rnf111;Apex1;Kdr;Myocd;Atp7a;Npm2;F2r;Adar;Brd4;Daam1;Eya1;Cecr2;Wasf2;Rbbp8;Csk;Mnat1;Nasp;Chrd;Por;Espl1;Kif22;Arc;Gli3;Cxxc1;Ednrb;Fbl;Rb1;Ext2;Itgb7;Abl1;Rdh10;Naca;Zfr;Hes5;Fbxo5;Flt4;Alas1;Rad9;Pax1;Aldh1a2;Slit2;Pik3cb…
MP:0001672	abnormal embryogenesis/ development	0.000561913	Fancl;Hoxa3;Dsp;Myh9;Adam17;Arhgap6;Cyp26a1;Intu;Zeb2;Phc1;Calr;Eif4g2;Ccne1;Paxip1;Huwe1;Chaf1a;Poll;Ofd1;Lias;Abca1;B4galt5;Parg;Cubn;Ptpn11;Ncoa6;Ugdh;Ncstn;Snai1;F5;Frs2;Rnf111;Apex1;Kdr;Myocd;Atp7a;Npm2;F2r;Adar;Brd4;Daam1;Eya1;Cecr2;Wasf2;Rbbp8;Csk;Mnat1;Nasp;Chrd;Por;Espl1;Kif22;Arc;Gli3;Cxxc1;Ednrb;Fbl;Rb1;Ext2;Itgb7;Abl1;Rdh10;Naca;Zfr;Hes5;Fbxo5;Flt4;Alas1;Rad9;Pax1;Aldh1a2;Slit2;Pik3cb…
MP:0002086	abnormal extraembryonic tissue morphology	0.00945113	Myh9;Adam17;Ccne1;Paxip1;Abca1;Cubn;Ptpn11;Ncoa6;Ugdh;Ncstn;Snai1;F5;Frs2;Apex1;Kdr;Myocd;Atp7a;F2r;Adar;Wasf2;Csk;Chrd;Arc;Cxxc1;Ednrb;Rb1;Itgb7;Fbxo5;Flt4;Aldh1a2;Pikfyve;Ankrd17;Tnks;Ddx11;Gjb3;Nsd1;Zmiz1;Col4a1;Lifr;Pxn;Cdh2;Tie1;Ubp1;Axin1;Mest;Senp1;Pold1;Myst2;Dag1;Dhx9;Prickle1;Cxadr;Meox2;Uhrf1;Fn1;Lamb1;Adam10;Adra2a;Fbn1;Setd2;Socs3;Atrx;Crebbp;Fzd5;Cbs;Dlgap5;Hgs;Snx1;Rangap1;Ebp;F2;I…
MP:0003229	abnormal vitelline vasculature morphology	0.00255285	Myh9;Zmiz1;Cdh2;Tie1;Paxip1;Ccne1;Ubp1;Senp1;Myst2;Cubn;Ptpn11;Ncoa6;Fn1;Ncstn;Adam10;Setd2;Kdr;Myocd;Atp7a;Crebbp;F2r;Fzd5;Wasf2;F2;Csk;Ednrb;Rb1;Aph1a;Flt4;Hsd17b7;Aldh1a2;Ubr1;Bmpr1a;Itga5
MP:0001718	abnormal visceral yolk sac morphology	0.00367482	Myh9;Zmiz1;Cdh2;Tie1;Paxip1;Ubp1;Myst2;Cubn;Meox2;Ptpn11;Fn1;Ncstn;Adam10;Adra2a;F5;Setd2;Apex1;Kdr;Myocd;Atp7a;Crebbp;Adar;Fzd5;Wasf2;Snx1;F2;Csk;Rb1;Apob;Aph1a;Flt4;Hsd17b7;Ubr1;Bmpr1a;Ankrd17
MP:0002085	abnormal embryonic tissue morphology	0.00577408	Hoxa3;Dsp;Myh9;Adam17;Cyp26a1;Intu;Zeb2;Phc1;Calr;Eif4g2;Paxip1;Huwe1;Ofd1;Lias;Cubn;Ptpn11;Ugdh;Ncstn;Snai1;F5;Frs2;Rnf111;Kdr;Npm2;F2r;Eya1;Cecr2;Wasf2;Rbbp8;Csk;Mnat1;Chrd;Por;Espl1;Arc;Gli3;Ednrb;Ext2;Abl1;Rdh10;Zfr;Hes5;Rad9;Pax1;Aldh1a2;Slit2;Ankrd17;Adnp;Palld;Trim71;Rarg;Unc5b;Pcgf2;Noto;Nsd1;Zmiz1;Map3k4;E4f1;Ilk;Emx2;Pxn;Cdh2;Tie1;Csrp2bp;Zeb1;Ikbkb;Axin1;Twsg1;Meox1;Myst2;Ptk7;Dag1;Dhx…
MP:0002884	abnormal branchial arch morphology	0.0177673	Hoxa3;Zmiz1;Cyp26a1;Zeb2;Phc1;Twsg1;Myst2;Uhrf1;Rara;Ncstn;Adam10;Frs2;Setd2;Ednra;Chrd;Por;Gli3;Ednrb;Rdh10;Aph1a;Hsd17b7;Aldh1a2;Rarg;Pcgf2
MP:0002084	abnormal developmental patterning	0.00617891	Dsp;Myh9;Arhgap6;Cyp26a1;Intu;Zeb2;Eif4g2;Paxip1;Huwe1;Ofd1;Lias;Cubn;Ptpn11;Ugdh;Ncstn;Snai1;Frs2;Rnf111;Kdr;Csk;Chrd;Arc;Gli3;Ednrb;Ext2;Zfr;Aldh1a2;Nsd1;E4f1;Ccdc40;Cdh2;Zeb1;Axin1;Ankrd11;Myst2;Ptk7;Dag1;Dhx9;Notch3;Smarcc1;Prickle1;Meox2;Uhrf1;Fn1;Lamb1;Adam10;Bcor;Dph1;Setd2;Atrx;Nphp3;Hgs;Snx1;Rangap1;Rad50;Itga6;Dap3;Aph1a;Dlg3;Bmpr1a;Itga5;Mgrn1;Metap2;Srd5a3
MP:0001695	abnormal gastrulation	0.00425496	Nsd1;Myh9;Arhgap6;Cyp26a1;Zeb2;Eif4g2;Cdh2;Zeb1;Paxip1;Huwe1;Axin1;Ankrd11;Ofd1;Myst2;Ptk7;Dag1;Dhx9;Cubn;Meox2;Ptpn11;Fn1;Lamb1;Snai1;Bcor;Dph1;Rnf111;Setd2;Nphp3;Hgs;Snx1;Csk;Arc;Ednrb;Ext2;Dap3;Zfr;Aldh1a2;Dlg3;Itga5;Metap2;Srd5a3
MP:0001730	embryonic growth arrest	0.00750304	Aatf;Zeb2;Zeb1;Hormad1;Paxip1;Plk1;Chaf1a;Lias;Abca1;Myst2;Dag1;Prickle1;Uhrf1;Ugdh;Parp2;Snai1;Rnf111;Kdr;Crebbp;Parp1;Pes1;Rbbp8;Snx1;Rangap1;F2;Csk;Nasp;Rad50;Arc;Fbl;Spint1;Aph1a;Rad9;Ubr1;Xab2;Bmpr1a;Unc5b;Pcgf2;Metap2
MP:0005310	abnormal salivary gland physiology	0.0454756	E2f1;Tfcp2l1;Aire;Ccr7;Trpc1;Slc12a2;Prkdc;Ctss;St14
MP:0003432	increased activity of parathyroid	0.029919	Il6st;Gc
MP:0001346	abnormal lacrimal gland morphology	0.0488214	E2f1;Aire;Ptpn11;Ccr7;Cftr
MP:0000678	abnormal parathyroid gland morphology	0.0115449	Hoxa3;Phc1;Rara;Cyp27b1;Eya1;Chrd;Aldh1a2;Rarg
MP:0000680	absent parathyroid glands	0.038085	Hoxa3;Eya1;Chrd;Aldh1a2
MP:0000613	abnormal salivary gland morphology	0.0128264	E2f1;Tfcp2l1;Per2;Twsg1;Aire;Rara;Ccr7;Cftr;Ednra;Rarg;Prkdc;Dcn
MP:0003792	abnormal major salivary gland morphology	0.0093956	E2f1;Tfcp2l1;Twsg1;Aire;Rara;Ccr7;Cftr;Rarg
MP:0005378	growth/size phenotype	0.0111038	Hoxa3;Dsp;Myh9;Ggt5;Nrg2;Cyp26a1;Gne;Slc18a2;Pla2g4a;Ercc6;Zeb2;Npc1;E2f1;Vipr2;Calr;Eif4g2;Tfcp2l1;Paxip1;Mapk8ip2;Xpc;Myh10;Prss8;Pim1;Lias;Tpp2;Ehhadh;Ugdh;Pafah1b1;Osta;Frs2;Kdr;Atp7a;Trpc1;F2r;Adar;Ppm1d;Scp2;Brd4;Chga;Daam1;Ghsr;Cftr;Xrcc6;P2rx7;Phex;Myst4;Lmo7;Nasp;Chrd;Arcn1;Por;Rag2;Cald1;Ifrd1;Rif1;Ddr2;Rb1;Abl1;Zfr;Nfat5;Chd2;Satb1;Cbfa2t2;Flt4;Lyst;Pax1;Pla2g1b;Sun2;Ankrd17;Tnks;Ntrk1…
MP:0004196	abnormal prenatal growth/weight/body size	0.00415192	Fancl;Dsp;Igf1;Myh9;Arhgap6;Phc1;Eif4g2;Paxip1;Ccne1;Huwe1;Ofd1;Lias;Abca1;B4galt5;Atf4;Cubn;Ncoa6;Ptpn11;Ugdh;Ncstn;Snai1;F5;Frs2;Apex1;Kdr;Myocd;F2r;Adar;Brd4;Daam1;Wasf2;Csk;Nasp;Chrd;Por;Espl1;Arc;Gli3;Rb1;Naca;Zfr;Hes5;Chd2;Cbfa2t2;Flt4;Alas1;Aldh1a2;Pik3cb;Ankrd17;Tnks;Ddx11;Trim71;Nxn;Hdac8;Hnrnpd;Zmiz1;E4f1;Aatf;Col4a1;Ilk;Pxn;Cdh2;Tie1;Csrp2bp;Zeb1;Ubp1;Axin1;Ankrd11;Abca12;Mest;Senp1;Rp…
MP:0002088	abnormal embryonic growth/weight/body size	0.0123119	Fancl;Dsp;Igf1;Myh9;Arhgap6;Phc1;Eif4g2;Paxip1;Ccne1;Huwe1;Ofd1;Lias;Abca1;B4galt5;Cubn;Ptpn11;Ncoa6;Ugdh;Ncstn;Snai1;F5;Frs2;Apex1;Kdr;Myocd;F2r;Adar;Brd4;Daam1;Wasf2;Csk;Nasp;Chrd;Por;Espl1;Arc;Gli3;Rb1;Naca;Zfr;Hes5;Flt4;Alas1;Aldh1a2;Pik3cb;Ankrd17;Tnks;Ddx11;Hdac8;Zmiz1;E4f1;Aatf;Col4a1;Pxn;Cdh2;Tie1;Csrp2bp;Ubp1;Axin1;Ankrd11;Mest;Rpl29;Myst2;Dag1;Notch3;Nup50;Meox2;Uhrf1;Fn1;Adam10;Dph1;Pa…
MP:0001256	abnormal body length	0.0327191	Igf1;Vipr2;Csgalnact1;Axin1;Ankrd11;Twsg1;Meox1;Kl;Atf4;Meox2;Ptpn11;Ghrh;Sod2;Il6st;Esr2;Dgat2;Hes1;Phex;Igf2bp1;Clip2;Cbfa2t2;Atr;Pnpla8;Pax1;Aldh1a2;Gigyf2;St14
MP:0001731	abnormal postnatal growth	0.0383734	Igf1;Stk36;Ggt5;Adam17;Slc18a2;Ercc6;E2f1;Tfcp2l1;Mapk8ip2;Xpc;Poll;Pim1;Ehhadh;Kl;Atf4;Ptpn11;Hmgb1;Osta;Grin3b;Hdac9;Atp7a;Cyp27b1;Brd4;Chga;Cftr;Slc6a5;Xrcc6;Slc39a14;Phex;Myst4;Col17a1;Cnpy3;Rif1;Ddr2;Ednrb;Rb1;Naca;Nfat5;Chd2;Satb1;Wfs1;Slc30a5;Pik3cb;Slc12a2;Clcn7;Rarg;Prkdc;Pcgf2;Ddr1;Csf1r;Plagl2;Tnfrsf11b;Sp4;Slc26a2;Zdhhc13;Csgalnact1;Ikbkb;Rpl29;Clcn1;Twsg1;Atp8b1;Meox2;Rara;Tm7sf2;Act…
MP:0001732	postnatal growth retardation	0.0224268	Igf1;Stk36;Ggt5;Adam17;Slc18a2;Ercc6;E2f1;Tfcp2l1;Mapk8ip2;Xpc;Poll;Pim1;Ehhadh;Kl;Atf4;Ptpn11;Hmgb1;Osta;Grin3b;Hdac9;Atp7a;Cyp27b1;Brd4;Chga;Cftr;Slc6a5;Xrcc6;Slc39a14;Phex;Myst4;Col17a1;Cnpy3;Rif1;Ddr2;Ednrb;Rb1;Naca;Nfat5;Chd2;Satb1;Wfs1;Slc30a5;Pik3cb;Slc12a2;Clcn7;Rarg;Prkdc;Pcgf2;Ddr1;Csf1r;Plagl2;Tnfrsf11b;Sp4;Slc26a2;Zdhhc13;Csgalnact1;Ikbkb;Rpl29;Clcn1;Twsg1;Atp8b1;Meox2;Rara;Tm7sf2;Act…
MP:0004499	increased incidence of chemically-induced tumors	0.0314594	Chfr;Tert;Uaca
MP:0008058	abnormal DNA repair	0.00658094	Telo2;Ercc6;Paxip1;Xpc;Poll;Parp2;Apex1;Parp1;Kat5;Msh6;Chd2;Rad9;Lig4;Prkdc
MP:0009796	abnormal base-excision repair	0.0174006	Ercc6;Xpc;Poll
MP:0003191	abnormal cellular cholesterol metabolism	0.0105974	Abcg4;Npc1;Abca12;Abca1;P2ry13
MP:0003193	decreased cholesterol efflux	0.0416117	Abcg4;Abca12;Abca1
MP:0009643	abnormal urine homeostasis	0.0447849	Gne;Pla2g4a;Abcc2;Man2b1;Ace;Slc6a18;Per2;Cubn;Meox2;Gas6;Actn4;Eci1;Galns;Cyp27b1;Adipoq;Nfkb2;Nos2;Sod2;Chga;Esr2;Ikzf3;Myo1e;Ptger1;Pcca;Phex;Slc4a1;Ednra;Slc13a1;Lcat;Rhcg;Slc22a6;Dbt;P2rx4;Ednrb;Gcdh;Cxcr3;Lyst;Slc12a3;Prkdc;Maf;Slc22a5;Adamts1;Scnn1b
MP:0005365	abnormal bile salt homeostasis	0.0093956	Ehhadh;Atp8b1;Ncoa6;Osta;Scp2;Hsd17b4;Slc13a1;Por
MP:0004774	abnormal bile salt level	0.00392391	Ehhadh;Atp8b1;Osta;Scp2;Hsd17b4;Slc13a1;Por
MP:0005312	pericardial effusion	0.00263344	Col4a1;Cxadr;Ncoa6;Ptpn11;F5;Fbn1;Setd2;Kdr;Myocd;F2r;Daam1;Wasf2;Ednra;Ednrb;Abl1;Naca;Flt4;Hsd17b7;Ubr1;Bmpr1a;Ankrd17;Mgrn1
MP:0003723	abnormal long bone morphology	0.0326378	Csf1r;Igf1;Adam17;Tnfrsf11b;Nbr1;Ilk;E2f1;Lifr;Slc26a2;Zeb1;Csgalnact1;Ofd1;Twsg1;Kl;Gdf5;Meox2;Ptpn11;Tm7sf2;Fbn1;Kdr;Galns;Cyp27b1;Nfkb2;Il6st;Esr2;Plxna1;P2rx7;Comp;Slc39a14;Phex;Ghrhr;Slc13a1;Trip11;Alpl;Itgb2;Ddr2;Gli3;Rb1;Tcirg1;Prg4;Rdh10;Postn;Slc30a5;Pax1;Bmpr1a;Fmod
MP:0004772	abnormal bile secretion	0.0207684	Abcc2;Atp8b1;Scp2;P2ry13
MP:0004772	abnormal bile secretion	0.0207684	Abcc2;Atp8b1;Scp2;P2ry13
MP:0010026	decreased liver cholesterol level	0.0145674	Adipoq;Scp2;P2ry13;Fasn;Ldlr
MP:0002628	hepatic steatosis	0.0282244	Pex13;Agpat5;Ercc6;Npc1;Abca1;Ehhadh;Ptpn11;Tub;Adipoq;Sod2;Fasn;Cbs;Pcca;Hsd17b4;Atf6;Acox1;Igf2bp1;Por;Acadm;Apob;Ppara;Ldlr;Slc22a5;Hadhb
MP:0004144	hypotonia	0.0488214	Pex13;Ehhadh;Sod2;Hsd17b4;Nfatc4
MP:0005367	renal/urinary system phenotype	0.00381558	Stk36;Cyp26a1;Gne;Pla2g4a;Abcc2;Gcnt3;Slc6a18;Tfcp2l1;Tank;Ofd1;Abca1;Add2;Cubn;Nt5e;Kif26b;Eci1;Galns;Atp7a;Cyp27b1;Ace2;Chga;Lrpap1;Ikzf3;Igfbp2;Ptger1;Pcca;Eya1;Phex;Dbt;Por;Adra1a;P2rx4;Gli3;Ednrb;Gcdh;Rdh10;Erap1;Nfat5;Chd2;Lyst;Pax1;Aldh1a2;Slit2;Agrn;Itgb4;Slc12a3;Clcn7;Rarg;Prkdc;B4galnt1;Adamts1;Rab8a;Pex13;Hnrnpd;Mfge8;Col4a1;Cfi;Man2b1;Ace;Cd40lg;Ilk;Emx2;Zdhhc13;Fabp2;Tie1;Axin1;Per2;…
MP:0009643	abnormal urine homeostasis	0.0447849	Gne;Pla2g4a;Abcc2;Man2b1;Ace;Slc6a18;Per2;Cubn;Meox2;Gas6;Actn4;Eci1;Galns;Cyp27b1;Adipoq;Nfkb2;Nos2;Sod2;Chga;Esr2;Ikzf3;Myo1e;Ptger1;Pcca;Phex;Slc4a1;Ednra;Slc13a1;Lcat;Rhcg;Slc22a6;Dbt;P2rx4;Ednrb;Gcdh;Cxcr3;Lyst;Slc12a3;Prkdc;Maf;Slc22a5;Adamts1;Scnn1b
MP:0003606	kidney failure	0.0298564
MP:0000516	abnormal urinary system morphology	0.00530495	Stk36;Cyp26a1;Gne;Pla2g4a;Gcnt3;Tfcp2l1;Tank;Ofd1;Abca1;Add2;Cubn;Kif26b;Atp7a;Ace2;Ikzf3;Igfbp2;Pcca;Eya1;Por;Adra1a;Gli3;Gcdh;Rdh10;Erap1;Nfat5;Chd2;Lyst;Pax1;Aldh1a2;Slit2;Agrn;Itgb4;Slc12a3;Clcn7;Rarg;Prkdc;B4galnt1;Adamts1;Rab8a;Pex13;Col4a1;Cfi;Man2b1;Ace;Cd40lg;Ilk;Emx2;Zdhhc13;Fabp2;Tie1;Axin1;Per2;Bag6;Twsg1;Ptk7;Meox2;Rara;Anp32b;Meis1;Gas6;Fbn1;Actn4;Bcr;Adipoq;Nos2;Esr2;Myo1e;Cbs;Nphp…
MP:0000527	abnormal kidney development	0.0380596	Stk36;Ilk;Axin1;Bag6;Twsg1;Rara;Kif26b;Cbs;Eya1;Sall2;Igf2bp1;Rdh10;Aldh1a2;Slit2;Slc19a1;Rarg
MP:0002135	abnormal kidney morphology	0.0113525	Stk36;Cyp26a1;Gne;Pla2g4a;Gcnt3;Tfcp2l1;Tank;Ofd1;Abca1;Add2;Cubn;Kif26b;Atp7a;Ace2;Ikzf3;Igfbp2;Pcca;Eya1;Por;Adra1a;Gli3;Gcdh;Rdh10;Erap1;Nfat5;Chd2;Lyst;Aldh1a2;Slit2;Agrn;Slc12a3;Clcn7;Rarg;Prkdc;B4galnt1;Adamts1;Rab8a;Pex13;Col4a1;Cfi;Man2b1;Ace;Cd40lg;Ilk;Emx2;Zdhhc13;Fabp2;Tie1;Axin1;Bag6;Twsg1;Ptk7;Meox2;Rara;Meis1;Gas6;Actn4;Bcr;Adipoq;Nos2;Myo1e;Cbs;Nphp3;Slc4a1;Sall2;Spnb1;Lcat;Igf2bp1…
MP:0003604	single kidney	0.0357353	Ilk;Bag6;Kif26b;Eya1;Sall2;Gli3;Rarg
MP:0000527	abnormal kidney development	0.0380596	Stk36;Ilk;Axin1;Bag6;Twsg1;Rara;Kif26b;Cbs;Eya1;Sall2;Igf2bp1;Rdh10;Aldh1a2;Slit2;Slc19a1;Rarg
MP:0003722	absent ureter	0.00548557	Ilk;Rara;Eya1;Sall2;Itga6;Rarg
MP:0002654	spongiform encephalopathy	0.038085	Cd40lg;Sod2;Gli3;Mgrn1
MP:0002064	seizures	0.0210997	St8sia1;Kcnmb4;Cit;Akap5;Prickle1;Slc7a8;Crebbp;Myo5a;Nos2;Sod2;Slc13a1;Scn8a;Dgke;Alpl;Tpp1;Ap3d1;Hlf;B4galnt1;Kcna2;Tcf12
MP:0001081	abnormal cranial ganglia morphology	0.0422743	Gabrb2;Igf1;Cyp26a1;Man2b1;Ptk7;Atp8b1;Tub;Eya1;Hpn;Phex;Csk;Chrd;Ap3d1;Gli3;Rb1;Otop1;Rdh10;Aldh1a2;Ntrk1;Slc12a2;Loxhd1
MP:0003176	reversion by viral sequence excision	0.0107105	Axin1;Myo5a
MP:0002009	preneoplasia	0.0286545	Tpp1;Rb1;Bmpr1a;Prkdc

[truncated: 4 more sheets: Pbiv.PSGs, Pbiv.RSGs, Serpentes.PSGs, Serpentes.RSGs]
