# Supplementary material for: Evolutionary trajectories of snake genes and genomes revealed by comparative analyses of five-pacer viper
Source: Nat Commun. 2016 Oct 6;7:13107. doi: 10.1038/ncomms13107 (PMC5059746; doi:10.1038/ncomms13107)
Supplement: Supplementary Data 4 — Evolution of candidate limb-patterning genes in snakes. [file ncomms13107-s5.xlsx]

## Sheet: 工作表1
	Supplementary Data 4. Evolution of candidate limb-patterning genes in snakes. Candidate limb-patterning genes were collected from MGI database and published paper. Genes undergoing positive selection (P) or relaxed selective constraints (R), were identified by PAML analyses. N: there is no significant selection signal. ‘-‘ refers to genes that cannot be completely assembled for their coding seque…
Gene Name	Acar	Serpentes	Henophidia	Bcon	Pbiv	Colubroidea	Dacu	Ohan
HOXA1	N	N	N	N	N	N	R	N
HOXA11	N	R	N	N	N	N	N	N
HOXA3	N	N	N	N	N	N	N	R
HOXB3	N	R	N	N	N	N	N	N
HOXC6	N	N	N	N	N	N	R	N
HOXD9	N	N	R	R	N	N	N	N
HOXA5	N	R	N	N	N	-	N	-
HOXA9	N	P	N	N	N	-	N	-
HOXC10	N	R	-	N	N	-	-	-
HOXC11	N	N	-	N	-	-	R	-
HOXD10	N	N	N	N	R	-	N	-
HoxD13	N	N	N	R	N	R	R	N
Tbx5	N	R	N	N	N	N	N	N
Dicer1	N	N	R	N	N	N	N	N
Gli3	N	N	N	N	N	R	R	R
Acan	N	N	N	R	N	R	N	N
Adam17	N	N	N	N	R	N	N	R
Adamts5	N	N	N	N	N	N	N	R
Agrn	N	N	N	N	N	N	N	R
Aldh1a2	N	N	N	R	N	N	N	R
Alpl	N	N	N	N	N	N	N	R
Alx4	N	N	N	N	R	R	N	N
Apaf1	N	N	R	N	N	R	N	N
Arcn1	N	N	N	N	N	R	R	R
Arsb	N	N	P	N	N	N	N	N
Ascc3	N	N	N	N	N	N	R	N
Asph	N	N	N	R	N	N	N	R
Atf2	N	N	N	N	R	N	N	N
Atp7a	N	N	N	N	N	N	N	R
Axin1	N	N	N	R	N	N	R	R
Bak1	N	N	N	R	N	N	N	N
Blzf1	N	N	N	N	N	R	N	N
Bmp7	N	N	N	N	R	N	N	N
Bmpr1a	N	N	N	N	N	N	N	R
Bmpr1b	N	N	N	N	N	R	N	N
Cbfb	N	N	N	R	N	N	N	N
Cbs	N	N	R	N	N	N	N	R
Cd44	N	N	N	N	R	R	N	N
Cdon	N	N	N	N	R	N	N	N
Cer1	N	N	N	P	N	P	N	N
Chd7	N	N	N	N	N	N	R	N
Chuk	N	N	N	N	N	R	N	N
Clcn7	N	N	N	N	N	N	N	R
Clec16a	N	N	N	N	R	N	N	R
Cnn1	N	N	N	N	R	N	N	N
Col12a1	N	N	R	R	R	R	N	N
Col1a1	N	N	P	R	R	R	R	N
Col2a1	N	N	N	N	N	R	R	N
Comp	N	N	N	N	N	R	R	R
Crabp2	N	R	N	N	N	N	N	N
Crebbp	N	R	N	N	N	N	R	R
Csf1	N	N	N	P	N	P	N	N
Csf1r	N	N	P	N	N	R	R	R
Csgalnact1	N	N	N	N	N	N	R	R
Ctgf	N	N	R	N	N	N	N	N
Ctsk	N	N	N	R	N	N	N	N
Cyp26a1	N	N	N	N	N	N	N	R
Cyp27b1	N	N	N	R	N	N	N	R
Dact1	N	N	N	N	N	R	N	N
Disp1	N	N	N	N	N	R	R	N
Dkk1	N	N	N	P	R	N	N	N
Dock7	N	N	R	N	N	R	N	N
Dph1	N	N	N	N	N	N	N	R
Drd2	N	N	N	R	N	N	N	N
Drg2	N	R	N	N	N	N	N	N
Dusp3	N	N	N	N	N	N	R	N
Dync2h1	N	N	R	N	N	R	N	N
Edar	N	N	N	N	N	R	N	N
Egln3	N	N	N	R	N	N	N	N
Ercc6	R	R	N	R	N	N	N	R
Esr2	N	N	N	N	N	N	R	R
Ext1	N	R	N	N	N	N	N	N
Fas	N	N	R	N	R	P	N	N
Fbln1	N	N	N	N	R	N	N	N
Fbn1	N	N	N	N	N	N	R	R
Fbn2	N	R	N	N	N	N	N	N
Fgf21	N	N	N	N	R	N	R	N
Fgf9	N	N	N	N	R	N	N	N
Fgfr1	R	N	N	N	N	N	N	N
Fign	N	N	N	N	N	N	R	N
Fkbp10	N	N	P	N	N	R	R	N
Fkbp8	N	N	N	R	N	R	R	N
Flnb	N	N	N	R	N	R	R	N
Fmn1	N	N	N	R	N	N	R	N
Fmod	N	N	N	R	N	R	R	R
Fn1	N	N	N	R	N	N	R	R
Fos	N	N	N	R	N	N	N	N
Fras1	N	N	N	R	N	N	R	N
Frem1	N	N	N	N	N	R	R	N
Frs2	N	N	N	N	N	N	R	R
Gad1	N	N	P	N	N	N	N	N
Galc	N	N	N	R	N	R	N	N
Gdf5	N	N	N	R	N	R	N	R
Ghr	N	N	P	N	N	R	N	N
Ghrhr	N	N	N	N	N	N	R	R
Glce	N	N	R	R	R	R	N	N
Gli2	N	N	N	N	N	R	N	N
Gnpat	N	N	N	N	N	N	R	N
Gpr161	N	N	N	R	R	R	N	N
Gpr87	N	N	N	R	N	N	N	N
Gusb	N	N	N	R	R	R	R	N
Hells	R	N	P	N	N	N	N	N
Hexa	N	N	P	N	N	N	N	N
Hexb	N	N	N	R	R	N	N	N
Hhat	R	N	N	N	N	N	N	N
Hif1a	N	N	N	N	N	R	R	N
Ibsp	N	N	N	N	N	R	N	N
Ids	N	N	N	N	R	N	N	N
Ift140	N	N	N	N	N	N	N	R
Ift57	N	N	R	N	N	N	N	N
Ikbkb	N	N	N	N	N	N	N	R
Il6st	N	N	N	N	N	N	N	R
Intu	N	N	N	N	N	N	R	R
Irs1	N	N	N	R	N	N	N	N
Itga6	N	N	N	N	N	N	N	R
Kat6b	N	N	N	N	N	N	R	R
Kif7	N	N	N	N	N	N	R	N
Kl	N	N	N	N	N	R	R	R
Lamc2	N	N	P	N	R	R	N	N
Lmbr1	N	N	N	N	N	N	R	N
Lrp4	N	N	N	N	N	N	R	N
Lrp5	N	N	N	N	N	R	R	N
Lum	N	N	N	N	R	N	N	N
Map1b	N	N	P	N	N	N	R	N
Map4k4	N	N	N	R	N	N	N	N
Mbd4	N	N	N	N	N	P	N	N
Mc3r	R	N	N	N	N	N	R	N
Mdm2	N	N	N	N	R	N	N	N
Meox2	N	N	N	N	N	N	N	R
Mia3	N	N	N	N	N	R	R	N
Mob1b	N	N	N	N	N	N	N	R
Mtmr2	N	N	N	R	N	N	N	N
Mycbp2	N	N	N	N	R	N	N	N
Nbr1	N	N	N	N	R	R	R	R
Ncoa6	N	N	R	R	N	R	N	R
Nfatc1	N	N	N	N	N	R	N	N
Nfxl1	N	N	N	R	N	N	N	N
Ngfr	N	N	N	N	N	N	R	N
Nov	N	N	N	N	N	P	N	N
Npr2	N	N	N	N	N	R	N	N
Npr3	N	N	N	R	N	N	N	N
Nsun2	N	N	N	N	N	R	N	N
Ntrk1	N	N	N	N	N	N	N	R
Ocln	N	N	N	N	N	N	R	N
Ofd1	N	N	N	N	N	N	R	R
Otop3	N	N	N	R	R	N	N	N
P2rx7	N	N	N	N	N	N	N	R
P4ha1	N	N	N	N	N	R	N	N
Pax1	N	N	N	N	N	N	N	R
Pcsk5	N	N	N	N	N	N	R	N
Pdpk1	N	R	N	N	N	N	N	N
Pds5b	N	N	N	N	N	R	N	N
Pgr	N	N	P	R	N	R	R	N
Phex	N	N	N	R	N	N	N	R
Phgdh	N	N	N	N	N	N	R	N
Pkd1	N	N	N	R	N	R	R	N
Por	N	N	N	R	R	N	R	R
Postn	N	N	N	N	N	R	R	R
Prdm1	N	N	N	R	R	N	N	N
Prg4	N	N	N	P	N	N	N	R
Psen1	N	N	N	R	N	N	N	N
Pstpip2	N	N	N	R	N	N	N	N
Ptk2	N	N	N	R	N	N	N	N
Ptk7	N	N	N	R	N	R	N	R
Ptpn11	N	N	N	N	N	N	R	R
Ptpn2	N	N	N	N	N	R	N	N
Rara	N	N	N	N	N	N	N	R
Rasa1	R	N	N	N	N	N	N	N
Rb1	N	N	N	N	N	N	N	R
Rbl2	N	N	N	N	N	N	R	N
Rdh10	N	N	N	N	N	N	N	R
Ret	R	R	N	N	N	N	N	N
Rfng	N	N	N	R	N	N	N	N
Rhobtb3	N	N	N	R	N	N	N	N
Ripk4	N	N	N	N	R	N	N	N
Ror2	N	N	N	N	N	N	R	N
Rpgrip1l	N	N	N	R	N	N	N	N
Rspo2	N	N	N	R	N	N	N	N
Runx2	N	N	N	R	N	N	N	N
S1pr3	R	N	N	N	N	N	N	N
Satb2	R	N	N	N	N	N	N	N
Sdccag8	N	N	N	N	N	R	N	N
Serpinh1	N	R	N	N	N	N	N	N
Sik3	N	R	R	N	N	R	R	N
Slc13a1	N	N	N	R	N	N	N	R
Slc25a21	N	N	N	N	N	N	R	N
Slc26a2	N	N	N	N	N	N	N	R
Slc30a5	N	N	N	N	N	N	N	R
Slc39a1	N	N	R	N	N	N	N	N
Slc39a14	N	N	N	R	N	N	N	R
Slc39a2	N	N	R	R	P	N	N	N
Slc5a6	N	N	N	R	N	N	R	R
Sost	N	N	N	N	N	R	N	N
Sox11	N	N	N	R	N	N	N	N
Sox12	N	N	N	N	R	N	N	N
Sox13	N	N	N	R	R	N	N	N
Sox6	N	N	N	N	N	N	R	N
Sox8	N	N	N	N	N	N	R	N
Sox9	R	N	N	N	N	N	N	N
Sp3	R	N	N	N	N	N	N	N
Spred2	N	N	N	N	R	N	N	N
Stat1	N	N	N	N	N	R	R	N
Stk4	N	N	N	N	N	R	N	N
Sulf1	N	N	N	R	N	N	N	N
Sumf1	N	N	N	R	N	N	N	N
Syk	N	N	N	N	N	P	N	R
Tcirg1	N	N	N	N	R	N	R	R
Tfap2a	R	N	N	N	N	N	N	N
Tgfb3	R	N	N	N	N	N	N	N
Tgfbr3	N	N	N	N	N	R	N	N
Thbs3	N	N	N	R	N	N	N	N
Thra	N	N	N	N	N	R	N	N
Thrb	N	N	R	R	R	N	N	N
Ticam1	N	N	N	N	R	N	N	N
Tm7sf2	N	N	N	N	N	N	N	R
Tmem107	N	N	N	R	N	N	N	N
Tnfaip1	R	N	N	N	N	N	N	N
Tnfrsf11b	N	N	N	N	N	N	N	R
Traf3ip1	N	N	N	N	N	N	N	R
Trip11	N	N	N	N	R	N	N	R
Twsg1	N	N	N	N	N	N	N	R
Vdr	N	N	N	R	N	R	N	N
Wdr19	N	N	R	N	N	R	N	N
Wrn	N	N	N	R	N	N	N	N
Xpa	N	N	N	R	N	N	N	N
Zbtb16	N	N	N	N	R	N	N	N
Zeb1	N	N	N	N	N	N	R	R
