# Supplementary material for: Evolutionary trajectories of snake genes and genomes revealed by comparative analyses of five-pacer viper
Source: Nat Commun. 2016 Oct 6;7:13107. doi: 10.1038/ncomms13107 (PMC5059746; doi:10.1038/ncomms13107)
Supplement: Supplementary Data 5 — GO enrichment of expanded and contracted gene families across different snake lineages. [file ncomms13107-s6.xlsx]

## Sheet: Serpentes.Expansion
ID	Name	Pop.total	Pop.term	Study.total	Study.term	Pop.family	Study.family	nparents	is.trivial	p	p.adjusted	p.min
GO:0000003	reproduction	14856	31	2184	13	10270	1772	1	FALSE	0.00108366	0.00388275	3.76722e-91
GO:0000052	citrulline metabolic process	14856	3	2184	3	85	3	2	FALSE	1.01245e-05	5.67102e-05	1.01245e-05
GO:0043933	macromolecular complex subunit organization	14856	133	2184	30	431	64	1	FALSE	0.00262618	0.00883714	5.13105e-115
GO:0000159	protein phosphatase type 2A complex	14856	9	2184	5	2133	220	2	FALSE	0.000994136	0.00362062	4.03817e-25
GO:0000166	nucleotide binding	14856	2109	2184	301	2198	301	2	FALSE	1.51733e-06	1.00965e-05	3.64398e-161
GO:0009058	biosynthetic process	14856	2248	2184	396	6816	861	1	FALSE	1.27011e-17	1.7031e-16	0
GO:0009059	macromolecule biosynthetic process	14856	1902	2184	375	4270	553	2	FALSE	2.72854e-32	6.35462e-31	0
GO:0000307	cyclin-dependent protein kinase holoenzyme complex	14856	3	2184	3	2347	224	2	FALSE	0.000858859	0.00320713	4.64694e-10
GO:0009208	pyrimidine ribonucleoside triphosphate metabolic process	14856	8	2184	6	700	122	2	FALSE	0.000519631	0.00204388	7.28065e-19
GO:0009209	pyrimidine ribonucleoside triphosphate biosynthetic process	14856	8	2184	6	48	6	3	FALSE	2.28171e-06	1.47395e-05	2.65007e-09
GO:0043623	cellular protein complex assembly	14856	43	2184	24	121	30	2	FALSE	9.70589e-09	8.42129e-08	8.45236e-34
GO:0061077	chaperone-mediated protein folding	14856	5	2184	5	106	7	1	FALSE	2.07221e-07	1.5411e-06	9.86769e-09
GO:0009164	nucleoside catabolic process	14856	680	2184	116	805	126	5	FALSE	0.00515042	0.0159934	2.91963e-150
GO:0061061	muscle structure development	14856	6	2184	3	156	8	2	FALSE	0.00167473	0.00574472	5.50609e-11
GO:0009148	pyrimidine nucleoside triphosphate biosynthetic process	14856	8	2184	6	49	6	2	FALSE	2.00231e-06	1.30298e-05	2.2174e-09
GO:0009147	pyrimidine nucleoside triphosphate metabolic process	14856	9	2184	6	700	122	1	FALSE	0.00133659	0.00467542	9.46906e-21
GO:0009141	nucleoside triphosphate metabolic process	14856	700	2184	122	803	126	1	FALSE	7.06661e-05	0.000343624	6.03027e-133
GO:0043565	sequence-specific DNA binding	14856	613	2184	103	1177	124	1	FALSE	3.00812e-14	3.24657e-13	0
GO:0009132	nucleoside diphosphate metabolic process	14856	13	2184	6	803	126	1	FALSE	0.008851	0.0263742	1.18955e-28
GO:0009116	nucleoside metabolic process	14856	728	2184	126	1164	138	4	FALSE	4.58486e-16	5.88058e-15	0
GO:0043539	protein serine/threonine kinase activator activity	14856	3	2184	3	392	57	3	FALSE	0.00293696	0.00977147	1.00375e-07
GO:0008270	zinc ion binding	14856	1595	2184	207	1834	225	1	FALSE	0.00840532	0.0251308	2.10933e-307
GO:0018130	heterocycle biosynthetic process	14856	1749	2184	383	3374	520	2	FALSE	2.25658e-28	4.75495e-27	0
GO:0043407	negative regulation of MAP kinase activity	14856	15	2184	5	43	5	4	FALSE	0.00311968	0.0102636	6.59924e-12
GO:0043408	regulation of MAPK cascade	14856	23	2184	5	300	15	3	FALSE	0.00305256	0.0100803	6.52344e-35
GO:0043409	negative regulation of MAPK cascade	14856	15	2184	5	44	5	4	FALSE	0.00276517	0.00923463	4.3495e-12
GO:0060759	regulation of response to cytokine stimulus	14856	4	2184	4	319	16	2	FALSE	4.29852e-06	2.62358e-05	2.36182e-09
GO:0060761	negative regulation of response to cytokine stimulus	14856	4	2184	4	99	9	3	FALSE	3.34717e-05	0.000173231	2.65648e-07
GO:0008234	cysteine-type peptidase activity	14856	70	2184	17	487	59	1	FALSE	0.00158455	0.00549932	1.64235e-86
GO:0035639	purine ribonucleoside triphosphate binding	14856	1449	2184	247	2445	304	2	FALSE	2.74552e-18	3.79653e-17	0
GO:0043228	non-membrane-bounded organelle	14856	484	2184	95	1689	208	1	FALSE	1.74378e-08	1.44228e-07	0
GO:0043229	intracellular organelle	14856	1689	2184	208	2123	220	2	FALSE	5.27723e-11	5.13225e-10	0
GO:0008514	organic anion transmembrane transporter activity	14856	43	2184	5	113	5	2	FALSE	0.00685784	0.0208563	3.24351e-32
GO:0043232	intracellular non-membrane-bounded organelle	14856	484	2184	95	1689	208	2	FALSE	1.74378e-08	1.44228e-07	0
GO:0043234	protein complex	14856	752	2184	108	924	108	1	FALSE	4.55258e-11	4.47671e-10	4.15101e-192
GO:0043167	ion binding	14856	4332	2184	535	10284	1164	1	FALSE	0.00273925	0.00918273	0
GO:0043168	anion binding	14856	1989	2184	274	4332	535	1	FALSE	0.00496758	0.0155347	0
GO:0035383	thioester metabolic process	14856	6	2184	4	5447	727	2	FALSE	0.00377706	0.0121553	2.7643e-20
GO:0018195	peptidyl-arginine modification	14856	3	2184	3	515	55	1	FALSE	0.00115916	0.00411992	4.41838e-08
GO:0018193	peptidyl-amino acid modification	14856	515	2184	55	959	78	1	FALSE	0.00121681	0.00429034	1.10308e-286
GO:0043062	extracellular structure organization	14856	13	2184	12	5029	1103	2	FALSE	1.22854e-07	9.37289e-07	4.80574e-39
GO:0000975	regulatory region DNA binding	14856	592	2184	103	1177	124	2	FALSE	1.26378e-15	1.57527e-14	0
GO:0016638	oxidoreductase activity, acting on the CH-NH2 group of donors	14856	22	2184	9	642	58	1	FALSE	4.27693e-05	0.000217533	2.77354e-41
GO:0016627	oxidoreductase activity, acting on the CH-CH group of donors	14856	43	2184	11	642	58	1	FALSE	0.000751797	0.00286816	4.80771e-68
GO:0051606	detection of stimulus	14856	536	2184	435	2766	937	1	FALSE	7.32408e-142	8.10226e-140	0
GO:0051641	cellular localization	14856	312	2184	53	1380	154	1	FALSE	0.000253876	0.00109068	1.7694E-319
GO:0051649	establishment of localization in cell	14856	301	2184	53	1363	154	2	FALSE	0.000127219	0.000583362	1.1460820996523E-311
GO:0016459	myosin complex	14856	42	2184	33	774	108	3	FALSE	8.76022e-23	1.4096e-21	2.05372e-70
GO:0016482	cytoplasmic transport	14856	120	2184	53	281	53	1	FALSE	5.73279e-24	9.94807e-23	1.0774e-82
GO:0051704	multi-organism process	14856	131	2184	61	10270	1772	1	FALSE	5.40566e-15	6.29475e-14	5.94088e-304
GO:0016779	nucleotidyltransferase activity	14856	695	2184	246	1447	316	1	FALSE	2.09874e-34	5.46288e-33	0
GO:0044712	single-organism catabolic process	14856	794	2184	135	2284	250	2	FALSE	3.0592e-11	3.04201e-10	0
GO:0016772	transferase activity, transferring phosphorus-containing groups	14856	1447	2184	316	2035	331	1	FALSE	6.34551e-34	1.55994e-32	0
GO:0044707	single-multicellular organism process	14856	731	2184	442	5590	1166	2	FALSE	7.02005e-144	8.87535e-142	0
GO:0036094	small molecule binding	14856	2198	2184	301	10284	1164	1	FALSE	5.81567e-05	0.000285937	0
GO:0044702	single organism reproductive process	14856	22	2184	13	5595	1166	2	FALSE	9.79882e-05	0.000461274	4.14112e-62
GO:0044700	single organism signaling	14856	2521	2184	925	5590	1166	2	FALSE	6.40994e-159	1.13456e-156	0
GO:0051258	protein polymerization	14856	34	2184	24	43	24	1	FALSE	0.000163813	0.000732196	1.77329e-09
GO:0044699	single-organism process	14856	5590	2184	1166	10270	1772	1	FALSE	1.00731e-26	1.93797e-25	0
GO:0051252	regulation of RNA metabolic process	14856	843	2184	127	1467	154	3	FALSE	3.47687e-12	3.53682e-11	0
GO:0016817	hydrolase activity, acting on acid anhydrides	14856	883	2184	160	2188	288	1	FALSE	1.65926e-08	1.39852e-07	0
GO:0009987	cellular process	14856	7812	2184	1536	10270	1772	1	FALSE	6.06998e-34	1.53484e-32	0
GO:0016835	carbon-oxygen lyase activity	14856	58	2184	12	129	15	1	FALSE	0.00398255	0.0127701	4.0187e-38
GO:0044763	single-organism cellular process	14856	4851	2184	1084	8483	1614	2	FALSE	6.0185e-20	9.02775e-19	0
GO:0016892	endoribonuclease activity, producing 3'-phosphomonoesters	14856	17	2184	12	41	12	2	FALSE	7.83425e-07	5.4593e-06	6.59698e-12
GO:0016894	endonuclease activity, active with either ribo- or deoxyribonucleic acids and producing 3'-phosphomonoesters	14856	18	2184	12	61	12	1	FALSE	1.06564e-08	9.15619e-08	7.62049e-16
GO:0044764	multi-organism cellular process	14856	110	2184	48	7816	1536	2	FALSE	6.85612e-09	6.00759e-08	2.02906e-250
GO:0016879	ligase activity, forming carbon-nitrogen bonds	14856	153	2184	35	220	35	1	FALSE	7.73094e-07	5.43006e-06	3.20394e-58
GO:0071396	cellular response to lipid	14856	52	2184	24	126	32	2	FALSE	8.90828e-06	5.05374e-05	1.12474e-36
GO:0016684	oxidoreductase activity, acting on peroxide as acceptor	14856	16	2184	6	642	58	1	FALSE	0.00165156	0.00568729	3.03317e-32
GO:0071407	cellular response to organic cyclic compound	14856	52	2184	24	126	32	2	FALSE	8.90828e-06	5.05374e-05	1.12474e-36
GO:0060089	molecular transducer activity	14856	1465	2184	769	13640	2098	1	FALSE	4.90981e-282	2.17259e-279	0
GO:0016709	oxidoreductase activity, acting on paired donors, with incorporation or reduction of molecular oxygen, NAD(P)H as one donor, and incorporation of one atom of oxygen	14856	14	2184	9	179	18	2	FALSE	1.79495e-07	1.35772e-06	4.23664e-21
GO:0016740	transferase activity	14856	2035	2184	331	5273	715	1	FALSE	3.86443e-06	2.39162e-05	0
GO:0044425	membrane part	14856	2447	2184	867	6805	1336	2	FALSE	1.09584e-128	8.81656e-127	0
GO:0044430	cytoskeletal part	14856	154	2184	87	652	105	2	FALSE	4.09137e-47	1.29317e-45	4.40113e-154
GO:0009218	pyrimidine ribonucleotide metabolic process	14856	11	2184	6	738	126	2	FALSE	0.00487275	0.0153466	1.21634e-24
GO:0009220	pyrimidine ribonucleotide biosynthetic process	14856	11	2184	6	85	10	3	FALSE	0.000176862	0.000782616	4.68709e-14
GO:0044446	intracellular organelle part	14856	565	2184	103	2123	220	3	FALSE	7.54477e-12	7.58763e-11	0
GO:0017076	purine nucleotide binding	14856	1596	2184	251	2109	301	1	FALSE	0.000334441	0.00138958	0
GO:0009259	ribonucleotide metabolic process	14856	732	2184	126	797	126	2	FALSE	8.2391e-06	4.82887e-05	3.06783e-97
GO:0001604	urotensin II receptor activity	14856	3	2184	3	89	18	1	FALSE	0.00718538	0.0217033	8.80561e-06
GO:0009308	amine metabolic process	14856	19	2184	9	1021	138	1	FALSE	0.000327328	0.00137292	9.70031e-41
GO:0009395	phospholipid catabolic process	14856	15	2184	12	791	135	3	FALSE	1.13871e-07	8.84001e-07	5.03336e-32
GO:0051716	cellular response to stimulus	14856	2605	2184	925	7948	1546	2	FALSE	4.09551e-133	3.62453e-131	0
GO:0044249	cellular biosynthetic process	14856	2185	2184	388	4758	647	2	FALSE	8.92967e-15	1.01317e-13	0
GO:0044242	cellular lipid catabolic process	14856	22	2184	12	1032	135	3	FALSE	3.21349e-06	2.00277e-05	7.04217e-46
GO:0044238	primary metabolic process	14856	5217	2184	701	6816	861	1	FALSE	0.000133772	0.000607119	0
GO:0009593	detection of chemical stimulus	14856	531	2184	435	684	467	2	FALSE	3.35607e-44	9.9004e-43	3.47786e-157
GO:0044271	cellular nitrogen compound biosynthetic process	14856	1756	2184	383	3382	520	2	FALSE	3.64208e-28	7.32554e-27	0
GO:0044085	cellular component biogenesis	14856	180	2184	42	462	64	1	FALSE	3.10757e-06	1.9505e-05	1.88143e-133
GO:0001959	regulation of cytokine-mediated signaling pathway	14856	4	2184	4	316	16	3	FALSE	4.46489e-06	2.70646e-05	2.45324e-09
GO:0001960	negative regulation of cytokine-mediated signaling pathway	14856	4	2184	4	97	9	4	FALSE	3.63653e-05	0.000186031	2.88614e-07
GO:0009725	response to hormone	14856	64	2184	28	126	32	2	FALSE	8.19942e-07	5.62519e-06	1.68332e-37
GO:1901565	organonitrogen compound catabolic process	14856	727	2184	116	1226	157	2	FALSE	3.39674e-05	0.000174774	0
GO:0033036	macromolecule localization	14856	398	2184	87	1380	154	1	FALSE	1.95e-14	2.15719e-13	0
GO:0050661	NADP binding	14856	26	2184	9	2123	301	2	FALSE	0.00698499	0.0211703	1.48481e-60
GO:0050660	flavin adenine dinucleotide binding	14856	66	2184	20	2446	304	3	FALSE	7.75759e-05	0.000373123	3.03421e-131
GO:0072503	cellular divalent inorganic cation homeostasis	14856	3	2184	3	12	3	2	FALSE	0.00454545	0.0144184	0.00454545
GO:0072507	divalent inorganic cation homeostasis	14856	3	2184	3	21	3	1	FALSE	0.00075188	0.00286816	0.00075188
GO:0019693	ribose phosphate metabolic process	14856	732	2184	126	1815	222	3	FALSE	9.97711e-08	7.8837e-07	0
GO:1901362	organic cyclic compound biosynthetic process	14856	1760	2184	383	3414	528	2	FALSE	1.13538e-26	2.13789e-25	0
GO:1901363	heterocyclic compound binding	14856	4954	2184	808	10284	1164	1	FALSE	1.36469e-54	5.2511e-53	0
GO:1901360	organic cyclic compound metabolic process	14856	3022	2184	515	5315	710	1	FALSE	1.65837e-20	2.53044e-19	0
GO:0072523	purine-containing compound catabolic process	14856	679	2184	116	816	126	6	FALSE	0.00163329	0.00564632	1.14535e-159
GO:0019637	organophosphate metabolic process	14856	917	2184	145	5396	715	2	FALSE	0.00779538	0.0234657	0
GO:0032870	cellular response to hormone stimulus	14856	64	2184	28	126	32	3	FALSE	8.19942e-07	5.62519e-06	1.68332e-37
GO:0097367	carbohydrate derivative binding	14856	1625	2184	251	10284	1164	1	FALSE	2.13184e-08	1.74692e-07	0
GO:0019908	nuclear cyclin-dependent protein kinase holoenzyme complex	14856	3	2184	3	103	3	2	FALSE	5.65448e-06	3.38122e-05	5.65448e-06
GO:1900115	extracellular regulation of signal transduction	14856	4	2184	4	606	53	2	FALSE	5.26305e-05	0.000260212	1.79733e-10
GO:1900116	extracellular negative regulation of signal transduction	14856	4	2184	4	389	46	3	FALSE	0.000173705	0.000772506	1.06447e-09
GO:0019953	sexual reproduction	14856	19	2184	13	31	13	2	FALSE	0.000131547	0.000600099	7.08614e-09
GO:1901136	carbohydrate derivative catabolic process	14856	696	2184	116	1131	145	2	FALSE	3.03743e-07	2.22159e-06	0
GO:1901069	guanosine-containing compound catabolic process	14856	437	2184	116	688	122	2	FALSE	5.94392e-19	8.62356e-18	2.80669e-195
GO:1901068	guanosine-containing compound metabolic process	14856	446	2184	122	712	126	1	FALSE	4.79646e-23	7.86086e-22	1.46633e-203
GO:0019902	phosphatase binding	14856	12	2184	5	364	17	1	FALSE	7.75605e-05	0.000373123	1.06343e-22
GO:0051169	nuclear transport	14856	82	2184	53	281	53	1	FALSE	1.68038e-36	4.50649e-35	3.97729e-73
GO:0010468	regulation of gene expression	14856	855	2184	127	1937	194	2	FALSE	2.45794e-10	2.31412e-09	0
GO:0050906	detection of stimulus involved in sensory perception	14856	530	2184	435	549	435	2	FALSE	2.99423e-14	3.24657e-13	1.47924e-35
GO:0050907	detection of chemical stimulus involved in sensory perception	14856	530	2184	435	535	435	3	FALSE	0.000210027	0.000915636	2.78967e-12
GO:0050896	response to stimulus	14856	2766	2184	937	10270	1772	1	FALSE	1.73521e-146	2.55944e-144	0
GO:0050877	neurological system process	14856	548	2184	435	555	435	1	FALSE	1.92001e-05	0.000104246	3.22758e-16
GO:0003008	system process	14856	555	2184	435	731	442	1	FALSE	7.82577e-76	3.64516e-74	1.70407e-174
GO:0071897	DNA biosynthetic process	14856	680	2184	246	2336	391	3	FALSE	1.89522e-53	6.70909e-52	0
GO:0050789	regulation of biological process	14856	3770	2184	1044	10270	1772	2	FALSE	1.84171e-97	1.25378e-95	0
GO:0050794	regulation of cellular process	14856	3597	2184	1038	7956	1542	2	FALSE	1.48858e-84	7.74937e-83	0
GO:0071702	organic substance transport	14856	443	2184	95	1352	154	1	FALSE	4.21973e-15	5.04657e-14	0
GO:0071704	organic substance metabolic process	14856	5315	2184	710	6816	861	1	FALSE	0.000309409	0.00130394	0
GO:0034061	DNA polymerase activity	14856	632	2184	246	695	246	1	FALSE	2.09821e-13	2.18461e-12	3.24276e-91
GO:0042979	ornithine decarboxylase regulator activity	14856	3	2184	3	301	17	2	FALSE	0.000151113	0.000678857	2.22225e-07
GO:0033866	nucleoside bisphosphate biosynthetic process	14856	6	2184	4	119	10	2	FALSE	0.000364178	0.00147843	2.88175e-10
GO:0042613	MHC class II protein complex	14856	6	2184	4	35	4	1	FALSE	0.000286478	0.00121891	6.16082e-07
GO:0033993	response to lipid	14856	52	2184	24	126	32	1	FALSE	8.90828e-06	5.05374e-05	1.12474e-36
GO:0034033	purine nucleoside bisphosphate biosynthetic process	14856	6	2184	4	88	10	3	FALSE	0.00120033	0.00424917	1.84525e-09
GO:0019001	guanyl nucleotide binding	14856	456	2184	114	1596	251	1	FALSE	3.87119e-10	3.60632e-09	0
GO:0034641	cellular nitrogen compound metabolic process	14856	3006	2184	515	4736	648	2	FALSE	2.51197e-21	3.90016e-20	0
GO:0034645	cellular macromolecule biosynthetic process	14856	1891	2184	375	3702	486	3	FALSE	9.94331e-37	2.74995e-35	0
GO:0034654	nucleobase-containing compound biosynthetic process	14856	1706	2184	383	3009	515	5	FALSE	7.34106e-20	1.08281e-18	0
GO:0042278	purine nucleoside metabolic process	14856	712	2184	126	754	126	2	FALSE	0.000363913	0.00147843	6.35864e-70
GO:0003774	motor activity	14856	108	2184	33	856	160	1	FALSE	0.000966144	0.00353321	3.00245e-140
GO:0019068	virion assembly	14856	14	2184	11	527	101	3	FALSE	1.74629e-06	1.14479e-05	8.14143e-28
GO:0097060	synaptic membrane	14856	41	2184	19	281	23	2	FALSE	1.04839e-14	1.17447e-13	2.88735e-50
GO:0003723	RNA binding	14856	848	2184	253	3026	525	1	FALSE	1.15954e-27	2.28043e-26	0
GO:0003700	sequence-specific DNA binding transcription factor activity	14856	591	2184	103	838	127	3	FALSE	0.00243211	0.00821533	7.00867e-220
GO:0003674	molecular_function	14856	13640	2184	2098	14841	2184	1	FALSE	4.61987e-17	6.10237e-16	0
GO:0003676	nucleic acid binding	14856	3026	2184	525	4963	808	2	FALSE	0.00583304	0.0179869	0
GO:0097159	organic cyclic compound binding	14856	4963	2184	808	10284	1164	1	FALSE	3.63748e-54	1.34132e-52	0
GO:0019240	citrulline biosynthetic process	14856	3	2184	3	51	3	3	FALSE	4.80192e-05	0.00024146	4.80192e-05
GO:0004089	carbonate dehydratase activity	14856	13	2184	12	51	12	1	FALSE	8.1888e-11	7.87727e-10	2.09969e-12
GO:0019208	phosphatase regulator activity	14856	12	2184	5	460	34	3	FALSE	0.000895381	0.00332946	6.1671e-24
GO:0019209	kinase activator activity	14856	3	2184	3	804	73	4	FALSE	0.000720722	0.00277321	1.15879e-08
GO:0003995	acyl-CoA dehydrogenase activity	14856	18	2184	11	43	11	1	FALSE	5.53268e-06	3.3309e-05	1.64377e-12
GO:1901576	organic substance biosynthetic process	14856	2209	2184	396	5348	710	2	FALSE	5.21266e-17	6.78412e-16	0
GO:0003964	RNA-directed DNA polymerase activity	14856	611	2184	246	632	246	2	FALSE	2.5621e-05	0.000136594	1.0944e-39
GO:0003924	GTPase activity	14856	437	2184	116	856	160	2	FALSE	8.62805e-10	7.95398e-09	9.2225e-257
GO:0019438	aromatic compound biosynthetic process	14856	1740	2184	383	3387	520	2	FALSE	1.87506e-29	4.04738e-28	0
GO:1901658	glycosyl compound catabolic process	14856	680	2184	116	988	145	3	FALSE	0.000845174	0.00317193	2.09988e-265
GO:1901657	glycosyl compound metabolic process	14856	728	2184	126	5785	771	2	FALSE	0.000624893	0.00243626	0
GO:0042221	response to chemical	14856	679	2184	467	2766	937	1	FALSE	1.58404e-104	1.16823e-102	0
GO:0004540	ribonuclease activity	14856	51	2184	12	113	12	2	FALSE	3.21254e-05	0.000169232	2.18778e-33
GO:0004521	endoribonuclease activity	14856	40	2184	12	72	12	3	FALSE	0.00036365	0.00147843	3.50607e-21
GO:0004522	pancreatic ribonuclease activity	14856	13	2184	12	17	12	1	FALSE	0.00210084	0.00715094	0.000420168
GO:0004519	endonuclease activity	14856	61	2184	12	113	12	1	FALSE	0.000352523	0.00145786	1.83492e-33
GO:0004499	N,N-dimethylaniline monooxygenase activity	14856	9	2184	9	14	9	1	FALSE	0.0004995	0.00197347	0.0004995
GO:0004602	glutathione peroxidase activity	14856	6	2184	6	16	6	1	FALSE	0.000124875	0.000575596	0.000124875
GO:0030545	receptor regulator activity	14856	4	2184	4	13640	2098	3	FALSE	0.000558358	0.00218649	6.93657e-16
GO:0004594	pantothenate kinase activity	14856	4	2184	4	728	70	2	FALSE	7.89933e-05	0.000377887	8.61531e-11
GO:0004586	ornithine decarboxylase activity	14856	3	2184	3	22	3	1	FALSE	0.000649351	0.00251293	0.000649351
GO:0004550	nucleoside diphosphate kinase activity	14856	8	2184	6	26	6	3	FALSE	0.000121618	0.000563516	6.40092e-07
GO:0004197	cysteine-type endopeptidase activity	14856	44	2184	13	398	59	2	FALSE	0.00601361	0.0184154	1.26421e-59
GO:0048019	receptor antagonist activity	14856	4	2184	4	234	17	3	FALSE	1.95486e-05	0.000105491	8.21371e-09
GO:0048038	quinone binding	14856	15	2184	9	213	29	1	FALSE	1.36748e-05	7.56385e-05	2.56995e-23
GO:0004175	endopeptidase activity	14856	389	2184	58	487	59	1	FALSE	1.2196e-05	6.78836e-05	1.41334e-105
GO:0030295	protein kinase activator activity	14856	3	2184	3	590	60	4	FALSE	0.00100482	0.00364452	2.93634e-08
GO:0004888	transmembrane signaling receptor activity	14856	1276	2184	740	1343	764	1	FALSE	0.000300566	0.00127273	5.10439e-115
GO:0004889	acetylcholine-activated cation-selective channel activity	14856	17	2184	17	220	36	2	FALSE	8.70368e-16	1.10039e-14	1.01235e-25
GO:0004871	signal transducer activity	14856	1465	2184	769	2502	925	2	FALSE	6.21456e-87	3.43743e-85	0
GO:0004872	receptor activity	14856	1444	2184	768	13640	2098	1	FALSE	7.13426e-287	6.31382e-284	0
GO:0022414	reproductive process	14856	27	2184	13	10270	1772	2	FALSE	0.000208312	0.000912655	5.48828e-81
GO:0022412	cellular process involved in reproduction in multicellular organism	14856	14	2184	13	25	13	2	FALSE	2.69215e-06	1.70182e-05	2.24346e-07
GO:0004984	olfactory receptor activity	14856	530	2184	435	1276	740	2	FALSE	1.72008e-51	5.85488e-50	0
GO:0004985	opioid receptor activity	14856	4	2184	4	89	18	2	FALSE	0.00125326	0.00440134	4.09563e-07
GO:0004966	galanin receptor activity	14856	5	2184	5	33	10	1	FALSE	0.00106179	0.00381984	4.21344e-06
GO:0004994	somatostatin receptor activity	14856	4	2184	4	33	10	2	FALSE	0.00513196	0.0159922	2.44379e-05
GO:0005086	ARF guanyl-nucleotide exchange factor activity	14856	16	2184	4	120	4	1	FALSE	0.000221558	0.00095648	3.22123e-20
GO:0030036	actin cytoskeleton organization	14856	43	2184	5	149	5	3	FALSE	0.00168322	0.00575153	1.81817e-38
GO:0004674	protein serine/threonine kinase activity	14856	392	2184	57	590	60	1	FALSE	3.2501e-08	2.61485e-07	9.20476e-163
GO:0004683	calmodulin-dependent protein kinase activity	14856	7	2184	6	392	57	1	FALSE	4.64492e-05	0.0002349	3.73959e-15
GO:0004721	phosphoprotein phosphatase activity	14856	124	2184	22	171	22	1	FALSE	0.0004808	0.00190811	3.13874e-43
GO:0065007	biological regulation	14856	3832	2184	1047	10270	1772	1	FALSE	1.96193e-93	1.24022e-91	0
GO:0090304	nucleic acid metabolic process	14856	2146	2184	391	4734	658	2	FALSE	3.92209e-15	4.8209e-14	0
GO:0005622	intracellular	14856	3371	2184	411	3732	434	1	FALSE	0.000334106	0.00138958	0
GO:0005575	cellular_component	14856	6805	2184	1336	14841	2184	1	FALSE	1.07472e-54	4.32329e-53	0
GO:0040007	growth	14856	49	2184	19	10270	1772	1	FALSE	0.000281492	0.00120348	1.84911e-134
GO:0005578	proteinaceous extracellular matrix	14856	64	2184	25	148	30	2	FALSE	6.62349e-07	4.74111e-06	1.64507e-43
GO:0005525	GTP binding	14856	338	2184	110	1568	251	3	FALSE	1.79244e-18	2.51795e-17	0
GO:0005507	copper ion binding	14856	31	2184	9	1834	225	1	FALSE	0.00946675	0.0281143	7.25055e-68
GO:0005516	calmodulin binding	14856	22	2184	6	4968	359	1	FALSE	0.00377093	0.0121553	5.68846e-61
GO:0005231	excitatory extracellular ligand-gated ion channel activity	14856	39	2184	17	60	19	1	FALSE	0.00591397	0.0181731	1.25243e-16
GO:0005216	ion channel activity	14856	296	2184	42	541	47	2	FALSE	1.1742e-07	9.03622e-07	4.47961e-161
GO:0005198	structural molecule activity	14856	313	2184	80	13640	2098	1	FALSE	1.66616e-06	1.10041e-05	0
GO:0005200	structural constituent of cytoskeleton	14856	19	2184	12	313	80	1	FALSE	0.000393156	0.00158156	8.16275e-31
GO:0090501	RNA phosphodiester bond hydrolysis	14856	51	2184	12	1212	139	2	FALSE	0.00969142	0.0284947	2.4852e-91
GO:0005152	interleukin-1 receptor antagonist activity	14856	4	2184	4	35	4	3	FALSE	1.90985e-05	0.000104246	1.90985e-05
GO:0005261	cation channel activity	14856	198	2184	36	467	42	2	FALSE	1.73741e-09	1.56899e-08	1.58478e-137
GO:0014070	response to organic cyclic compound	14856	52	2184	24	126	32	1	FALSE	8.90828e-06	5.05374e-05	1.12474e-36
GO:0005964	phosphorylase kinase complex	14856	2	2184	2	569	12	2	FALSE	0.000408426	0.00162818	6.18827e-06
GO:0006139	nucleobase-containing compound metabolic process	14856	2941	2184	515	5259	701	5	FALSE	7.05425e-25	1.30063e-23	0
GO:0048610	cellular process involved in reproduction	14856	22	2184	13	7815	1536	2	FALSE	5.20023e-05	0.000258551	2.62529e-65
GO:0005634	nucleus	14856	953	2184	109	1294	119	1	FALSE	2.81292e-07	2.07453e-06	3.0E-323
GO:0048609	multicellular organismal reproductive process	14856	17	2184	13	27	13	2	FALSE	0.000118654	0.000552678	1.18536e-07
GO:0005856	cytoskeleton	14856	241	2184	89	484	95	1	FALSE	2.2589e-24	3.99825e-23	5.546e-145
GO:0005874	microtubule	14856	28	2184	22	757	108	3	FALSE	6.27152e-15	7.20818e-14	1.22741e-51
GO:0005882	intermediate filament	14856	33	2184	32	757	108	3	FALSE	2.99332e-28	6.16066e-27	1.72135e-58
GO:0005789	endoplasmic reticulum membrane	14856	45	2184	7	144	7	4	FALSE	0.000206568	0.000909517	2.01141e-38
GO:0006575	cellular modified amino acid metabolic process	14856	27	2184	3	154	3	1	FALSE	0.00490029	0.0153786	1.06171e-30
GO:0032555	purine ribonucleotide binding	14856	1569	2184	251	1609	251	2	FALSE	0.00103306	0.00373167	7.27247e-81
GO:0032553	ribonucleotide binding	14856	1582	2184	251	2151	301	2	FALSE	1.00616e-05	5.67102e-05	0
GO:0015355	secondary active monocarboxylate transmembrane transporter activity	14856	5	2184	5	97	5	2	FALSE	1.55169e-08	1.32043e-07	1.55169e-08
GO:0032561	guanyl ribonucleotide binding	14856	456	2184	114	1569	251	2	FALSE	1.25984e-09	1.14944e-08	0
GO:0006637	acyl-CoA metabolic process	14856	6	2184	4	1729	226	3	FALSE	0.00344433	0.0112481	2.71853e-17
GO:0015276	ligand-gated ion channel activity	14856	89	2184	22	296	42	2	FALSE	0.000911508	0.00337525	4.96374e-78
GO:0006458	'de novo' protein folding	14856	5	2184	5	106	7	1	FALSE	2.07221e-07	1.5411e-06	9.86769e-09
GO:0006470	protein dephosphorylation	14856	110	2184	17	1020	83	2	FALSE	0.00480809	0.015197	8.01729e-151
GO:0006468	protein phosphorylation	14856	592	2184	60	1098	88	2	FALSE	0.00328656	0.0107726	0
GO:0006464	cellular protein modification process	14856	959	2184	78	1360	85	2	FALSE	9.58708e-07	6.52659e-06	0
GO:0006278	RNA-dependent DNA replication	14856	611	2184	246	680	246	1	FALSE	4.10318e-15	4.9744e-14	2.19542e-96
GO:0015079	potassium ion transmembrane transporter activity	14856	128	2184	14	321	19	3	FALSE	0.002265	0.00768018	3.88956e-93
GO:0015031	protein transport	14856	347	2184	87	446	95	2	FALSE	8.54645e-05	0.000406646	6.33372e-102
GO:0006355	regulation of transcription, DNA-templated	14856	837	2184	127	928	127	4	FALSE	7.18917e-07	5.08993e-06	1.16427e-128
GO:0006338	chromatin remodeling	14856	3	2184	2	39	2	1	FALSE	0.00404858	0.012935	0.000109421
GO:0046039	GTP metabolic process	14856	445	2184	122	729	126	3	FALSE	1.72634e-24	3.11799e-23	7.12803e-211
GO:0006183	GTP biosynthetic process	14856	8	2184	6	514	126	4	FALSE	0.00352973	0.0114425	8.74157e-18
GO:0006184	GTP catabolic process	14856	437	2184	116	687	122	4	FALSE	7.05442e-19	1.00696e-17	7.69323e-195
GO:0006163	purine nucleotide metabolic process	14856	734	2184	126	803	126	2	FALSE	4.29842e-06	2.62358e-05	1.30151e-101
GO:0006165	nucleoside diphosphate phosphorylation	14856	8	2184	6	125	10	3	FALSE	1.18213e-06	7.92567e-06	8.50214e-13
GO:0006260	DNA replication	14856	680	2184	246	2205	381	3	FALSE	2.39827e-51	7.86098e-50	0
GO:0006259	DNA metabolic process	14856	1009	2184	252	3446	476	2	FALSE	9.43593e-32	2.14123e-30	0
GO:0032501	multicellular organismal process	14856	746	2184	455	10270	1772	1	FALSE	1.27737e-174	3.76824e-172	0
GO:0006221	pyrimidine nucleotide biosynthetic process	14856	16	2184	6	118	10	3	FALSE	0.000370041	0.00149537	4.29417e-20
GO:0032012	regulation of ARF protein signal transduction	14856	37	2184	7	151	7	2	FALSE	3.33828e-05	0.000173231	4.05797e-36
GO:0032011	ARF protein signal transduction	14856	37	2184	7	151	7	1	FALSE	3.33828e-05	0.000173231	4.05797e-36
GO:0045111	intermediate filament cytoskeleton	14856	33	2184	32	241	89	1	FALSE	5.08213e-15	5.99691e-14	2.13559e-41
GO:0085029	extracellular matrix assembly	14856	12	2184	12	150	42	2	FALSE	6.41345e-08	5.11343e-07	5.79977e-18
GO:0007165	signal transduction	14856	2502	2184	925	3779	1040	4	FALSE	6.41988e-84	3.15644e-82	0
GO:0007166	cell surface receptor signaling pathway	14856	1525	2184	789	2502	925	1	FALSE	5.74599e-88	3.39013e-86	0
GO:0007154	cell communication	14856	2585	2184	927	4851	1084	1	FALSE	7.5344e-141	7.40883e-139	0
GO:0006913	nucleocytoplasmic transport	14856	82	2184	53	120	53	2	FALSE	2.93118e-13	3.01639e-12	3.71666e-32
GO:0006979	response to oxidative stress	14856	16	2184	6	185	7	1	FALSE	1.04035e-06	7.02834e-06	2.16666e-23
GO:0045184	establishment of protein localization	14856	350	2184	87	1366	154	2	FALSE	3.092e-18	4.20988e-17	0
GO:0007018	microtubule-based movement	14856	83	2184	21	125	22	2	FALSE	0.000650237	0.00251293	2.94447e-34
GO:0006813	potassium ion transport	14856	130	2184	14	363	20	2	FALSE	0.00148267	0.00516599	3.31574e-102
GO:0006807	nitrogen compound metabolic process	14856	3147	2184	527	6816	861	1	FALSE	1.99875e-21	3.15875e-20	0
GO:0006874	cellular calcium ion homeostasis	14856	3	2184	3	12	3	3	FALSE	0.00454545	0.0144184	0.00454545
GO:0006725	cellular aromatic compound metabolic process	14856	2998	2184	515	4700	639	1	FALSE	2.97711e-23	4.97122e-22	0
GO:0006730	one-carbon metabolic process	14856	16	2184	12	7745	1523	3	FALSE	2.65598e-06	1.69104e-05	1.26768e-49
GO:0006753	nucleoside phosphate metabolic process	14856	803	2184	126	1719	222	3	FALSE	0.000845849	0.00317193	0
GO:0055074	calcium ion homeostasis	14856	3	2184	3	13	3	2	FALSE	0.0034965	0.0113765	0.0034965
GO:0022838	substrate-specific channel activity	14856	296	2184	42	573	50	2	FALSE	6.64291e-07	4.74111e-06	1.32963e-171
GO:0022834	ligand-gated channel activity	14856	89	2184	22	229	23	1	FALSE	2.46986e-09	2.20791e-08	6.58792e-66
GO:0016289	CoA hydrolase activity	14856	5	2184	4	66	4	1	FALSE	6.93751e-06	4.1206e-05	1.11895e-07
GO:0016298	lipase activity	14856	84	2184	23	524	61	1	FALSE	8.73595e-06	5.05374e-05	1.4216e-99
GO:0022803	passive transmembrane transporter activity	14856	296	2184	42	626	50	1	FALSE	2.62811e-08	2.13384e-07	2.83331e-187
GO:0031491	nucleosome binding	14856	2	2184	2	45	3	2	FALSE	0.0030303	0.0100443	0.0010101
GO:0022891	substrate-specific transmembrane transporter activity	14856	573	2184	50	685	50	2	FALSE	9.18027e-05	0.000434467	7.45143e-132
GO:0022892	substrate-specific transporter activity	14856	634	2184	50	795	50	1	FALSE	8.08674e-06	4.77118e-05	3.05695e-173
GO:0007606	sensory perception of chemical stimulus	14856	534	2184	435	548	435	1	FALSE	1.28329e-10	1.22119e-09	4.67949e-28
GO:0007608	sensory perception of smell	14856	531	2184	435	534	435	1	FALSE	0.00621517	0.018967	3.96252e-08
GO:2001141	regulation of RNA biosynthetic process	14856	843	2184	127	926	127	4	FALSE	2.57898e-06	1.65391e-05	1.03046e-120
GO:0038023	signaling receptor activity	14856	1343	2184	764	1566	773	2	FALSE	8.50596e-58	3.58466e-56	1.49358e-277
GO:0016021	integral component of membrane	14856	2224	2184	856	2447	867	2	FALSE	9.76259e-30	2.15997e-28	2.0E-323
GO:0016020	membrane	14856	3563	2184	980	6805	1336	1	FALSE	2.72736e-68	1.20686e-66	0
GO:0046872	metal ion binding	14856	2513	2184	264	2575	264	1	FALSE	0.00112292	0.0040072	2.24497e-126
GO:0046907	intracellular transport	14856	281	2184	53	1353	154	2	FALSE	1.91783e-05	0.000104246	2.41209e-299
GO:0016042	lipid catabolic process	14856	41	2184	19	1160	152	3	FALSE	1.11196e-07	8.7087e-07	1.557e-76
GO:0016043	cellular component organization	14856	431	2184	64	462	64	1	FALSE	0.00829186	0.0248756	5.7304e-49
GO:0046914	transition metal ion binding	14856	1834	2184	225	2513	264	1	FALSE	4.53882e-07	3.2925e-06	0
GO:0022607	cellular component assembly	14856	149	2184	42	462	64	2	FALSE	3.24148e-09	2.86871e-08	1.76585e-125
GO:0007276	gamete generation	14856	15	2184	13	22	13	3	FALSE	0.000211089	0.000915755	5.86359e-06
GO:0007264	small GTPase mediated signal transduction	14856	369	2184	95	621	106	1	FALSE	9.63368e-14	1.01498e-12	2.30527e-181
GO:0015937	coenzyme A biosynthetic process	14856	6	2184	4	119	10	6	FALSE	0.000364178	0.00147843	2.88175e-10
GO:0007186	G-protein coupled receptor signaling pathway	14856	1356	2184	781	1525	789	1	FALSE	7.84874e-45	2.39522e-43	7.21482e-230
GO:0008131	primary amine oxidase activity	14856	10	2184	9	19	9	1	FALSE	0.000108251	0.000506889	1.08251e-05
GO:0008138	protein tyrosine/serine/threonine phosphatase activity	14856	45	2184	17	124	22	1	FALSE	1.98329e-05	0.000106377	7.10532e-35
GO:0046131	pyrimidine ribonucleoside metabolic process	14856	12	2184	6	719	126	2	FALSE	0.00957022	0.0282321	2.75214e-26
GO:0046132	pyrimidine ribonucleoside biosynthetic process	14856	11	2184	6	66	10	3	FALSE	0.000789044	0.00299701	9.31027e-13
GO:0008150	biological_process	14856	10270	2184	1772	14841	2184	1	FALSE	3.18991e-42	9.10668e-41	0
GO:0046134	pyrimidine nucleoside biosynthetic process	14856	11	2184	6	74	10	3	FALSE	0.000401761	0.00160886	2.39245e-13
GO:0008188	neuropeptide receptor activity	14856	33	2184	10	129	20	4	FALSE	0.00953109	0.0282108	1.73104e-31
GO:0008073	ornithine decarboxylase inhibitor activity	14856	3	2184	3	134	6	3	FALSE	5.10095e-05	0.000255047	2.55047e-06
GO:0008083	growth factor activity	14856	67	2184	13	234	17	1	FALSE	2.97706e-05	0.000157766	2.41898e-60
GO:0031032	actomyosin structure organization	14856	3	2184	3	43	5	1	FALSE	0.000810307	0.00306462	8.10307e-05
GO:0008104	protein localization	14856	361	2184	87	398	87	1	FALSE	6.57317e-05	0.000321395	4.93277e-53
GO:0031227	intrinsic component of endoplasmic reticulum membrane	14856	25	2184	7	81	7	3	FALSE	0.000138243	0.000624208	1.9024e-21
GO:0031224	intrinsic component of membrane	14856	2249	2184	863	2447	867	1	FALSE	2.16424e-33	5.17664e-32	8.05294e-298
GO:0008028	monocarboxylic acid transmembrane transporter activity	14856	11	2184	5	38	5	2	FALSE	0.000920425	0.00337998	8.31033e-10
GO:0008060	ARF GTPase activator activity	14856	21	2184	3	116	3	2	FALSE	0.00524738	0.0162375	1.55541e-23
GO:0015718	monocarboxylic acid transport	14856	11	2184	5	38	5	1	FALSE	0.000920425	0.00337998	8.31033e-10
GO:0023052	signaling	14856	2521	2184	925	10270	1772	1	FALSE	1.35837e-172	3.0054e-170	0
GO:0046434	organophosphate catabolic process	14856	704	2184	128	1133	145	2	FALSE	8.50137e-14	9.06471e-13	0
GO:0046483	heterocycle metabolic process	14856	2994	2184	515	4700	639	1	FALSE	1.88946e-23	3.21572e-22	0

## Sheet: Serpentes.Contraction
ID	Name	Pop.total	Pop.term	Study.total	Study.term	Pop.family	Study.family	nparents	is.trivial	p	p.adjusted	p.min
GO:0052547	regulation of peptidase activity	14856	102	938	36	737	71	2	FALSE	1.75778e-15	9.74589e-14	4.85736e-128
GO:0052548	regulation of endopeptidase activity	14856	86	938	35	405	64	2	FALSE	7.06155e-11	1.53205e-09	2.35376e-90
GO:0043933	macromolecular complex subunit organization	14856	133	938	26	431	39	1	FALSE	1.41955e-06	1.55682e-05	5.13105e-115
GO:0052689	carboxylic ester hydrolase activity	14856	36	938	8	524	20	1	FALSE	1.57078e-05	0.000152198	1.61795e-56
GO:0000151	ubiquitin ligase complex	14856	26	938	6	2133	110	2	FALSE	0.00162009	0.0102984	1.31309e-60
GO:0009055	electron carrier activity	14856	169	938	53	13640	855	1	FALSE	1.07579e-23	1.8017e-21	0
GO:0070271	protein complex biogenesis	14856	118	938	26	180	26	1	FALSE	5.79236e-06	6.01363e-05	7.33822e-50
GO:0009125	nucleoside monophosphate catabolic process	14856	242	938	26	716	35	2	FALSE	6.13419e-07	7.46576e-06	3.85597e-198
GO:0009123	nucleoside monophosphate metabolic process	14856	273	938	28	803	37	1	FALSE	1.35382e-07	1.80148e-06	9.53099e-223
GO:0009101	glycoprotein biosynthetic process	14856	74	938	21	1986	91	3	FALSE	1.64565e-12	5.47453e-11	1.16724e-136
GO:0061135	endopeptidase regulator activity	14856	85	938	35	405	64	3	FALSE	4.58814e-11	1.06487e-09	8.75818e-90
GO:0009100	glycoprotein metabolic process	14856	75	938	21	4661	241	3	FALSE	7.04835e-11	1.53205e-09	3.3009e-166
GO:0061134	peptidase regulator activity	14856	101	938	36	721	75	4	FALSE	2.43572e-14	1.15755e-12	3.2872e-126
GO:0018149	peptide cross-linking	14856	7	938	7	959	36	1	FALSE	5.76498e-11	1.3076e-09	6.90609e-18
GO:0008277	regulation of G-protein coupled receptor protein signaling pathway	14856	42	938	13	1594	42	2	FALSE	6.0125e-12	1.93564e-10	7.58256e-84
GO:0043492	ATPase activity, coupled to movement of substances	14856	81	938	16	188	18	1	FALSE	3.52853e-05	0.00031725	2.63762e-55
GO:0008301	DNA binding, bending	14856	64	938	23	1177	54	1	FALSE	4.06403e-17	3.11993e-15	2.1446e-107
GO:0008210	estrogen metabolic process	14856	2	938	2	4861	245	3	FALSE	0.00253043	0.0147682	8.4658e-08
GO:0043413	macromolecule glycosylation	14856	74	938	21	1010	38	2	FALSE	9.06777e-16	5.65602e-14	2.45714e-114
GO:0008233	peptidase activity	14856	521	938	64	2213	141	2	FALSE	2.96818e-09	5.19691e-08	0
GO:0008236	serine-type peptidase activity	14856	185	938	37	487	63	2	FALSE	0.000285142	0.0021723	9.80434e-140
GO:0008430	selenium binding	14856	10	938	4	10284	671	1	FALSE	0.00274618	0.0157511	2.7545e-34
GO:0070085	glycosylation	14856	77	938	22	175	23	1	FALSE	3.07917e-08	4.65607e-07	1.21715e-51
GO:0008378	galactosyltransferase activity	14856	19	938	15	93	20	1	FALSE	5.97591e-10	1.1694e-08	3.47854e-20
GO:0043228	non-membrane-bounded organelle	14856	484	938	41	1689	88	1	FALSE	0.000185002	0.00146533	0
GO:0008537	proteasome activator complex	14856	3	938	3	2347	117	3	FALSE	0.000120881	0.000997018	4.64694e-10
GO:0000786	nucleosome	14856	58	938	23	90	25	4	FALSE	0.000412669	0.00307346	4.16301e-25
GO:0000785	chromatin	14856	65	938	23	90	25	1	FALSE	0.00677722	0.0373683	8.61073e-23
GO:0043232	intracellular non-membrane-bounded organelle	14856	484	938	41	1689	88	2	FALSE	0.000185002	0.00146533	0
GO:0043167	ion binding	14856	4332	938	356	10284	671	1	FALSE	2.43988e-09	4.34822e-08	0
GO:0008502	melatonin receptor activity	14856	1	938	1	593	5	1	FALSE	0.0084317	0.0449991	0.00168634
GO:0043169	cation binding	14856	2575	938	325	4332	356	1	FALSE	1.60001e-44	1.59681e-41	0
GO:0043086	negative regulation of catalytic activity	14856	150	938	43	5277	328	3	FALSE	1.85332e-18	1.84961e-16	2.12489e-295
GO:0016594	glycine binding	14856	4	938	4	2601	325	2	FALSE	0.000239843	0.00188212	5.25596e-13
GO:0051604	protein maturation	14856	600	938	71	2874	171	2	FALSE	2.01841e-10	4.19661e-09	0
GO:0044815	DNA packaging complex	14856	58	938	23	766	51	2	FALSE	7.71381e-15	3.84919e-13	1.11549e-88
GO:0009966	regulation of signal transduction	14856	282	938	19	2506	81	4	FALSE	0.00115298	0.0078277	0
GO:0009968	negative regulation of signal transduction	14856	63	938	13	2502	81	5	FALSE	4.60514e-08	6.56384e-07	3.52367e-127
GO:0016491	oxidoreductase activity	14856	642	938	75	5275	328	2	FALSE	1.57632e-08	2.53737e-07	0
GO:0010035	response to inorganic substance	14856	2	938	1	679	3	1	FALSE	0.00882349	0.0468396	4.34441e-06
GO:0044723	single-organism carbohydrate metabolic process	14856	175	938	23	2226	152	2	FALSE	0.00124885	0.0081997	1.92868e-265
GO:0016782	transferase activity, transferring sulfur-containing groups	14856	74	938	28	2035	113	1	FALSE	6.2005e-18	5.62554e-16	1.859e-137
GO:0016820	hydrolase activity, acting on acid anhydrides, catalyzing transmembrane movement of substances	14856	87	938	16	1422	67	2	FALSE	8.77685e-07	1.04277e-05	1.54169e-141
GO:0051252	regulation of RNA metabolic process	14856	843	938	38	1467	51	3	FALSE	0.00790609	0.0426501	0
GO:1990104	DNA bending complex	14856	58	938	23	766	51	2	FALSE	7.71381e-15	3.84919e-13	1.11549e-88
GO:0051276	chromosome organization	14856	115	938	23	243	25	1	FALSE	1.00153e-06	1.14421e-05	1.95656e-72
GO:0044764	multi-organism cellular process	14856	110	938	15	7816	367	2	FALSE	0.000177601	0.0014294	2.02906e-250
GO:0044765	single-organism transport	14856	893	938	73	5863	341	2	FALSE	0.00107144	0.0073375	0
GO:0016887	ATPase activity	14856	225	938	22	873	38	2	FALSE	1.74145e-05	0.000166096	1.4024e-215
GO:0051346	negative regulation of hydrolase activity	14856	101	938	36	2198	137	3	FALSE	4.94458e-20	5.48299e-18	2.77271e-177
GO:0051336	regulation of hydrolase activity	14856	318	938	43	2278	138	2	FALSE	5.96877e-08	8.16005e-07	0
GO:0016705	oxidoreductase activity, acting on paired donors, with incorporation or reduction of molecular oxygen	14856	179	938	52	642	75	1	FALSE	1.43853e-15	8.44504e-14	2.76673e-164
GO:0016712	oxidoreductase activity, acting on paired donors, with incorporation or reduction of molecular oxygen, reduced flavin or flavoprotein as one donor, and incorporation of one atom of oxygen	14856	21	938	17	179	52	2	FALSE	2.0501e-07	2.65714e-06	8.48368e-28
GO:0016755	transferase activity, transferring amino-acyl groups	14856	12	938	7	136	23	1	FALSE	0.000744644	0.0052706	1.97167e-17
GO:0016757	transferase activity, transferring glycosyl groups	14856	186	938	30	2035	113	1	FALSE	2.03158e-08	3.16799e-07	1.90723e-269
GO:0016746	transferase activity, transferring acyl groups	14856	136	938	23	2035	113	1	FALSE	5.46244e-07	6.73026e-06	4.00613e-216
GO:0044427	chromosomal part	14856	90	938	25	579	44	2	FALSE	3.65861e-11	9.12823e-10	5.04556e-108
GO:0044429	mitochondrial part	14856	64	938	12	873	64	3	FALSE	0.00136711	0.0088024	8.06591e-99
GO:0044421	extracellular region part	14856	123	938	24	6805	488	2	FALSE	5.03389e-06	5.28824e-05	1.34377e-266
GO:0044420	extracellular matrix part	14856	22	938	7	6805	488	2	FALSE	0.000616784	0.00446051	5.5374e-64
GO:0044446	intracellular organelle part	14856	565	938	44	2123	110	3	FALSE	0.00116527	0.0078577	0
GO:0044456	synapse part	14856	65	938	20	6805	488	2	FALSE	1.19709e-08	1.95851e-07	8.2351e-159
GO:0044464	cell part	14856	3732	938	330	6805	488	2	FALSE	1.64603e-09	3.0421e-08	0
GO:0009314	response to radiation	14856	5	938	5	11	5	1	FALSE	0.0021645	0.013092	0.0021645
GO:0016934	extracellular-glycine-gated chloride channel activity	14856	3	938	3	21	3	3	FALSE	0.00075188	0.00528434	0.00075188
GO:0016933	extracellular-glycine-gated ion channel activity	14856	3	938	3	39	3	1	FALSE	0.000109421	0.000925443	0.000109421
GO:0016917	GABA receptor activity	14856	16	938	13	1276	24	1	FALSE	3.79951e-22	5.41701e-20	4.65605e-37
GO:0071103	DNA conformation change	14856	88	938	24	1009	33	1	FALSE	3.34811e-20	4.17677e-18	4.20086e-129
GO:0044389	small conjugating protein ligase binding	14856	9	938	6	364	53	1	FALSE	0.000434932	0.00321527	3.57389e-18
GO:0009582	detection of abiotic stimulus	14856	5	938	5	542	6	2	FALSE	1.56809e-11	4.1183e-10	2.61348e-12
GO:0009581	detection of external stimulus	14856	5	938	5	555	6	2	FALSE	1.39224e-11	3.75528e-10	2.3204e-12
GO:0009628	response to abiotic stimulus	14856	11	938	5	2766	90	1	FALSE	1.29252e-05	0.000126465	5.61602e-31
GO:0009605	response to external stimulus	14856	24	938	5	2766	90	1	FALSE	0.000849844	0.00588989	1.70495e-59
GO:0002020	protease binding	14856	101	938	36	364	53	1	FALSE	3.33683e-11	8.53885e-10	9.44042e-93
GO:0017171	serine hydrolase activity	14856	185	938	37	2188	135	1	FALSE	1.15917e-11	3.40251e-10	1.52711e-274
GO:0044085	cellular component biogenesis	14856	180	938	26	462	39	1	FALSE	0.000241394	0.00188212	1.88143e-133
GO:0044092	negative regulation of molecular function	14856	154	938	43	13640	855	2	FALSE	2.49784e-17	2.07737e-15	0
GO:0019538	protein metabolic process	14856	1880	938	131	5244	259	2	FALSE	4.62288e-07	5.76704e-06	0
GO:0010951	negative regulation of endopeptidase activity	14856	85	938	35	405	64	3	FALSE	4.58814e-11	1.06487e-09	8.75818e-90
GO:0033124	regulation of GTP catabolic process	14856	213	938	7	438	7	3	FALSE	0.00610948	0.0338737	4.35656e-131
GO:0010817	regulation of hormone levels	14856	2	938	2	137	5	1	FALSE	0.00107342	0.0073375	0.000107342
GO:1901135	carbohydrate derivative metabolic process	14856	888	938	59	5315	261	1	FALSE	0.00704011	0.0386046	0
GO:1901137	carbohydrate derivative biosynthetic process	14856	187	938	29	2890	127	2	FALSE	5.96206e-10	1.1694e-08	4.36672e-300
GO:0019866	organelle inner membrane	14856	31	938	8	2123	110	3	FALSE	0.00011704	0.000973379	7.5016e-70
GO:0032993	protein-DNA complex	14856	73	938	25	924	65	1	FALSE	2.73438e-13	1.09156e-11	2.66135e-110
GO:0019899	enzyme binding	14856	364	938	53	4968	259	1	FALSE	1.50876e-12	5.1922e-11	0
GO:0010467	gene expression	14856	1845	938	127	3985	208	1	FALSE	8.04956e-06	8.1146e-05	0
GO:0010466	negative regulation of peptidase activity	14856	101	938	36	521	64	3	FALSE	1.23333e-12	4.39593e-11	1.2121e-110
GO:0010324	membrane invagination	14856	44	938	10	81	11	1	FALSE	0.00820476	0.0440234	6.31137e-24
GO:0071944	cell periphery	14856	588	938	80	3732	330	1	FALSE	1.7475e-05	0.000166096	0
GO:0050953	sensory perception of light stimulus	14856	14	938	9	548	9	1	FALSE	1.74133e-16	1.24132e-14	4.67949e-28
GO:0071824	protein-DNA complex subunit organization	14856	62	938	23	133	26	1	FALSE	1.21812e-06	1.35076e-05	1.79957e-39
GO:0010648	negative regulation of cell communication	14856	63	938	13	2631	85	3	FALSE	4.66967e-08	6.56384e-07	1.42753e-128
GO:0010646	regulation of cell communication	14856	282	938	19	3680	123	2	FALSE	0.00221609	0.0133232	0
GO:0050790	regulation of catalytic activity	14856	484	938	51	6096	367	3	FALSE	4.18537e-05	0.000369646	0
GO:1902476	chloride transmembrane transport	14856	29	938	11	550	40	2	FALSE	1.00892e-06	1.14421e-05	6.343e-49
GO:0003810	protein-glutamine gamma-glutamyltransferase activity	14856	7	938	7	12	7	1	FALSE	0.00126263	0.00820102	0.00126263
GO:0097060	synaptic membrane	14856	41	938	20	281	23	2	FALSE	1.93473e-16	1.28724e-14	2.88735e-50
GO:0034754	cellular hormone metabolic process	14856	2	938	2	4700	194	2	FALSE	0.00169534	0.0107085	9.0558e-08
GO:0042445	hormone metabolic process	14856	2	938	2	6816	427	2	FALSE	0.00391599	0.02208	4.30561e-08
GO:0042446	hormone biosynthetic process	14856	2	938	2	2248	99	2	FALSE	0.00192071	0.0118325	3.95941e-07
GO:0034728	nucleosome organization	14856	62	938	23	171	26	3	FALSE	3.43015e-09	5.90222e-08	3.66137e-48
GO:0003956	NAD(P)+-protein-arginine ADP-ribosyltransferase activity	14856	7	938	7	44	9	1	FALSE	9.39443e-07	1.10302e-05	2.60956e-08
GO:0004497	monooxygenase activity	14856	61	938	28	642	75	1	FALSE	6.09428e-13	2.25263e-11	5.30444e-87
GO:0004104	cholinesterase activity	14856	7	938	7	36	8	1	FALSE	9.5835e-07	1.11213e-05	1.19794e-07
GO:0030414	peptidase inhibitor activity	14856	101	938	36	554	71	4	FALSE	1.24759e-11	3.45861e-10	1.26605e-113
GO:0004222	metalloendopeptidase activity	14856	112	938	26	437	63	2	FALSE	0.00241787	0.0141943	2.20737e-107
GO:0004175	endopeptidase activity	14856	389	938	63	487	63	1	FALSE	2.3241e-07	2.97365e-06	1.41334e-105
GO:0030234	enzyme regulator activity	14856	301	938	47	13640	855	4	FALSE	5.33278e-09	8.87018e-08	0
GO:0047961	glycine N-acyltransferase activity	14856	4	938	4	39	4	1	FALSE	1.21579e-05	0.000120135	1.21579e-05
GO:0004252	serine-type endopeptidase activity	14856	167	938	37	407	63	2	FALSE	0.00161611	0.0102984	5.43825e-119
GO:0030291	protein serine/threonine kinase inhibitor activity	14856	5	938	2	392	4	3	FALSE	0.000774907	0.00540809	1.33006e-11
GO:0004890	GABA-A receptor activity	14856	13	938	13	16	13	1	FALSE	0.00178571	0.0112084	0.00178571
GO:0004867	serine-type endopeptidase inhibitor activity	14856	52	938	35	200	37	2	FALSE	8.40463e-24	1.8017e-21	2.61442e-49
GO:0004866	endopeptidase inhibitor activity	14856	85	938	35	405	64	4	FALSE	4.58814e-11	1.06487e-09	8.75818e-90
GO:0005102	receptor binding	14856	234	938	29	4968	259	1	FALSE	8.76904e-06	8.7515e-05	0
GO:0065003	macromolecular complex assembly	14856	121	938	26	161	26	2	FALSE	0.000277732	0.00213213	8.70046e-39
GO:0065004	protein-DNA complex assembly	14856	62	938	23	108	26	2	FALSE	0.000146648	0.00118988	1.30728e-31
GO:0065009	regulation of molecular function	14856	495	938	51	13970	877	2	FALSE	0.000320396	0.00242239	0
GO:0004859	phospholipase inhibitor activity	14856	21	938	5	75	5	2	FALSE	0.00117901	0.007897	4.7539e-19
GO:0004857	enzyme inhibitor activity	14856	134	938	43	317	47	2	FALSE	3.05425e-14	1.38552e-12	3.70253e-93
GO:0004860	protein kinase inhibitor activity	14856	5	938	2	590	7	4	FALSE	0.00118815	0.00790515	1.70726e-12
GO:0005623	cell	14856	3732	938	330	6805	488	1	FALSE	1.64603e-09	3.0421e-08	0
GO:0005575	cellular_component	14856	6805	938	488	14841	938	1	FALSE	5.24405e-05	0.000451169	0
GO:0005576	extracellular region	14856	334	938	47	6805	488	1	FALSE	4.54967e-06	4.83039e-05	0
GO:0005506	iron ion binding	14856	189	938	52	1834	246	1	FALSE	3.58571e-08	5.26255e-07	1.92183e-263
GO:0005513	detection of calcium ion	14856	1	938	1	531	1	2	FALSE	0.00188324	0.0117467	0.00188324
GO:0005230	extracellular ligand-gated ion channel activity	14856	60	938	20	89	20	1	FALSE	0.000105717	0.000901754	4.45677e-24
GO:0005201	extracellular matrix structural constituent	14856	20	938	6	313	22	1	FALSE	0.00121606	0.00803727	5.55289e-32
GO:0005975	carbohydrate metabolic process	14856	289	938	31	5327	263	2	FALSE	2.78127e-05	0.000254652	0
GO:0006026	aminoglycan catabolic process	14856	9	938	3	876	43	4	FALSE	0.00753331	0.04086	1.24489e-21
GO:0005739	mitochondrion	14856	87	938	16	1504	88	2	FALSE	1.9647e-05	0.00018325	1.0112e-143
GO:0048523	negative regulation of cellular process	14856	109	938	16	7815	367	3	FALSE	4.39363e-05	0.000381799	1.44174e-248
GO:0048519	negative regulation of biological process	14856	121	938	16	10270	618	2	FALSE	0.00237257	0.0140108	6.55197e-285
GO:0048585	negative regulation of response to stimulus	14856	65	938	13	2816	93	3	FALSE	9.57808e-08	1.29175e-06	1.0315e-133
GO:0005694	chromosome	14856	107	938	25	484	41	1	FALSE	1.77279e-08	2.80833e-07	2.08683e-110
GO:0005886	plasma membrane	14856	570	938	80	6416	440	3	FALSE	1.30841e-10	2.77827e-09	0
GO:0015296	anion:cation symporter activity	14856	22	938	8	120	11	2	FALSE	4.39949e-05	0.000381799	1.58395e-24
GO:0015276	ligand-gated ion channel activity	14856	89	938	20	296	20	2	FALSE	6.97676e-12	2.17588e-10	4.96374e-78
GO:0015294	solute:cation symporter activity	14856	48	938	8	370	13	2	FALSE	3.58358e-05	0.000319323	1.60265e-61
GO:0015293	symporter activity	14856	48	938	8	97	8	1	FALSE	0.00261105	0.0151501	7.85003e-29
GO:0006486	protein glycosylation	14856	74	938	21	5416	258	4	FALSE	1.20934e-11	3.44835e-10	2.78549e-169
GO:0045744	negative regulation of G-protein coupled receptor protein signaling pathway	14856	37	938	13	1382	36	3	FALSE	5.53018e-13	2.12274e-11	1.41611e-73
GO:0006334	nucleosome assembly	14856	62	938	23	118	26	4	FALSE	1.94043e-05	0.000182694	4.77639e-35
GO:0006333	chromatin assembly or disassembly	14856	64	938	23	103	23	1	FALSE	2.74128e-06	2.97369e-05	2.6136e-29
GO:0006323	DNA packaging	14856	64	938	23	455	40	3	FALSE	8.35744e-12	2.52749e-10	1.02633e-79
GO:0015078	hydrogen ion transmembrane transporter activity	14856	60	938	5	265	5	2	FALSE	0.000520891	0.00379452	4.69378e-61
GO:0046034	ATP metabolic process	14856	254	938	26	736	34	4	FALSE	3.76345e-07	4.75434e-06	3.50046e-205
GO:0006200	ATP catabolic process	14856	242	938	26	691	33	5	FALSE	1.74515e-07	2.29166e-06	1.44595e-193
GO:0007155	cell adhesion	14856	218	938	59	4851	245	2	FALSE	4.75343e-29	2.37196e-26	0
GO:0006950	response to stress	14856	185	938	13	2766	90	1	FALSE	0.00596876	0.0332784	4.03954e-294
GO:0045263	proton-transporting ATP synthase complex, coupling factor F(o)	14856	9	938	4	2133	110	3	FALSE	0.000690621	0.00495856	4.03817e-25
GO:0045259	proton-transporting ATP synthase complex	14856	12	938	4	2146	110	2	FALSE	0.0023511	0.0139666	5.17799e-32
GO:0006952	defense response	14856	32	938	9	185	13	1	FALSE	2.11155e-05	0.000195123	1.2806e-36
GO:0006996	organelle organization	14856	243	938	25	7869	378	2	FALSE	0.000247971	0.00191841	0
GO:0045202	synapse	14856	67	938	20	6805	488	1	FALSE	2.13794e-08	3.28256e-07	8.01737e-163
GO:0006839	mitochondrial transport	14856	10	938	4	66	6	1	FALSE	0.003717	0.0210771	4.73977e-12
GO:0006820	anion transport	14856	124	938	19	582	40	1	FALSE	0.000114349	0.000958993	2.94837e-130
GO:0006821	chloride transport	14856	38	938	19	51	19	1	FALSE	0.000729378	0.00519942	2.09969e-12
GO:0006897	endocytosis	14856	44	938	10	168	11	2	FALSE	5.84491e-06	6.01363e-05	1.58496e-41
GO:0055114	oxidation-reduction process	14856	660	938	78	2129	144	1	FALSE	1.8762e-09	3.40445e-08	0
GO:0006703	estrogen biosynthetic process	14856	2	938	2	2191	96	4	FALSE	0.00190068	0.0117818	4.16815e-07
GO:0031967	organelle envelope	14856	73	938	13	1503	75	3	FALSE	3.27829e-05	0.000297431	3.19294e-126
GO:0031966	mitochondrial membrane	14856	47	938	12	194	14	3	FALSE	7.66511e-07	9.2166e-06	3.36077e-46
GO:0006753	nucleoside phosphate metabolic process	14856	803	938	37	1719	51	3	FALSE	0.000133271	0.0010902	0
GO:0055085	transmembrane transport	14856	756	938	65	4950	252	2	FALSE	6.03242e-06	6.14322e-05	0
GO:0022824	transmitter-gated ion channel activity	14856	4	938	4	89	20	2	FALSE	0.00198433	0.0120754	4.09563e-07
GO:0022836	gated channel activity	14856	229	938	20	296	20	1	FALSE	0.00484126	0.0271437	3.19129e-68
GO:0022834	ligand-gated channel activity	14856	89	938	20	229	20	1	FALSE	1.4411e-09	2.76581e-08	6.58792e-66
GO:0022835	transmitter-gated channel activity	14856	4	938	4	89	20	1	FALSE	0.00198433	0.0120754	4.09563e-07
GO:0022804	active transmembrane transporter activity	14856	187	938	24	626	49	1	FALSE	0.0026549	0.0153155	4.7747e-165
GO:0031497	chromatin assembly	14856	62	938	23	153	26	3	FALSE	4.63913e-08	6.56384e-07	2.12065e-44
GO:0016337	cell-cell adhesion	14856	105	938	52	218	59	1	FALSE	1.11633e-13	4.64208e-12	5.09002e-65
GO:0007602	phototransduction	14856	5	938	5	2502	81	2	FALSE	3.14838e-08	4.68968e-07	1.2288e-15
GO:0023021	termination of signal transduction	14856	37	938	13	63	13	1	FALSE	0.000340306	0.00255357	2.79975e-18
GO:0038024	cargo receptor activity	14856	30	938	10	1444	35	2	FALSE	3.80029e-10	7.74018e-09	5.86643e-63
GO:0046906	tetrapyrrole binding	14856	161	938	52	4963	303	2	FALSE	2.03483e-25	6.76921e-23	1.01132e-307
GO:0022624	proteasome accessory complex	14856	4	938	3	2347	117	3	FALSE	0.000465887	0.00341879	7.92994e-13
GO:0022610	biological adhesion	14856	218	938	59	10270	618	1	FALSE	1.08318e-23	1.8017e-21	0
GO:0022607	cellular component assembly	14856	149	938	26	462	39	2	FALSE	4.23083e-06	4.54018e-05	1.76585e-125
GO:0007214	gamma-aminobutyric acid signaling pathway	14856	8	938	8	1356	36	1	FALSE	1.08969e-13	4.64208e-12	3.60103e-21
GO:0015992	proton transport	14856	76	938	5	283	5	2	FALSE	0.00126549	0.00820102	5.81092e-71
GO:0008146	sulfotransferase activity	14856	63	938	28	74	28	1	FALSE	0.00319171	0.0182019	2.39245e-13
GO:0015833	peptide transport	14856	7	938	2	443	9	2	FALSE	0.00732164	0.039929	1.57868e-15
GO:0015698	inorganic anion transport	14856	51	938	19	124	19	1	FALSE	4.23246e-09	7.15931e-08	4.6036e-36
GO:0023057	negative regulation of signaling	14856	63	938	13	2572	84	3	FALSE	5.25273e-08	7.28087e-07	6.06239e-128
GO:0046348	amino sugar catabolic process	14856	6	938	3	701	36	2	FALSE	0.00224188	0.0133976	6.19929e-15
GO:0015377	cation:chloride symporter activity	14856	8	938	8	43	11	2	FALSE	1.13786e-06	1.27594e-05	6.89615e-09

## Sheet: Henophidia.Expansion
ID	Name	Pop.total	Pop.term	Study.total	Study.term	Pop.family	Study.family	nparents	is.trivial	p	p.adjusted	p.min
GO:0051606	detection of stimulus	12830	505	300	252	2536	293	1	FALSE	7.58146e-157	4.54888e-156	0
GO:0044707	single-multicellular organism process	12830	689	300	252	5185	293	2	FALSE	3.67444e-193	3.85816e-192	0
GO:0044700	single organism signaling	12830	2349	300	293	5185	293	2	FALSE	4.36888e-106	1.41148e-105	0
GO:0044699	single-organism process	12830	5185	300	293	8722	293	1	FALSE	2.10241e-68	4.41506e-68	0
GO:0009987	cellular process	12830	6564	300	293	8722	293	1	FALSE	1.29067e-37	2.08493e-37	0
GO:0044763	single-organism cellular process	12830	4534	300	293	7150	293	2	FALSE	3.04322e-60	6.08644e-60	0
GO:0060089	molecular transducer activity	12830	1342	300	283	11734	290	1	FALSE	1.85968e-266	3.90532e-265	0
GO:0044425	membrane part	12830	2249	300	293	6173	293	2	FALSE	8.5452e-135	3.98776e-134	0
GO:0051716	cellular response to stimulus	12830	2415	300	293	6660	293	2	FALSE	5.30057e-135	2.7828e-134	0
GO:0009593	detection of chemical stimulus	12830	500	300	252	636	252	2	FALSE	1.22493e-35	1.90544e-35	1.15203e-142
GO:0050906	detection of stimulus involved in sensory perception	12830	499	300	252	518	252	2	FALSE	2.28926e-06	2.9136e-06	4.54919e-35
GO:0050896	response to stimulus	12830	2536	300	293	8722	293	1	FALSE	2.21086e-163	1.5476e-162	0
GO:0003008	system process	12830	521	300	252	689	252	1	FALSE	1.8667e-40	3.26672e-40	1.74846e-165
GO:0050789	regulation of biological process	12830	3448	300	293	8722	293	2	FALSE	3.26333e-122	1.246e-121	0
GO:0050794	regulation of cellular process	12830	3326	300	293	6659	293	2	FALSE	5.48255e-92	1.64477e-91	0
GO:0003674	molecular_function	12830	11734	300	290	12817	300	1	FALSE	0.000269393	0.000323272	0
GO:0042221	response to chemical	12830	631	300	252	2536	293	1	FALSE	1.08476e-125	4.55597e-125	0
GO:0004888	transmembrane signaling receptor activity	12830	1158	300	283	1221	283	1	FALSE	3.69398e-08	4.84835e-08	3.47515e-107
GO:0004871	signal transducer activity	12830	1342	300	283	2332	293	2	FALSE	6.27781e-60	1.19849e-59	0
GO:0004872	receptor activity	12830	1320	300	283	11734	290	1	FALSE	9.83506e-269	4.13072e-267	0
GO:0004984	olfactory receptor activity	12830	499	300	252	1158	283	2	FALSE	6.89701e-77	1.6093e-76	0
GO:0065007	biological regulation	12830	3504	300	293	8722	293	1	FALSE	4.51861e-120	1.58151e-119	0
GO:0005575	cellular_component	12830	6173	300	293	12817	300	1	FALSE	1.33213e-83	3.29114e-83	0
GO:0032501	multicellular organismal process	12830	695	300	252	8722	293	1	FALSE	2.62749e-249	3.67849e-248	0
GO:0007165	signal transduction	12830	2332	300	293	3485	293	4	FALSE	1.10498e-54	2.01779e-54	0
GO:0007166	cell surface receptor signaling pathway	12830	1398	300	293	2332	293	1	FALSE	7.66257e-72	1.69383e-71	0
GO:0007154	cell communication	12830	2412	300	293	4534	293	1	FALSE	6.94904e-85	1.94573e-84	0
GO:0007606	sensory perception of chemical stimulus	12830	502	300	252	517	252	1	FALSE	3.63131e-05	4.48573e-05	3.18552e-29
GO:0038023	signaling receptor activity	12830	1221	300	283	1441	283	2	FALSE	1.26781e-23	1.90172e-23	1.29573e-266
GO:0016021	integral component of membrane	12830	2055	300	293	2249	293	2	FALSE	4.59387e-13	6.43141e-13	3.64035e-286
GO:0016020	membrane	12830	3281	300	293	6173	293	1	FALSE	6.22503e-84	1.63407e-83	0
GO:0007186	G-protein coupled receptor signaling pathway	12830	1238	300	293	1398	293	1	FALSE	3.2282e-18	4.67532e-18	3.18651e-215
GO:0008150	biological_process	12830	8722	300	293	12817	300	1	FALSE	3.58142e-40	6.01678e-40	0
GO:0031224	intrinsic component of membrane	12830	2079	300	293	2249	293	1	FALSE	1.79915e-11	2.43756e-11	7.39564e-261
GO:0023052	signaling	12830	2349	300	293	8722	293	1	FALSE	9.18517e-174	7.71554e-173	0

## Sheet: Henophidia.Contraction
ID	Name	Pop.total	Pop.term	Study.total	Study.term	Pop.family	Study.family	nparents	is.trivial	p	p.adjusted	p.min
GO:0043167	ion binding	12830	3888	51	27	8705	35	1	FALSE	9.12854e-05	0.000557855	0
GO:0043169	cation binding	12830	2205	51	24	3888	27	1	FALSE	0.00032844	0.00138955	0
GO:0044700	single organism signaling	12830	2349	51	12	5185	12	2	FALSE	7.36073e-05	0.000557855	0
GO:0044763	single-organism cellular process	12830	4534	51	12	7150	12	2	FALSE	0.00420523	0.0132474	0
GO:0016741	transferase activity, transferring one-carbon groups	12830	120	51	4	1363	4	1	FALSE	5.73754e-05	0.000525942	1.07271e-175
GO:0051716	cellular response to stimulus	12830	2415	51	12	6660	12	2	FALSE	5.07848e-06	0.000139658	0
GO:1901363	heterocyclic compound binding	12830	3758	51	27	8705	35	1	FALSE	4.42588e-05	0.000525942	0
GO:0050896	response to stimulus	12830	2536	51	12	8722	16	1	FALSE	0.000188677	0.00103772	0
GO:0050789	regulation of biological process	12830	3448	51	12	8722	16	2	FALSE	0.00433551	0.0132474	0
GO:0050794	regulation of cellular process	12830	3326	51	12	6659	12	2	FALSE	0.000238692	0.00119346	0
GO:0003676	nucleic acid binding	12830	1963	51	24	3768	27	2	FALSE	5.57353e-05	0.000525942	0
GO:0097159	organic cyclic compound binding	12830	3768	51	27	8705	35	1	FALSE	4.68539e-05	0.000525942	0
GO:0065007	biological regulation	12830	3504	51	12	8722	16	1	FALSE	0.00507137	0.0146803	0
GO:0005575	cellular_component	12830	6173	51	36	12817	51	1	FALSE	0.000966265	0.00354297	0
GO:0005525	GTP binding	12830	305	51	3	1498	3	3	FALSE	0.00837434	0.0219328	0
GO:0032259	methylation	12830	115	51	4	5574	4	1	FALSE	1.72068e-07	9.46371e-06	1.4832e-242
GO:0007165	signal transduction	12830	2332	51	12	3485	12	4	FALSE	0.0079842	0.0219328	0
GO:0007166	cell surface receptor signaling pathway	12830	1398	51	12	2332	12	1	FALSE	0.00211395	0.00726672	0
GO:0007154	cell communication	12830	2412	51	12	4534	12	1	FALSE	0.000507194	0.00199255	0
GO:0046914	transition metal ion binding	12830	1538	51	24	2147	24	1	FALSE	0.000316724	0.00138955	0
GO:0023052	signaling	12830	2349	51	12	8722	16	1	FALSE	8.34839e-05	0.000557855	0

## Sheet: Bcon.Expansion
ID	Name	Pop.total	Pop.term	Study.total	Study.term	Pop.family	Study.family	nparents	is.trivial	p	p.adjusted	p.min
GO:0035240	dopamine binding	12830	6	753	6	2205	99	2	FALSE	7.06742e-09	7.45292e-08	6.30722e-18
GO:0043933	macromolecular complex subunit organization	12830	120	753	25	402	56	1	FALSE	0.00835486	0.0283658	8.61305e-106
GO:0009059	macromolecule biosynthetic process	12830	1173	753	69	3257	145	2	FALSE	0.00226248	0.0092087	0
GO:0008301	DNA binding, bending	12830	51	753	23	953	93	1	FALSE	8.99632e-12	1.49082e-10	7.05481e-86
GO:0018130	heterocycle biosynthetic process	12830	1024	753	69	2423	96	2	FALSE	2.03895e-09	2.53413e-08	0
GO:0008227	G-protein coupled amine receptor activity	12830	15	753	15	514	69	1	FALSE	1.9729e-14	3.92326e-13	3.4803e-29
GO:0008233	peptidase activity	12830	453	753	20	2016	45	2	FALSE	0.000767553	0.00358535	0
GO:0008234	cysteine-type peptidase activity	12830	56	753	11	427	20	1	FALSE	5.13308e-06	3.43521e-05	1.53767e-71
GO:0008406	gonad development	12830	4	753	2	166	4	5	FALSE	0.00258605	0.0102267	3.27784e-08
GO:0043269	regulation of ion transport	12830	143	753	12	552	13	2	FALSE	6.46926e-07	5.00289e-06	1.85969e-136
GO:0008360	regulation of cell shape	12830	3	753	2	131	7	2	FALSE	0.00720753	0.0247115	2.73116e-06
GO:0008528	G-protein coupled peptide receptor activity	12830	91	753	39	514	69	2	FALSE	1.32522e-15	2.79502e-14	1.30741e-103
GO:0043229	intracellular organelle	12830	1546	753	116	1972	127	2	FALSE	5.60909e-05	0.000317392	0
GO:0000786	nucleosome	12830	46	753	23	67	23	4	FALSE	1.55141e-05	9.72774e-05	7.70841e-18
GO:0000785	chromatin	12830	52	753	23	67	23	1	FALSE	0.000664906	0.00312685	2.892e-15
GO:0008568	microtubule-severing ATPase activity	12830	1	753	1	178	1	1	FALSE	0.00561798	0.0200519	0.00561798
GO:0043234	protein complex	12830	694	753	51	850	51	1	FALSE	2.26852e-05	0.000136111	2.997e-175
GO:0043170	macromolecule metabolic process	12830	2988	753	145	4249	152	1	FALSE	2.14612e-15	4.39324e-14	0
GO:0000975	regulatory region DNA binding	12830	523	753	64	953	93	2	FALSE	0.0028296	0.0110462	4.76353e-284
GO:0060255	regulation of macromolecule metabolic process	12830	845	753	70	3243	146	2	FALSE	4.96106e-09	5.56919e-08	0
GO:0045039	protein import into mitochondrial inner membrane	12830	6	753	2	112	2	6	FALSE	0.00241313	0.00965251	4.17989e-10
GO:0001067	regulatory region nucleic acid binding	12830	523	753	64	1963	142	1	FALSE	6.84757e-07	5.23726e-06	0
GO:0001071	nucleic acid binding transcription factor activity	12830	522	753	64	11759	712	3	FALSE	4.05068e-08	4.19166e-07	0
GO:0009889	regulation of biosynthetic process	12830	759	753	68	1943	74	2	FALSE	3.17599e-22	1.00477e-20	0
GO:0051606	detection of stimulus	12830	505	753	165	2536	276	1	FALSE	2.72117e-55	3.78786e-53	0
GO:0044815	DNA packaging complex	12830	46	753	23	699	51	2	FALSE	8.85537e-17	2.12529e-15	3.56532e-73
GO:0016782	transferase activity, transferring sulfur-containing groups	12830	69	753	15	1363	46	1	FALSE	1.19003e-09	1.56276e-08	5.1695e-118
GO:0016773	phosphotransferase activity, alcohol group as acceptor	12830	680	753	28	814	28	1	FALSE	0.00591579	0.0206904	2.05921e-157
GO:0044707	single-multicellular organism process	12830	689	753	168	5185	352	2	FALSE	6.74978e-61	1.56595e-58	0
GO:0044700	single organism signaling	12830	2349	753	276	5185	352	2	FALSE	1.93924e-39	1.12476e-37	0
GO:0044699	single-organism process	12830	5185	753	352	8722	530	1	FALSE	0.000394812	0.00194886	0
GO:0051252	regulation of RNA metabolic process	12830	743	753	68	1342	74	3	FALSE	1.80286e-12	3.06047e-11	0
GO:0009987	cellular process	12830	6564	753	434	8722	530	1	FALSE	0.000105957	0.000562945	0
GO:1990104	DNA bending complex	12830	46	753	23	699	51	2	FALSE	8.85537e-17	2.12529e-15	3.56532e-73
GO:0051276	chromosome organization	12830	105	753	24	233	33	1	FALSE	0.000527467	0.00256725	4.30434e-69
GO:0044763	single-organism cellular process	12830	4534	753	325	7150	461	2	FALSE	0.000559385	0.00270369	0
GO:0051381	histamine binding	12830	4	753	4	5026	273	3	FALSE	8.52498e-06	5.54522e-05	3.76565e-14
GO:0060089	molecular transducer activity	12830	1342	753	238	11734	712	1	FALSE	3.91157e-59	6.80613e-57	0
GO:0060090	binding, bridging	12830	17	753	5	8705	487	1	FALSE	0.00189414	0.00808787	3.81758e-53
GO:0016705	oxidoreductase activity, acting on paired donors, with incorporation or reduction of molecular oxygen	12830	135	753	18	549	21	1	FALSE	2.88095e-09	3.41266e-08	2.57776e-132
GO:0016709	oxidoreductase activity, acting on paired donors, with incorporation or reduction of molecular oxygen, NAD(P)H as one donor, and incorporation of one atom of oxygen	12830	14	753	8	135	18	2	FALSE	3.81183e-05	0.000219259	2.62276e-19
GO:0044425	membrane part	12830	2249	753	284	6173	480	2	FALSE	4.76273e-26	1.84159e-24	0
GO:0044424	intracellular part	12830	1972	753	127	3393	183	2	FALSE	0.000822271	0.00379687	0
GO:0044427	chromosomal part	12830	67	753	23	525	48	2	FALSE	2.00865e-10	3.03917e-09	1.67031e-86
GO:0044446	intracellular organelle part	12830	511	753	48	1972	127	3	FALSE	0.00154868	0.00682884	0
GO:0001653	peptide receptor activity	12830	91	753	39	1226	235	2	FALSE	5.12123e-08	5.02025e-07	3.68143e-140
GO:0044448	cell cortex part	12830	14	753	8	531	30	2	FALSE	9.39919e-08	8.72245e-07	7.31393e-28
GO:0071103	DNA conformation change	12830	72	753	23	227	23	1	FALSE	2.06618e-13	3.88666e-12	4.53909e-61
GO:0051716	cellular response to stimulus	12830	2415	753	276	6660	434	2	FALSE	5.32298e-33	2.46986e-31	0
GO:0044249	cellular biosynthetic process	12830	1441	753	69	3773	125	2	FALSE	6.51158e-05	0.000362565	0
GO:0009593	detection of chemical stimulus	12830	500	753	165	636	169	2	FALSE	9.58689e-16	2.08515e-14	1.15203e-142
GO:0044271	cellular nitrogen compound biosynthetic process	12830	1030	753	69	2432	96	2	FALSE	2.28476e-09	2.78981e-08	0
GO:0044260	cellular macromolecule metabolic process	12830	2505	753	119	4168	149	2	FALSE	1.34854e-07	1.18808e-06	0
GO:0017171	serine hydrolase activity	12830	165	753	9	1992	45	1	FALSE	0.00963621	0.0324	2.43277e-246
GO:0044085	cellular component biogenesis	12830	162	753	32	433	56	1	FALSE	0.00105398	0.00476346	1.20009e-123
GO:0051920	peroxiredoxin activity	12830	7	753	6	135	18	1	FALSE	1.59198e-05	9.87845e-05	7.22374e-12
GO:0072594	establishment of protein localization to organelle	12830	32	753	2	335	2	2	FALSE	0.00886585	0.0299545	1.91828e-45
GO:0050661	NADP binding	12830	23	753	8	2017	94	2	FALSE	4.55342e-06	3.10704e-05	2.87699e-54
GO:0050660	flavin adenine dinucleotide binding	12830	64	753	8	2344	99	3	FALSE	0.0047492	0.0172159	6.35437e-127
GO:0072657	protein localization to membrane	12830	15	753	2	266	2	3	FALSE	0.00297915	0.0115194	8.2777e-25
GO:1901362	organic cyclic compound biosynthetic process	12830	1033	753	69	2460	96	2	FALSE	1.47621e-09	1.86808e-08	0
GO:1901360	organic cyclic compound metabolic process	12830	2087	753	96	4249	152	1	FALSE	0.000271972	0.0013817	0
GO:0033218	amide binding	12830	99	753	39	8705	487	1	FALSE	8.13097e-24	2.9785e-22	1.4991e-234
GO:1901338	catecholamine binding	12830	6	753	6	3768	240	1	FALSE	6.29475e-08	5.92047e-07	2.52579e-19
GO:0032774	RNA biosynthetic process	12830	808	753	69	1466	71	3	FALSE	2.04652e-16	4.74794e-15	0
GO:0080090	regulation of primary metabolic process	12830	1054	753	71	4189	152	2	FALSE	3.773e-09	4.30493e-08	0
GO:0019825	oxygen binding	12830	10	753	4	8705	487	1	FALSE	0.00155022	0.00682884	1.45989e-33
GO:0019904	protein domain specific binding	12830	26	753	15	4674	256	1	FALSE	3.60524e-13	6.60328e-12	1.67481e-69
GO:0097472	cyclin-dependent protein kinase activity	12830	26	753	6	637	41	3	FALSE	0.00430184	0.0158417	8.36739e-47
GO:0032993	protein-DNA complex	12830	51	753	23	850	51	1	FALSE	2.22344e-17	5.73154e-16	2.85115e-83
GO:0019900	kinase binding	12830	56	753	6	317	7	1	FALSE	0.000145818	0.00076308	1.09034e-63
GO:0051171	regulation of nitrogen compound metabolic process	12830	962	753	69	2394	98	2	FALSE	6.26696e-10	8.72361e-09	0
GO:0010468	regulation of gene expression	12830	754	753	68	1756	93	2	FALSE	1.37374e-09	1.77059e-08	0
GO:0010324	membrane invagination	12830	47	753	14	84	16	1	FALSE	0.00402133	0.0148875	1.07404e-24
GO:0051049	regulation of transport	12830	145	753	12	1305	33	2	FALSE	0.000101843	0.000545252	5.65407e-197
GO:0050997	quaternary ammonium group binding	12830	5	753	5	8705	487	1	FALSE	5.3747e-07	4.2509e-06	2.40346e-18
GO:0071840	cellular component organization or biogenesis	12830	433	753	56	8722	530	1	FALSE	4.23445e-08	4.27127e-07	0
GO:0071824	protein-DNA complex subunit organization	12830	50	753	23	120	25	1	FALSE	6.45662e-09	6.91355e-08	5.44611e-35
GO:0050896	response to stimulus	12830	2536	753	276	8722	530	1	FALSE	1.58697e-30	6.90334e-29	0
GO:0003008	system process	12830	521	753	165	689	168	1	FALSE	9.89883e-20	2.75583e-18	1.74846e-165
GO:0071875	adrenergic receptor signaling pathway	12830	6	753	6	1238	264	1	FALSE	8.98919e-05	0.000484998	2.02432e-16
GO:0071900	regulation of protein serine/threonine kinase activity	12830	50	753	6	398	6	2	FALSE	2.98965e-06	2.10182e-05	7.66963e-65
GO:0050789	regulation of biological process	12830	3448	753	364	8722	530	2	FALSE	1.50504e-44	1.30938e-42	0
GO:0050794	regulation of cellular process	12830	3326	753	364	6659	434	2	FALSE	1.90348e-52	2.20803e-50	0
GO:0071805	potassium ion transmembrane transport	12830	125	753	12	516	13	2	FALSE	2.77746e-07	2.32905e-06	2.06651e-123
GO:0010556	regulation of macromolecule biosynthetic process	12830	758	753	68	1261	71	3	FALSE	1.19854e-12	2.08546e-11	0
GO:1902580	single-organism cellular localization	12830	22	753	2	296	2	2	FALSE	0.00529088	0.0189817	1.07101e-33
GO:0042923	neuropeptide binding	12830	34	753	28	97	39	1	FALSE	4.31083e-10	6.3837e-09	6.08498e-27
GO:0034641	cellular nitrogen compound metabolic process	12830	2075	753	96	3741	123	2	FALSE	9.65449e-08	8.84148e-07	0
GO:0034645	cellular macromolecule biosynthetic process	12830	1161	753	69	2762	119	3	FALSE	0.000248926	0.00128335	0
GO:0034654	nucleobase-containing compound biosynthetic process	12830	982	753	69	2076	96	5	FALSE	5.20015e-07	4.16012e-06	0
GO:0003700	sequence-specific DNA binding transcription factor activity	12830	522	753	64	737	68	3	FALSE	7.35485e-07	5.5641e-06	1.84218e-192
GO:0003674	molecular_function	12830	11734	753	712	12817	753	1	FALSE	0.000829201	0.00379687	0
GO:0003677	DNA binding	12830	953	753	93	1963	142	1	FALSE	1.8156e-05	0.000110847	0
GO:0034765	regulation of ion transmembrane transport	12830	142	753	12	517	13	3	FALSE	1.28827e-06	9.33998e-06	2.61725e-131
GO:0034728	nucleosome organization	12830	50	753	23	160	26	3	FALSE	4.1017e-11	6.48815e-10	1.02456e-42
GO:0097159	organic cyclic compound binding	12830	3768	753	240	8705	487	1	FALSE	0.00354745	0.0134919	0
GO:0019219	regulation of nucleobase-containing compound metabolic process	12830	962	753	69	2105	98	4	FALSE	3.66267e-07	2.99908e-06	0
GO:1901576	organic substance biosynthetic process	12830	1464	753	69	4286	154	2	FALSE	0.00339728	0.0129918	0
GO:0042165	neurotransmitter binding	12830	45	753	39	8705	487	1	FALSE	1.98075e-43	1.53178e-41	6.88165e-122
GO:0042166	acetylcholine binding	12830	5	753	5	2239	127	3	FALSE	5.44605e-07	4.25893e-06	2.14216e-15
GO:0019438	aromatic compound biosynthetic process	12830	1014	753	69	2434	96	2	FALSE	9.65865e-10	1.31812e-08	0
GO:0042221	response to chemical	12830	631	753	169	2536	276	1	FALSE	1.15445e-42	7.79006e-41	0
GO:0030594	neurotransmitter receptor activity	12830	45	753	39	1229	235	3	FALSE	1.76453e-23	6.14055e-22	2.52416e-83
GO:2000112	regulation of cellular macromolecule biosynthetic process	12830	751	753	68	1168	69	3	FALSE	7.76834e-13	1.38635e-11	0
GO:0030674	protein binding, bridging	12830	17	753	5	4674	256	2	FALSE	0.00170187	0.00732767	1.51012e-48
GO:0004499	N,N-dimethylaniline monooxygenase activity	12830	9	753	8	14	8	1	FALSE	0.002997	0.0115244	0.0004995
GO:0004497	monooxygenase activity	12830	46	753	8	549	21	1	FALSE	0.000117632	0.000620241	3.65257e-68
GO:0004198	calcium-dependent cysteine-type endopeptidase activity	12830	14	753	11	44	11	1	FALSE	4.74617e-08	4.71905e-07	8.69899e-12
GO:0004197	cysteine-type endopeptidase activity	12830	44	753	11	340	20	2	FALSE	3.59398e-06	2.50141e-05	2.00906e-56
GO:0004175	endopeptidase activity	12830	333	753	20	427	20	1	FALSE	0.00607861	0.0211536	3.86649e-97
GO:0030291	protein serine/threonine kinase inhibitor activity	12830	5	753	2	381	6	3	FALSE	0.00202863	0.00846483	1.53462e-11
GO:0030332	cyclin binding	12830	26	753	6	4674	256	1	FALSE	0.00231497	0.00936756	1.67481e-69
GO:0004888	transmembrane signaling receptor activity	12830	1158	753	235	1221	235	1	FALSE	9.52768e-07	7.1304e-06	3.47515e-107
GO:0004871	signal transducer activity	12830	1342	753	238	2332	276	2	FALSE	1.1023e-27	4.51296e-26	0
GO:0004872	receptor activity	12830	1320	753	252	11734	712	1	FALSE	3.41716e-70	2.37834e-67	0
GO:0004952	dopamine neurotransmitter receptor activity	12830	6	753	6	516	69	4	FALSE	4.70806e-06	3.18137e-05	3.92739e-14
GO:0004984	olfactory receptor activity	12830	499	753	164	1158	235	2	FALSE	1.91989e-20	5.56768e-19	0
GO:0030036	actin cytoskeleton organization	12830	44	753	7	155	10	3	FALSE	0.00589268	0.0206904	9.78548e-40
GO:0030030	cell projection organization	12830	13	753	5	4688	364	2	FALSE	0.00209531	0.00868055	1.1986e-38
GO:0004672	protein kinase activity	12830	578	753	28	712	28	3	FALSE	0.00256743	0.010211	7.55486e-149
GO:0004693	cyclin-dependent protein serine/threonine kinase activity	12830	26	753	6	381	6	2	FALSE	5.63801e-08	5.37542e-07	7.59598e-41
GO:0065007	biological regulation	12830	3504	753	364	8722	530	1	FALSE	1.23119e-42	7.79006e-41	0
GO:0065004	protein-DNA complex assembly	12830	50	753	23	96	25	2	FALSE	1.56363e-06	1.12194e-05	1.68762e-28
GO:0090304	nucleic acid metabolic process	12830	1250	753	94	3701	147	2	FALSE	2.39011e-14	4.62087e-13	0
GO:0048856	anatomical structure development	12830	41	753	4	163	4	1	FALSE	0.00357309	0.0135156	1.6481e-39
GO:0005575	cellular_component	12830	6173	753	480	12817	753	1	FALSE	5.78315e-19	1.54811e-17	0
GO:0005581	collagen	12830	14	753	5	119	9	3	FALSE	0.00104959	0.00476346	1.69114e-18
GO:0090151	establishment of protein localization to mitochondrial membrane	12830	6	753	2	286	2	3	FALSE	0.000368053	0.00182975	1.38695e-12
GO:0090150	establishment of protein localization to membrane	12830	15	753	2	332	2	2	FALSE	0.00191097	0.00810996	2.74679e-26
GO:0005216	ion channel activity	12830	281	753	12	512	13	2	FALSE	0.00438592	0.0160663	2.42914e-152
GO:0005244	voltage-gated ion channel activity	12830	142	753	12	281	12	3	FALSE	0.00021821	0.00113339	5.49922e-84
GO:0005201	extracellular matrix structural constituent	12830	18	753	5	273	9	1	FALSE	7.51134e-05	0.000414912	1.60023e-28
GO:0005160	transforming growth factor beta receptor binding	12830	4	753	3	27	3	1	FALSE	0.00136752	0.00614061	5.69801e-05
GO:0005249	voltage-gated potassium channel activity	12830	96	753	12	147	12	2	FALSE	0.00466081	0.0169839	8.90557e-41
GO:0005261	cation channel activity	12830	189	753	12	443	12	2	FALSE	2.95894e-05	0.000174527	1.37715e-130
GO:0005267	potassium channel activity	12830	119	753	12	195	12	3	FALSE	0.0021237	0.00874611	4.05527e-56
GO:0005938	cell cortex	12830	15	753	8	847	44	2	FALSE	1.36622e-07	1.18861e-06	1.78812e-32
GO:0006139	nucleobase-containing compound metabolic process	12830	2011	753	96	4198	152	5	FALSE	8.38568e-05	0.000459562	0
GO:0005758	mitochondrial intermembrane space	12830	6	753	2	64	2	3	FALSE	0.00744048	0.0253852	1.33379e-08
GO:0005694	chromosome	12830	84	753	23	436	42	1	FALSE	5.35602e-08	5.17749e-07	3.32335e-92
GO:0005829	cytosol	12830	23	753	5	531	30	1	FALSE	0.00669604	0.0230715	8.81516e-41
GO:0005833	hemoglobin complex	12830	4	753	4	694	51	2	FALSE	2.60796e-05	0.00015514	1.0436e-10
GO:0006626	protein targeting to mitochondrion	12830	8	753	2	119	2	5	FALSE	0.00398804	0.0148432	1.27511e-12
GO:0006468	protein phosphorylation	12830	580	753	28	1069	29	2	FALSE	3.82584e-07	3.09626e-06	3.1201E-319
GO:0006464	cellular protein modification process	12830	938	753	29	1331	29	2	FALSE	3.43746e-05	0.000201048	0
GO:0006334	nucleosome assembly	12830	50	753	23	104	25	4	FALSE	2.17331e-07	1.84466e-06	6.81706e-31
GO:0006333	chromatin assembly or disassembly	12830	52	753	23	94	24	1	FALSE	1.04212e-06	7.67048e-06	1.0422e-27
GO:0006323	DNA packaging	12830	51	753	23	423	56	3	FALSE	1.0753e-09	1.43924e-08	4.09049e-67
GO:0015079	potassium ion transmembrane transporter activity	12830	125	753	12	307	12	3	FALSE	1.49669e-05	9.46998e-05	1.69686e-89
GO:0006355	regulation of transcription, DNA-templated	12830	736	753	68	825	69	4	FALSE	0.00268427	0.0105551	6.20416e-122
GO:0006351	transcription, DNA-templated	12830	796	753	69	1827	91	3	FALSE	1.46617e-10	2.26768e-09	0
GO:0006259	DNA metabolic process	12830	227	753	23	2519	119	2	FALSE	0.000255541	0.00130777	0
GO:0032501	multicellular organismal process	12830	695	753	168	8722	530	1	FALSE	5.54111e-62	1.92831e-59	0
GO:0007049	cell cycle	12830	89	753	19	4534	325	1	FALSE	1.16558e-05	7.51153e-05	1.47367e-189
GO:0045137	development of primary sexual characteristics	12830	4	753	2	145	2	3	FALSE	0.000574713	0.00275862	5.66052e-08
GO:0007165	signal transduction	12830	2332	753	276	3485	364	4	FALSE	6.08856e-05	0.000341745	0
GO:0007166	cell surface receptor signaling pathway	12830	1398	753	264	2332	276	1	FALSE	7.8219e-48	7.7772e-46	0
GO:0007154	cell communication	12830	2412	753	276	4534	325	1	FALSE	5.43602e-36	2.70248e-34	0
GO:0032156	septin cytoskeleton	12830	8	753	8	224	19	1	FALSE	5.45579e-10	7.74945e-09	7.21837e-15
GO:0006996	organelle organization	12830	233	753	33	6623	450	2	FALSE	3.79116e-05	0.000219259	0
GO:0006813	potassium ion transport	12830	127	753	12	345	12	2	FALSE	4.39544e-06	3.02894e-05	5.89735e-98
GO:0006898	receptor-mediated endocytosis	12830	33	753	14	47	14	1	FALSE	0.00239668	0.00964212	2.92703e-12
GO:0006897	endocytosis	12830	47	753	14	164	14	2	FALSE	5.17662e-09	5.71894e-08	3.12336e-42
GO:0055114	oxidation-reduction process	12830	565	753	21	1955	24	1	FALSE	2.89292e-09	3.41266e-08	0
GO:0006725	cellular aromatic compound metabolic process	12830	2064	753	96	3713	123	1	FALSE	1.11093e-07	9.91293e-07	0
GO:0022838	substrate-specific channel activity	12830	281	753	12	544	13	2	FALSE	0.00222745	0.00911944	6.83688e-163
GO:0022832	voltage-gated channel activity	12830	142	753	12	218	12	2	FALSE	0.00492385	0.0177565	1.07211e-60
GO:0038003	opioid receptor signaling pathway	12830	4	753	4	1238	264	1	FALSE	0.00203107	0.00846483	1.02668e-11
GO:0022843	voltage-gated cation channel activity	12830	124	753	12	207	12	2	FALSE	0.00170558	0.00732767	5.12645e-60
GO:0016301	kinase activity	12830	688	753	28	836	28	2	FALSE	0.00386726	0.014471	8.6556e-169
GO:0016310	phosphorylation	12830	711	753	28	1644	32	1	FALSE	2.08424e-07	1.79091e-06	0
GO:0022803	passive transmembrane transporter activity	12830	281	753	12	594	13	1	FALSE	0.00082518	0.00379687	1.11484e-177
GO:0031497	chromatin assembly	12830	50	753	23	134	32	3	FALSE	5.80109e-06	3.8453e-05	5.05783e-38
GO:0007606	sensory perception of chemical stimulus	12830	502	753	165	517	165	1	FALSE	0.0028409	0.0110462	3.18552e-29
GO:2001141	regulation of RNA biosynthetic process	12830	743	753	68	823	69	4	FALSE	0.00571131	0.020281	2.22182e-113
GO:0016192	vesicle-mediated transport	12830	164	753	14	1299	33	1	FALSE	1.44588e-05	9.23243e-05	3.57962e-213
GO:0016209	antioxidant activity	12830	28	753	6	11734	712	1	FALSE	0.00583025	0.0205982	3.57809e-85
GO:0038024	cargo receptor activity	12830	33	753	14	1320	252	2	FALSE	0.00152111	0.00678648	1.36429e-66
GO:0038023	signaling receptor activity	12830	1221	753	235	1441	255	2	FALSE	8.57383e-05	0.000466202	1.29573e-266
GO:0016021	integral component of membrane	12830	2055	753	279	2249	284	2	FALSE	3.08384e-07	2.55518e-06	3.64035e-286
GO:0016020	membrane	12830	3281	753	316	6173	480	1	FALSE	3.18012e-09	3.68894e-08	0
GO:0031326	regulation of cellular biosynthetic process	12830	758	753	68	1740	72	3	FALSE	6.23932e-21	1.88807e-19	0
GO:0046914	transition metal ion binding	12830	1538	753	71	2147	84	1	FALSE	0.00377521	0.014203	0
GO:0016070	RNA metabolic process	12830	1027	753	71	2519	119	2	FALSE	1.60383e-05	9.87845e-05	0
GO:0038170	somatostatin signaling pathway	12830	4	753	4	57	4	2	FALSE	2.53158e-06	1.79794e-05	2.53158e-06
GO:0038169	somatostatin receptor signaling pathway	12830	4	753	4	1238	264	1	FALSE	0.00203107	0.00846483	1.02668e-11
GO:0022607	cellular component assembly	12830	131	753	32	433	56	2	FALSE	6.41274e-06	4.21063e-05	1.27402e-114
GO:0007268	synaptic transmission	12830	53	753	39	62	39	1	FALSE	4.02823e-05	0.000229807	4.92936e-11
GO:0007267	cell-cell signaling	12830	62	753	39	2413	276	2	FALSE	8.59697e-23	2.84928e-21	1.32622e-124
GO:0007218	neuropeptide signaling pathway	12830	62	753	30	1238	264	1	FALSE	1.04698e-06	7.67048e-06	2.6537e-106
GO:0007213	G-protein coupled acetylcholine receptor signaling pathway	12830	5	753	5	1238	264	1	FALSE	0.000427941	0.00209751	4.15997e-14
GO:0007212	dopamine receptor signaling pathway	12830	8	753	6	1238	264	1	FALSE	0.00169592	0.00732767	7.47477e-21
GO:0007186	G-protein coupled receptor signaling pathway	12830	1238	753	264	1398	264	1	FALSE	2.82192e-16	6.33566e-15	3.18651e-215
GO:0008188	neuropeptide receptor activity	12830	34	753	28	130	52	4	FALSE	5.31364e-09	5.77858e-08	4.52733e-32
GO:0008076	voltage-gated potassium channel complex	12830	60	753	12	230	12	3	FALSE	4.0953e-08	4.19166e-07	7.78349e-57
GO:0008083	growth factor activity	12830	66	753	6	218	6	1	FALSE	0.000653277	0.00309307	1.50586e-57
GO:0008093	cytoskeletal adaptor activity	12830	11	753	5	160	12	2	FALSE	0.000353396	0.00176952	3.22479e-17
GO:0031227	intrinsic component of endoplasmic reticulum membrane	12830	23	753	5	78	5	3	FALSE	0.0015939	0.00697708	2.89844e-20
GO:0015672	monovalent inorganic cation transport	12830	268	753	12	404	12	1	FALSE	0.00667047	0.0230715	1.99707e-111
GO:0031224	intrinsic component of membrane	12830	2079	753	284	2249	284	1	FALSE	4.06917e-11	6.48815e-10	7.39564e-261
GO:0015669	gas transport	12830	9	753	4	860	19	1	FALSE	2.0106e-05	0.000121685	1.47068e-21
GO:0046332	SMAD binding	12830	4	753	3	4674	256	1	FALSE	0.000623557	0.00297257	5.03517e-14
GO:0031105	septin complex	12830	8	753	8	698	51	4	FALSE	4.74394e-10	6.87871e-09	7.45009e-19
GO:0023052	signaling	12830	2349	753	276	8722	530	1	FALSE	6.13184e-37	3.28289e-35	0
GO:0046483	heterocycle metabolic process	12830	2063	753	96	3713	123	1	FALSE	1.07631e-07	9.72869e-07	0
GO:0015464	acetylcholine receptor activity	12830	5	753	5	1158	235	3	FALSE	0.000332623	0.00167758	5.81291e-14

## Sheet: Bcon.Contraction
ID	Name	Pop.total	Pop.term	Study.total	Study.term	Pop.family	Study.family	nparents	is.trivial	p	p.adjusted	p.min
GO:0052547	regulation of peptidase activity	12830	74	2558	35	668	145	2	FALSE	1.59078e-07	1.81921e-06	2.04327e-100
GO:0052548	regulation of endopeptidase activity	12830	65	2558	35	341	130	2	FALSE	0.00316651	0.0159879	1.32202e-71
GO:0000079	regulation of cyclin-dependent protein serine/threonine kinase activity	12830	19	2558	7	79	11	3	FALSE	0.00302385	0.0155016	1.13144e-18
GO:0000118	histone deacetylase complex	12830	4	2558	4	155	23	2	FALSE	0.000382836	0.00253581	4.32338e-08
GO:0052689	carboxylic ester hydrolase activity	12830	29	2558	13	464	80	1	FALSE	0.000310758	0.0021214	1.01287e-46
GO:0000166	nucleotide binding	12830	2004	2558	533	2089	545	2	FALSE	0.00520336	0.0245144	1.01728e-153
GO:0000165	MAPK cascade	12830	37	2558	18	607	172	2	FALSE	0.00549951	0.0255498	4.43723e-60
GO:0009055	electron carrier activity	12830	133	2558	53	11734	2379	1	FALSE	1.60591e-07	1.82094e-06	1.828852984E-315
GO:0000323	lytic vacuole	12830	7	2558	3	207	9	1	FALSE	0.00184509	0.0102864	3.42898e-13
GO:0009169	purine ribonucleoside monophosphate catabolic process	12830	227	2558	59	247	59	3	FALSE	0.00329243	0.0164376	7.50609e-30
GO:0009164	nucleoside catabolic process	12830	652	2558	147	768	149	5	FALSE	7.88728e-10	1.24155e-08	6.38594e-141
GO:0009166	nucleotide catabolic process	12830	657	2558	147	764	148	2	FALSE	4.3052e-10	6.85757e-09	9.60616e-134
GO:0009154	purine ribonucleotide catabolic process	12830	651	2558	147	699	147	3	FALSE	7.6096e-06	6.48513e-05	1.8892e-75
GO:0009158	ribonucleoside monophosphate catabolic process	12830	227	2558	59	252	59	2	FALSE	0.000856957	0.0051649	4.90083e-35
GO:0009143	nucleoside triphosphate catabolic process	12830	651	2558	147	675	147	2	FALSE	0.00244983	0.012956	1.17244e-44
GO:0009141	nucleoside triphosphate metabolic process	12830	669	2558	147	769	149	1	FALSE	3.43726e-08	4.33873e-07	2.00413e-128
GO:0009128	purine nucleoside monophosphate catabolic process	12830	227	2558	59	247	59	2	FALSE	0.00329243	0.0164376	7.50609e-30
GO:0009116	nucleoside metabolic process	12830	695	2558	147	1106	175	4	FALSE	2.77679e-11	5.38456e-10	4.79171133E-316
GO:0061135	endopeptidase regulator activity	12830	64	2558	35	341	130	3	FALSE	0.00216811	0.0117446	5.63383e-71
GO:0061134	peptidase regulator activity	12830	73	2558	35	636	148	4	FALSE	6.90162e-07	6.84028e-06	7.32571e-98
GO:0008271	secondary active sulfate transmembrane transporter activity	12830	8	2558	7	92	26	2	FALSE	0.000483204	0.00306411	1.07433e-11
GO:0008301	DNA binding, bending	12830	51	2558	9	953	64	1	FALSE	0.00499736	0.0238803	7.05481e-86
GO:0043412	macromolecule modification	12830	988	2558	240	2988	467	1	FALSE	3.20624e-19	1.04633e-17	0
GO:0018108	peptidyl-tyrosine phosphorylation	12830	441	2558	178	580	197	2	FALSE	9.75004e-10	1.49949e-08	5.00751e-138
GO:0070011	peptidase activity, acting on L-amino acid peptides	12830	427	2558	137	453	138	1	FALSE	0.000759697	0.00464144	7.32255e-43
GO:0043434	response to peptide hormone	12830	4	2558	3	61	4	2	FALSE	0.000438819	0.00282279	1.91624e-06
GO:0008233	peptidase activity	12830	453	2558	138	2016	471	2	FALSE	4.5127e-05	0.000355176	0
GO:0008236	serine-type peptidase activity	12830	165	2558	79	427	137	2	FALSE	3.11858e-08	4.05113e-07	4.88796e-123
GO:0035639	purine ribonucleoside triphosphate binding	12830	1379	2558	439	2342	584	2	FALSE	3.00071e-21	1.18087e-19	0
GO:0035590	purinergic nucleotide receptor signaling pathway	12830	28	2558	21	33	21	1	FALSE	0.00333704	0.0165369	4.21344e-06
GO:0035589	G-protein coupled purinergic nucleotide receptor signaling pathway	12830	28	2558	21	33	21	2	FALSE	0.00333704	0.0165369	4.21344e-06
GO:0043269	regulation of ion transport	12830	143	2558	77	552	171	2	FALSE	1.97471e-11	3.94352e-10	1.85969e-136
GO:0070098	chemokine-mediated signaling pathway	12830	12	2558	12	31	18	1	FALSE	0.000131547	0.000961804	7.08614e-09
GO:0043228	non-membrane-bounded organelle	12830	436	2558	91	1546	159	1	FALSE	4.04017e-16	1.10321e-14	0
GO:0043232	intracellular non-membrane-bounded organelle	12830	436	2558	91	1546	159	2	FALSE	4.04017e-16	1.10321e-14	0
GO:0043234	protein complex	12830	694	2558	185	850	187	1	FALSE	2.30443e-16	6.85183e-15	2.997e-175
GO:0043167	ion binding	12830	3888	2558	848	8705	1510	1	FALSE	4.30248e-23	1.91891e-21	0
GO:0043168	anion binding	12830	1919	2558	502	3888	848	1	FALSE	5.37841e-11	9.46883e-10	0
GO:0008484	sulfuric ester hydrolase activity	12830	17	2558	9	464	80	1	FALSE	0.000660525	0.00409159	2.23405e-31
GO:0043086	negative regulation of catalytic activity	12830	108	2558	44	4288	933	3	FALSE	5.1814e-06	4.56099e-05	2.68373e-218
GO:0018208	peptidyl-proline modification	12830	15	2558	11	506	189	1	FALSE	0.00453831	0.0218427	4.4181e-29
GO:0018212	peptidyl-tyrosine modification	12830	441	2558	178	506	189	1	FALSE	0.00012031	0.000886382	1.03011e-83
GO:0018193	peptidyl-amino acid modification	12830	506	2558	189	938	239	1	FALSE	1.64973e-20	5.96577e-19	3.06055e-280
GO:0016575	histone deacetylation	12830	8	2558	7	44	7	2	FALSE	2.08765e-07	2.34729e-06	5.6423e-09
GO:0016594	glycine binding	12830	4	2558	4	2231	397	2	FALSE	0.00099026	0.00586269	9.71363e-13
GO:0016597	amino acid binding	12830	34	2558	11	66	12	1	FALSE	0.0019711	0.0108981	1.42713e-19
GO:0051606	detection of stimulus	12830	505	2558	228	2536	880	1	FALSE	3.56534e-08	4.45834e-07	0
GO:0051604	protein maturation	12830	529	2558	141	2672	441	2	FALSE	1.57645e-11	3.19589e-10	0
GO:0036211	protein modification process	12830	938	2558	239	1833	394	2	FALSE	1.28452e-05	0.000106751	0
GO:0016459	myosin complex	12830	40	2558	30	715	189	3	FALSE	4.93966e-11	8.81235e-10	1.66783e-66
GO:0016482	cytoplasmic transport	12830	108	2558	44	264	80	1	FALSE	0.00173662	0.00984577	5.442e-77
GO:0016491	oxidoreductase activity	12830	549	2558	142	4288	932	2	FALSE	0.00772303	0.0345793	0
GO:0016502	nucleotide receptor activity	12830	28	2558	21	3076	1042	2	FALSE	9.49643e-06	7.94139e-05	7.4826e-69
GO:0016787	hydrolase activity	12830	1992	2558	471	4287	932	1	FALSE	0.00274302	0.0143587	0
GO:0016782	transferase activity, transferring sulfur-containing groups	12830	69	2558	23	1363	274	1	FALSE	0.00565582	0.0260948	5.1695e-118
GO:0016773	phosphotransferase activity, alcohol group as acceptor	12830	680	2558	205	814	208	1	FALSE	3.07375e-15	8.06406e-14	2.05921e-157
GO:0016772	transferase activity, transferring phosphorus-containing groups	12830	814	2558	208	1363	274	1	FALSE	2.87506e-10	4.69125e-09	0
GO:0044707	single-multicellular organism process	12830	689	2558	256	5185	1458	2	FALSE	1.94628e-08	2.63043e-07	0
GO:0036094	small molecule binding	12830	2089	2558	545	8705	1510	1	FALSE	1.12891e-31	7.55239e-30	0
GO:0044700	single organism signaling	12830	2349	2558	854	5185	1458	2	FALSE	2.61824e-33	1.94622e-31	0
GO:0044699	single-organism process	12830	5185	2558	1458	8722	2044	1	FALSE	4.16739e-37	3.48498e-35	0
GO:0016811	hydrolase activity, acting on carbon-nitrogen (but not peptide) bonds, in linear amides	12830	29	2558	12	70	15	1	FALSE	0.000848417	0.00513657	2.46924e-20
GO:0051234	establishment of localization	12830	1302	2558	385	8722	2044	2	FALSE	1.77269e-08	2.42026e-07	0
GO:0016859	cis-trans isomerase activity	12830	15	2558	11	91	18	1	FALSE	6.5316e-07	6.52185e-06	1.82368e-17
GO:0051276	chromosome organization	12830	105	2558	18	233	22	1	FALSE	0.000257453	0.00179254	4.30434e-69
GO:0016835	carbon-oxygen lyase activity	12830	58	2558	19	126	26	1	FALSE	0.0018412	0.0102864	2.45744e-37
GO:0044763	single-organism cellular process	12830	4534	2558	1307	7150	1696	2	FALSE	6.54984e-43	6.7413e-41	0
GO:0016892	endoribonuclease activity, producing 3'-phosphomonoesters	12830	13	2558	10	25	10	2	FALSE	8.7495e-05	0.000661403	1.92297e-07
GO:0016894	endonuclease activity, active with either ribo- or deoxyribonucleic acids and producing 3'-phosphomonoesters	12830	14	2558	10	43	10	1	FALSE	5.22079e-07	5.33238e-06	1.27585e-11
GO:0016877	ligase activity, forming carbon-sulfur bonds	12830	6	2558	3	213	15	1	FALSE	0.00502435	0.0239238	8.27762e-12
GO:0051346	negative regulation of hydrolase activity	12830	73	2558	35	2002	471	3	FALSE	2.91429e-06	2.6526e-05	1.66166e-135
GO:0071375	cellular response to peptide hormone stimulus	12830	4	2558	3	61	4	3	FALSE	0.000438819	0.00282279	1.91624e-06
GO:0060089	molecular transducer activity	12830	1342	2558	590	11734	2379	1	FALSE	5.68151e-99	3.80093e-96	0
GO:0016705	oxidoreductase activity, acting on paired donors, with incorporation or reduction of molecular oxygen	12830	135	2558	54	549	142	1	FALSE	2.11446e-05	0.00017043	2.57776e-132
GO:0016712	oxidoreductase activity, acting on paired donors, with incorporation or reduction of molecular oxygen, reduced flavin or flavoprotein as one donor, and incorporation of one atom of oxygen	12830	12	2558	12	135	54	2	FALSE	7.41746e-06	6.3619e-05	2.16248e-17
GO:0071345	cellular response to cytokine stimulus	12830	31	2558	18	115	24	2	FALSE	2.53402e-08	3.32404e-07	9.31678e-29
GO:0044425	membrane part	12830	2249	2558	827	6173	1448	2	FALSE	8.57703e-76	2.86902e-73	0
GO:0044430	cytoskeletal part	12830	137	2558	68	598	106	2	FALSE	9.23965e-25	4.26298e-23	4.37289e-139
GO:0001637	G-protein coupled chemoattractant receptor activity	12830	12	2558	12	91	30	1	FALSE	2.74145e-07	2.98216e-06	3.16955e-15
GO:0044446	intracellular organelle part	12830	511	2558	94	1972	187	3	FALSE	4.5494e-14	1.06791e-12	0
GO:0017076	purine nucleotide binding	12830	1529	2558	469	2004	533	1	FALSE	5.67739e-15	1.43327e-13	0
GO:0044459	plasma membrane part	12830	230	2558	141	5168	1244	3	FALSE	7.13837e-35	5.61831e-33	0
GO:0044456	synapse part	12830	59	2558	32	6173	1448	2	FALSE	2.86875e-07	3.09548e-06	4.20243e-144
GO:0009259	ribonucleotide metabolic process	12830	702	2558	147	764	148	2	FALSE	1.48305e-05	0.000121737	7.09753e-93
GO:0009261	ribonucleotide catabolic process	12830	651	2558	147	723	148	3	FALSE	5.7023e-07	5.7366e-06	3.29352e-101
GO:0044462	external encapsulating structure part	12830	12	2558	7	3393	582	2	FALSE	0.00150912	0.00866609	2.09792e-34
GO:0001614	purinergic nucleotide receptor activity	12830	28	2558	21	1534	469	4	FALSE	1.3154e-06	1.23944e-05	2.44733e-60
GO:0009314	response to radiation	12830	6	2558	6	10	6	1	FALSE	0.0047619	0.0228367	0.0047619
GO:0001882	nucleoside binding	12830	1502	2558	446	3859	714	4	FALSE	2.40084e-45	3.21233e-43	0
GO:0051716	cellular response to stimulus	12830	2415	2558	847	6660	1580	2	FALSE	4.73799e-59	1.05657e-56	0
GO:0044248	cellular catabolic process	12830	846	2558	153	3744	540	2	FALSE	0.000444235	0.00284396	0
GO:0009593	detection of chemical stimulus	12830	500	2558	223	636	254	2	FALSE	1.87175e-06	1.73916e-05	1.15203e-142
GO:0044270	cellular nitrogen compound catabolic process	12830	693	2558	148	2221	232	2	FALSE	2.25039e-27	1.36416e-25	0
GO:0044267	cellular protein metabolic process	12830	1331	2558	251	2955	466	2	FALSE	1.98448e-05	0.000160923	0
GO:0002020	protease binding	12830	73	2558	35	317	52	1	FALSE	3.27425e-14	7.82312e-13	9.64599e-74
GO:0009611	response to wounding	12830	27	2558	10	153	24	1	FALSE	0.00218989	0.0118148	1.28743e-30
GO:0017171	serine hydrolase activity	12830	165	2558	79	1992	471	1	FALSE	8.98977e-13	2.00472e-11	2.43277e-246
GO:0044092	negative regulation of molecular function	12830	109	2558	45	11734	2379	2	FALSE	4.15457e-07	4.37701e-06	6.4332e-268
GO:0017153	sodium:dicarboxylate symporter activity	12830	7	2558	7	21	7	3	FALSE	8.59993e-06	7.23692e-05	8.59993e-06
GO:1901565	organonitrogen compound catabolic process	12830	698	2558	149	1164	192	2	FALSE	1.48962e-08	2.07615e-07	0
GO:0019538	protein metabolic process	12830	1783	2558	393	4186	693	2	FALSE	1.99027e-16	6.05223e-15	0
GO:0010951	negative regulation of endopeptidase activity	12830	64	2558	35	341	130	3	FALSE	0.00216811	0.0117446	5.63383e-71
GO:1901363	heterocyclic compound binding	12830	3758	2558	699	8705	1510	1	FALSE	0.00390779	0.0190132	0
GO:1901361	organic cyclic compound catabolic process	12830	698	2558	148	2279	257	2	FALSE	1.28139e-21	5.35781e-20	0
GO:0033218	amide binding	12830	99	2558	30	8705	1510	1	FALSE	0.00102863	0.00606305	1.4991e-234
GO:0072523	purine-containing compound catabolic process	12830	651	2558	147	779	149	6	FALSE	7.04469e-11	1.20844e-09	1.86393e-150
GO:0072521	purine-containing compound metabolic process	12830	707	2558	147	2209	247	5	FALSE	2.55686e-21	1.03669e-19	0
GO:1901292	nucleoside phosphate catabolic process	12830	657	2558	147	891	166	4	FALSE	2.62073e-07	2.89797e-06	5.17172e-222
GO:0072348	sulfur compound transport	12830	8	2558	7	860	245	1	FALSE	0.000865523	0.00519314	1.39224e-19
GO:0032784	regulation of DNA-templated transcription, elongation	12830	6	2558	3	738	42	2	FALSE	0.00304722	0.0155618	4.54824e-15
GO:0032787	monocarboxylic acid metabolic process	12830	46	2558	11	204	23	1	FALSE	0.00402569	0.0195159	7.69036e-47
GO:1901265	nucleoside phosphate binding	12830	2004	2558	533	3768	699	2	FALSE	8.04248e-44	8.96736e-42	0
GO:0032879	regulation of localization	12830	151	2558	78	4415	1203	2	FALSE	8.6079e-11	1.4579e-09	4.76682e-285
GO:0097367	carbohydrate derivative binding	12830	1553	2558	452	8705	1510	1	FALSE	1.21119e-37	1.08038e-35	0
GO:0019955	cytokine binding	12830	33	2558	17	4674	637	1	FALSE	2.18836e-07	2.44002e-06	7.72917e-85
GO:0019956	chemokine binding	12830	12	2558	12	33	17	1	FALSE	1.744e-05	0.000142285	2.81835e-09
GO:1901136	carbohydrate derivative catabolic process	12830	667	2558	148	1080	184	2	FALSE	2.35398e-09	3.43511e-08	3.8385836493454E-311
GO:0019966	interleukin-1 binding	12830	4	2558	4	67	19	2	FALSE	0.00505688	0.0239933	1.30467e-06
GO:0019866	organelle inner membrane	12830	30	2558	8	1972	187	3	FALSE	0.00528172	0.0247096	4.70689e-67
GO:0019882	antigen processing and presentation	12830	18	2558	13	73	25	1	FALSE	0.000178767	0.00127909	1.81846e-17
GO:0051179	localization	12830	1324	2558	385	8722	2044	1	FALSE	1.46806e-07	1.70806e-06	0
GO:0051169	nuclear transport	12830	71	2558	44	264	80	1	FALSE	4.67677e-11	8.57194e-10	3.20422e-66
GO:0033558	protein deacetylase activity	12830	8	2558	7	16	7	2	FALSE	0.000699301	0.00429204	7.77001e-05
GO:0010466	negative regulation of peptidase activity	12830	73	2558	35	453	138	3	FALSE	0.000460787	0.00293587	2.63606e-86
GO:0051049	regulation of transport	12830	145	2558	78	1305	383	2	FALSE	4.87398e-11	8.81235e-10	5.65407e-197
GO:0071944	cell periphery	12830	527	2558	212	3393	582	1	FALSE	2.78865e-44	3.39201e-42	0
GO:0033764	steroid dehydrogenase activity, acting on the CH-OH group of donors, NAD or NADP as acceptor	12830	4	2558	4	52	8	2	FALSE	0.000258565	0.00179254	3.69379e-06
GO:0071824	protein-DNA complex subunit organization	12830	50	2558	9	120	10	1	FALSE	0.00159951	0.00910702	5.44611e-35
GO:0050896	response to stimulus	12830	2536	2558	880	8722	2044	1	FALSE	1.73815e-54	3.32235e-52	0
GO:0003008	system process	12830	521	2558	234	689	256	1	FALSE	4.52516e-15	1.16436e-13	1.74846e-165
GO:0050789	regulation of biological process	12830	3448	2558	1020	8722	2044	2	FALSE	9.55393e-28	6.08722e-26	0
GO:0050794	regulation of cellular process	12830	3326	2558	978	6659	1589	2	FALSE	1.37729e-26	7.08773e-25	0
GO:0071805	potassium ion transmembrane transport	12830	125	2558	54	516	164	2	FALSE	0.00136978	0.00800334	2.06651e-123
GO:0071804	cellular potassium ion transport	12830	125	2558	54	4534	1307	2	FALSE	0.000358045	0.00240494	9.20065e-248
GO:1902495	transmembrane transporter complex	12830	77	2558	52	2666	913	3	FALSE	1.54899e-09	2.3287e-08	7.11147e-151
GO:0034097	response to cytokine	12830	31	2558	18	115	24	1	FALSE	2.53402e-08	3.32404e-07	9.31678e-29
GO:1902358	sulfate transmembrane transport	12830	8	2558	7	516	164	2	FALSE	0.00175075	0.00988401	8.47236e-18
GO:0042597	periplasmic space	12830	12	2558	7	3393	582	1	FALSE	0.00150912	0.00866609	2.09792e-34
GO:0042611	MHC protein complex	12830	16	2558	12	758	233	2	FALSE	0.000296044	0.00203132	2.06604e-33
GO:0003824	catalytic activity	12830	4287	2558	932	11890	2394	2	FALSE	0.000591909	0.00370081	0
GO:0034655	nucleobase-containing compound catabolic process	12830	678	2558	147	2024	226	5	FALSE	6.05145e-25	2.89173e-23	0
GO:0042278	purine nucleoside metabolic process	12830	680	2558	147	720	147	2	FALSE	8.07159e-05	0.000617122	1.25221e-66
GO:0003774	motor activity	12830	103	2558	63	825	212	1	FALSE	2.41918e-16	7.03667e-15	3.07958e-134
GO:0097060	synaptic membrane	12830	34	2558	32	255	141	2	FALSE	1.51705e-07	1.74984e-06	4.44704e-43
GO:0003674	molecular_function	12830	11734	2558	2379	12817	2551	1	FALSE	0.000229515	0.00161627	0
GO:0034762	regulation of transmembrane transport	12830	142	2558	77	3865	1114	3	FALSE	9.12386e-11	1.52596e-09	1.56412e-263
GO:0034765	regulation of ion transmembrane transport	12830	142	2558	77	517	164	3	FALSE	3.3927e-11	6.4849e-10	2.61725e-131
GO:0042454	ribonucleoside catabolic process	12830	652	2558	147	686	147	2	FALSE	0.00021797	0.00154309	2.49018e-58
GO:0097159	organic cyclic compound binding	12830	3768	2558	699	8705	1510	1	FALSE	0.00522703	0.0245395	0
GO:0034702	ion channel complex	12830	77	2558	52	2055	779	2	FALSE	7.71285e-08	9.29712e-07	5.03028e-142
GO:0004089	carbonate dehydratase activity	12830	14	2558	13	50	19	1	FALSE	9.09233e-07	8.8156e-06	1.06627e-12
GO:0019213	deacetylase activity	12830	9	2558	7	1992	471	1	FALSE	0.000910342	0.0054135	7.48202e-25
GO:0042060	wound healing	12830	18	2558	10	27	10	1	FALSE	0.00518688	0.0245144	2.13364e-07
GO:1901575	organic substance catabolic process	12830	901	2558	174	4257	705	2	FALSE	0.00772736	0.0345793	0
GO:0019439	aromatic compound catabolic process	12830	690	2558	148	2210	232	2	FALSE	2.34496e-27	1.36416e-25	0
GO:1901658	glycosyl compound catabolic process	12830	652	2558	147	944	174	3	FALSE	2.68073e-07	2.94001e-06	9.1038e-253
GO:1901657	glycosyl compound metabolic process	12830	695	2558	147	4644	828	2	FALSE	0.00839707	0.0374509	0
GO:0042221	response to chemical	12830	631	2558	249	2536	880	1	FALSE	0.00229189	0.012299	0
GO:1901682	sulfur compound transmembrane transporter activity	12830	9	2558	7	594	189	1	FALSE	0.00585395	0.0268239	4.18921e-20
GO:0004407	histone deacetylase activity	12830	8	2558	7	29	12	3	FALSE	0.00325222	0.0163589	2.32984e-07
GO:0004364	glutathione transferase activity	12830	7	2558	6	22	6	1	FALSE	9.38174e-05	0.000705212	5.86359e-06
GO:0004435	phosphatidylinositol phospholipase C activity	12830	16	2558	14	20	14	1	FALSE	0.00309598	0.0156982	0.000206398
GO:0004540	ribonuclease activity	12830	34	2558	10	85	10	2	FALSE	4.19052e-05	0.00033177	1.62557e-24
GO:0004521	endoribonuclease activity	12830	24	2558	10	53	10	3	FALSE	0.000100582	0.000751835	1.28328e-15
GO:0004522	pancreatic ribonuclease activity	12830	10	2558	10	13	10	1	FALSE	0.0034965	0.0172632	0.0034965
GO:0004519	endonuclease activity	12830	43	2558	10	85	10	1	FALSE	0.000612731	0.00381318	3.01316e-25
GO:0004602	glutathione peroxidase activity	12830	5	2558	5	14	6	1	FALSE	0.002997	0.015423	0.0004995
GO:0030414	peptidase inhibitor activity	12830	73	2558	35	472	143	4	FALSE	0.000425745	0.00277876	1.01136e-87
GO:0048013	ephrin receptor signaling pathway	12830	12	2558	12	43	18	1	FALSE	1.21027e-06	1.15668e-05	6.51947e-11
GO:0048038	quinone binding	12830	11	2558	5	202	20	1	FALSE	0.00180852	0.0101672	2.30485e-18
GO:0004175	endopeptidase activity	12830	333	2558	130	427	137	1	FALSE	2.97693e-10	4.79896e-09	3.86649e-97
GO:0030212	hyaluronan metabolic process	12830	4	2558	4	12	4	1	FALSE	0.0020202	0.0111236	0.0020202
GO:0047961	glycine N-acyltransferase activity	12830	2	2558	2	37	2	1	FALSE	0.0015015	0.00866609	0.0015015
GO:0004252	serine-type endopeptidase activity	12830	146	2558	78	352	131	2	FALSE	1.07776e-07	1.27615e-06	4.3092e-103
GO:0030286	dynein complex	12830	16	2558	15	162	23	2	FALSE	1.36744e-14	3.38821e-13	1.99921e-22
GO:0030312	external encapsulating structure	12830	12	2558	7	3393	582	2	FALSE	0.00150912	0.00866609	2.09792e-34
GO:0004890	GABA-A receptor activity	12830	13	2558	13	17	13	1	FALSE	0.000420168	0.00276938	0.000420168
GO:0004888	transmembrane signaling receptor activity	12830	1158	2558	550	1221	551	1	FALSE	5.53775e-16	1.4819e-14	3.47515e-107
GO:0004889	acetylcholine-activated cation-selective channel activity	12830	15	2558	15	210	96	2	FALSE	4.1898e-06	3.7373e-05	3.20284e-23
GO:0004871	signal transducer activity	12830	1342	2558	590	2332	847	2	FALSE	1.37858e-19	4.81654e-18	0
GO:0004867	serine-type endopeptidase inhibitor activity	12830	43	2558	30	167	83	2	FALSE	0.001864	0.0103487	6.05167e-41
GO:0004866	endopeptidase inhibitor activity	12830	64	2558	35	341	130	4	FALSE	0.00216811	0.0117446	5.63383e-71
GO:0004872	receptor activity	12830	1320	2558	561	11734	2379	1	FALSE	2.64e-86	1.17744e-83	0
GO:0004950	chemokine receptor activity	12830	12	2558	12	30	17	4	FALSE	7.15432e-05	0.000556539	1.15616e-08
GO:0004930	G-protein coupled receptor activity	12830	514	2558	279	1375	616	2	FALSE	3.25902e-08	4.19286e-07	0
GO:0030001	metal ion transport	12830	279	2558	89	404	112	1	FALSE	0.0030974	0.0156982	6.71025e-108
GO:0005003	ephrin receptor activity	12830	12	2558	12	44	18	2	FALSE	8.80199e-07	8.5964e-06	4.74143e-11
GO:0030054	cell junction	12830	56	2558	34	6173	1448	1	FALSE	2.36196e-09	3.43511e-08	4.92888e-138
GO:0004629	phospholipase C activity	12830	20	2558	14	86	30	2	FALSE	0.0002936	0.00202493	5.46635e-20
GO:0004672	protein kinase activity	12830	578	2558	197	712	205	3	FALSE	6.82482e-13	1.54773e-11	7.55486e-149
GO:0004674	protein serine/threonine kinase activity	12830	381	2558	161	578	197	1	FALSE	2.64916e-09	3.81137e-08	2.53518e-160
GO:0004703	G-protein coupled receptor kinase activity	12830	6	2558	6	381	161	1	FALSE	0.00539083	0.0251322	2.44886e-13
GO:0004713	protein tyrosine kinase activity	12830	441	2558	178	578	197	2	FALSE	1.67404e-09	2.48874e-08	8.76666e-137
GO:0065007	biological regulation	12830	3504	2558	1028	8722	2044	1	FALSE	2.05446e-26	1.0181e-24	0
GO:0004829	threonine-tRNA ligase activity	12830	3	2558	2	41	2	1	FALSE	0.00365854	0.0179308	9.38086e-05
GO:0004835	tubulin-tyrosine ligase activity	12830	13	2558	5	114	7	1	FALSE	0.000162209	0.00117316	2.30762e-17
GO:0004857	enzyme inhibitor activity	12830	92	2558	40	272	49	2	FALSE	2.793e-14	6.7946e-13	5.08846e-75
GO:0005484	SNAP receptor activity	12830	12	2558	7	4674	637	1	FALSE	0.000359483	0.00240494	4.469e-36
GO:0005615	extracellular space	12830	56	2558	21	119	23	1	FALSE	1.27315e-06	1.20814e-05	2.52868e-35
GO:0005575	cellular_component	12830	6173	2558	1448	12817	2551	1	FALSE	1.58866e-22	6.85685e-21	0
GO:0005544	calcium-dependent phospholipid binding	12830	8	2558	8	302	42	1	FALSE	7.55199e-08	9.18596e-07	6.39835e-16
GO:0005525	GTP binding	12830	305	2558	129	1498	447	3	FALSE	1.34773e-07	1.58181e-06	0
GO:0005506	iron ion binding	12830	153	2558	62	1538	224	1	FALSE	4.19758e-17	1.30613e-15	1.24682e-215
GO:0005509	calcium ion binding	12830	461	2558	151	2147	381	1	FALSE	1.89752e-19	6.34721e-18	0
GO:0005216	ion channel activity	12830	281	2558	127	512	164	2	FALSE	6.12412e-13	1.41277e-11	2.42914e-152
GO:0005244	voltage-gated ion channel activity	12830	142	2558	77	281	127	3	FALSE	0.0015305	0.00875132	5.49922e-84
GO:0005242	inward rectifier potassium channel activity	12830	17	2558	15	160	93	2	FALSE	0.00581425	0.0267336	2.90781e-23
GO:0005215	transporter activity	12830	754	2558	217	11920	2411	2	FALSE	4.23745e-09	6.0316e-08	0
GO:0005200	structural constituent of cytoskeleton	12830	9	2558	6	273	65	1	FALSE	0.0068013	0.0308479	4.92235e-17
GO:0090501	RNA phosphodiester bond hydrolysis	12830	34	2558	10	1078	65	2	FALSE	1.31859e-05	0.000108906	3.88611e-65
GO:0005343	organic acid:sodium symporter activity	12830	14	2558	7	57	9	2	FALSE	0.000359055	0.00240494	1.29961e-13
GO:0005310	dicarboxylic acid transmembrane transporter activity	12830	7	2558	7	35	9	2	FALSE	5.35354e-06	4.65132e-05	1.48709e-07
GO:0005248	voltage-gated sodium channel activity	12830	9	2558	9	134	72	2	FALSE	0.0029177	0.0151313	3.42803e-14
GO:0005254	chloride channel activity	12830	17	2558	9	29	9	2	FALSE	0.00242736	0.0129395	1.92693e-08
GO:0005261	cation channel activity	12830	189	2558	87	443	142	2	FALSE	4.90384e-08	6.01957e-07	1.37715e-130
GO:0005964	phosphorylase kinase complex	12830	2	2558	2	539	34	2	FALSE	0.00386921	0.0188942	6.89698e-06
GO:0005911	cell-cell junction	12830	50	2558	34	56	34	1	FALSE	0.00229802	0.012299	3.07991e-08
GO:0005922	connexon complex	12830	18	2558	16	761	233	3	FALSE	3.32734e-07	3.56159e-06	1.07006e-36
GO:0005739	mitochondrion	12830	83	2558	15	1384	88	2	FALSE	0.000120569	0.000886382	9.36555e-136
GO:0005856	cytoskeleton	12830	224	2558	80	436	91	1	FALSE	2.50612e-16	7.13444e-15	1.73995e-130
GO:0005875	microtubule associated complex	12830	25	2558	15	698	187	3	FALSE	0.000380126	0.00253039	1.9193e-46
GO:0005882	intermediate filament	12830	22	2558	21	698	187	3	FALSE	6.91374e-12	1.45553e-10	4.27734e-42
GO:0005887	integral component of plasma membrane	12830	134	2558	77	2109	808	3	FALSE	2.7155e-06	2.48859e-05	5.60038e-216
GO:0005886	plasma membrane	12830	512	2558	209	5856	1388	3	FALSE	1.40392e-19	4.81654e-18	0
GO:0015301	anion:anion antiporter activity	12830	9	2558	8	109	35	2	FALSE	0.000425071	0.00277876	2.34553e-13
GO:0032553	ribonucleotide binding	12830	1511	2558	449	2045	536	2	FALSE	2.71269e-10	4.48096e-09	0
GO:0006631	fatty acid metabolic process	12830	38	2558	10	167	19	2	FALSE	0.00244571	0.012956	1.73035e-38
GO:0015276	ligand-gated ion channel activity	12830	81	2558	54	281	127	2	FALSE	3.66707e-06	3.31523e-05	9.7007e-73
GO:0006435	threonyl-tRNA aminoacylation	12830	3	2558	2	41	2	1	FALSE	0.00365854	0.0179308	9.38086e-05
GO:0015116	sulfate transmembrane transporter activity	12830	8	2558	7	37	16	3	FALSE	0.00655589	0.029836	2.59014e-08
GO:0006471	protein ADP-ribosylation	12830	11	2558	6	69	6	1	FALSE	3.85394e-06	3.46078e-05	5.48303e-13
GO:0006468	protein phosphorylation	12830	580	2558	197	1069	247	2	FALSE	3.17335e-21	1.21313e-19	3.1201E-319
GO:0006464	cellular protein modification process	12830	938	2558	239	1331	251	2	FALSE	6.07425e-27	3.25094e-25	0
GO:0006334	nucleosome assembly	12830	50	2558	9	104	10	4	FALSE	0.00557702	0.0258202	6.81706e-31
GO:0015077	monovalent inorganic cation transmembrane transporter activity	12830	246	2558	75	329	89	2	FALSE	0.00986604	0.0438564	3.90876e-80
GO:0015079	potassium ion transmembrane transporter activity	12830	125	2558	54	307	87	3	FALSE	1.74002e-06	1.62807e-05	1.69686e-89
GO:0015031	protein transport	12830	330	2558	112	427	125	2	FALSE	3.54028e-05	0.000281958	9.34701e-99
GO:0006352	DNA-templated transcription, initiation	12830	29	2558	8	808	50	2	FALSE	0.000193169	0.00137479	7.1194e-54
GO:0006195	purine nucleotide catabolic process	12830	651	2558	147	709	147	3	FALSE	7.32789e-07	7.20935e-06	1.18786e-86
GO:0006163	purine nucleotide metabolic process	12830	703	2558	147	768	148	2	FALSE	8.31313e-06	7.03985e-05	3.78834e-96
GO:0006152	purine nucleoside catabolic process	12830	651	2558	147	681	147	3	FALSE	0.000566046	0.00355573	5.13753e-53
GO:0006270	DNA replication initiation	12830	7	2558	5	227	18	2	FALSE	3.38768e-05	0.00027142	1.78162e-13
GO:0032501	multicellular organismal process	12830	695	2558	259	8722	2044	1	FALSE	8.77617e-18	2.79584e-16	0
GO:0045111	intermediate filament cytoskeleton	12830	22	2558	21	224	80	1	FALSE	9.52734e-10	1.48228e-08	6.43036e-31
GO:0085029	extracellular matrix assembly	12830	3	2558	3	132	13	2	FALSE	0.000763359	0.00464261	2.66909e-06
GO:0007165	signal transduction	12830	2332	2558	847	3485	1004	4	FALSE	7.02616e-48	1.04456e-45	0
GO:0007166	cell surface receptor signaling pathway	12830	1398	2558	612	2332	847	1	FALSE	1.39548e-20	5.18652e-19	0
GO:0007155	cell adhesion	12830	191	2558	79	4534	1307	2	FALSE	0.000102447	0.000761522	0
GO:0007154	cell communication	12830	2412	2558	873	4534	1307	1	FALSE	3.88551e-32	2.73622e-30	0
GO:0006913	nucleocytoplasmic transport	12830	71	2558	44	108	44	2	FALSE	7.48168e-12	1.54007e-10	8.83694e-30
GO:0007018	microtubule-based movement	12830	80	2558	33	120	33	2	FALSE	8.71941e-08	1.04166e-06	8.72929e-33
GO:0045202	synapse	12830	60	2558	32	6173	1448	1	FALSE	4.77945e-07	4.95729e-06	4.12408e-146
GO:0006813	potassium ion transport	12830	127	2558	56	345	92	2	FALSE	3.35577e-08	4.27621e-07	5.89735e-98
GO:0006793	phosphorus metabolic process	12830	1648	2558	376	3713	530	1	FALSE	1.18696e-40	1.13439e-38	0
GO:0006839	mitochondrial transport	12830	12	2558	4	66	4	1	FALSE	0.000686813	0.00423482	2.03133e-13
GO:0006835	dicarboxylic acid transport	12830	7	2558	7	35	9	1	FALSE	5.35354e-06	4.65132e-05	1.48709e-07
GO:0055114	oxidation-reduction process	12830	565	2558	144	1955	387	1	FALSE	4.83989e-05	0.000378701	0
GO:0006694	steroid biosynthetic process	12830	7	2558	4	1117	70	3	FALSE	0.000430018	0.00279303	2.36722e-18
GO:0006690	icosanoid metabolic process	12830	9	2558	5	204	23	2	FALSE	0.00110478	0.00648334	7.09282e-16
GO:0006730	one-carbon metabolic process	12830	17	2558	14	6522	1546	3	FALSE	5.46664e-07	5.54118e-06	5.19588e-51
GO:0031966	mitochondrial membrane	12830	47	2558	12	191	12	3	FALSE	1.51081e-08	2.08399e-07	7.76355e-46
GO:0055085	transmembrane transport	12830	722	2558	236	4636	1312	2	FALSE	0.00276067	0.0143727	0
GO:0022836	gated channel activity	12830	215	2558	116	281	127	1	FALSE	3.71021e-08	4.59654e-07	5.35807e-66
GO:0022838	substrate-specific channel activity	12830	281	2558	127	544	177	2	FALSE	3.91343e-11	7.37489e-10	6.83688e-163
GO:0022834	ligand-gated channel activity	12830	81	2558	54	215	116	1	FALSE	0.00269878	0.0142164	2.49043e-61
GO:0022843	voltage-gated cation channel activity	12830	124	2558	72	207	92	2	FALSE	9.9991e-07	9.62503e-06	5.12645e-60
GO:0016301	kinase activity	12830	688	2558	203	836	210	2	FALSE	1.29379e-12	2.79208e-11	8.6556e-169
GO:0016298	lipase activity	12830	60	2558	29	464	80	1	FALSE	1.27888e-09	1.94448e-08	4.58686e-77
GO:0016310	phosphorylation	12830	711	2558	205	1644	376	1	FALSE	3.77259e-07	4.00614e-06	0
GO:0022803	passive transmembrane transporter activity	12830	281	2558	127	594	189	1	FALSE	2.29719e-11	4.52006e-10	1.11484e-177
GO:0031491	nucleosome binding	12830	2	2558	2	41	4	2	FALSE	0.00731707	0.0329638	0.00121951
GO:0022891	substrate-specific transmembrane transporter activity	12830	544	2558	177	648	192	2	FALSE	7.99425e-05	0.000614731	2.5506e-123
GO:0016337	cell-cell adhesion	12830	82	2558	56	191	79	1	FALSE	4.14397e-11	7.70087e-10	3.71217e-56
GO:0007602	phototransduction	12830	5	2558	5	2332	847	2	FALSE	0.00627338	0.0286477	1.74744e-15
GO:0046700	heterocycle catabolic process	12830	695	2558	148	2210	232	2	FALSE	5.88419e-27	3.25094e-25	0
GO:0016165	linoleate 13S-lipoxygenase activity	12830	5	2558	4	16	4	1	FALSE	0.00274725	0.0143587	0.000228938
GO:0038023	signaling receptor activity	12830	1221	2558	551	1441	600	2	FALSE	5.47195e-11	9.50841e-10	1.29573e-266
GO:0016021	integral component of membrane	12830	2055	2558	779	2249	827	2	FALSE	0.00013336	0.000969755	3.64035e-286
GO:0016020	membrane	12830	3281	2558	1124	6173	1448	1	FALSE	3.60152e-106	4.81884e-103	0
GO:0046873	metal ion transmembrane transporter activity	12830	256	2558	84	330	92	2	FALSE	7.42513e-05	0.000574267	1.00477e-75
GO:0046906	tetrapyrrole binding	12830	122	2558	55	3768	699	2	FALSE	6.9622e-12	1.45553e-10	3.70705e-233
GO:0022610	biological adhesion	12830	191	2558	79	8722	2044	1	FALSE	2.09975e-08	2.80947e-07	0
GO:0007214	gamma-aminobutyric acid signaling pathway	12830	8	2558	8	1238	575	1	FALSE	0.0021095	0.0115677	7.47477e-21
GO:0007186	G-protein coupled receptor signaling pathway	12830	1238	2558	575	1398	612	1	FALSE	6.975e-09	9.82374e-08	3.18651e-215
GO:0007169	transmembrane receptor protein tyrosine kinase signaling pathway	12830	43	2558	18	64	18	1	FALSE	0.000168909	0.00121506	2.43262e-17
GO:0008131	primary amine oxidase activity	12830	6	2558	5	14	5	1	FALSE	0.002997	0.015423	0.000333
GO:0008138	protein tyrosine/serine/threonine phosphatase activity	12830	45	2558	13	125	14	1	FALSE	4.90408e-06	4.34547e-05	4.54741e-35
GO:0008146	sulfotransferase activity	12830	58	2558	23	69	23	1	FALSE	0.00731479	0.0329638	5.48303e-13
GO:0046130	purine ribonucleoside catabolic process	12830	651	2558	147	681	147	3	FALSE	0.000566046	0.00355573	5.13753e-53
GO:0008150	biological_process	12830	8722	2558	2044	12817	2551	1	FALSE	1.09713e-51	1.83495e-49	0
GO:0008081	phosphoric diester hydrolase activity	12830	58	2558	20	233	39	1	FALSE	8.1176e-05	0.000617122	2.72818e-56
GO:0008104	protein localization	12830	345	2558	114	384	114	1	FALSE	4.45507e-07	4.65694e-06	2.44468e-54
GO:0008026	ATP-dependent helicase activity	12830	77	2558	30	178	45	2	FALSE	0.000239944	0.00168086	2.1948e-52
GO:0031226	intrinsic component of plasma membrane	12830	134	2558	77	2133	814	2	FALSE	2.28737e-06	2.11069e-05	1.1699e-216
GO:0031224	intrinsic component of membrane	12830	2079	2558	785	2249	827	1	FALSE	0.000345707	0.002348	7.39564e-261
GO:0015629	actin cytoskeleton	12830	65	2558	34	224	80	1	FALSE	0.00088015	0.00525732	4.34209e-58
GO:0015698	inorganic anion transport	12830	47	2558	24	114	41	1	FALSE	0.00449941	0.0217336	3.7083e-33
GO:0023052	signaling	12830	2349	2558	854	8722	2044	1	FALSE	1.89335e-63	5.0666e-61	0
GO:0046434	organophosphate catabolic process	12830	677	2558	149	1089	176	2	FALSE	1.28607e-12	2.79208e-11	8.43815804954E-313
GO:0030866	cortical actin cytoskeleton organization	12830	4	2558	4	44	4	2	FALSE	7.36643e-06	6.35889e-05	7.36643e-06
GO:0030865	cortical cytoskeleton organization	12830	4	2558	4	84	4	1	FALSE	5.18269e-07	5.33238e-06	5.18269e-07

## Sheet: Pbiv.Expansion
ID	Name	Pop.total	Pop.term	Study.total	Study.term	Pop.family	Study.family	nparents	is.trivial	p	p.adjusted	p.min
GO:0052547	regulation of peptidase activity	15875	96	4733	56	756	249	2	FALSE	3.69179e-08	4.9149e-07	2.48702e-124
GO:0052548	regulation of endopeptidase activity	15875	87	4733	53	418	195	2	FALSE	0.0019972	0.0116706	2.9388e-92
GO:0035240	dopamine binding	15875	6	4733	6	2589	776	2	FALSE	0.000715288	0.00467994	2.40468e-18
GO:0000041	transition metal ion transport	15875	17	4733	11	308	93	1	FALSE	0.0026411	0.0151443	2.76053e-28
GO:0000096	sulfur amino acid metabolic process	15875	13	4733	4	167	10	2	FALSE	0.00365527	0.0195672	1.27959e-19
GO:0000139	Golgi membrane	15875	62	4733	9	148	11	2	FALSE	0.00656753	0.0322272	2.98251e-43
GO:0070160	occluding junction	15875	34	4733	23	57	23	1	FALSE	5.38803e-08	6.99074e-07	1.88328e-16
GO:0009056	catabolic process	15875	971	4733	288	7017	1607	1	FALSE	8.48849e-08	1.07404e-06	0
GO:0070271	protein complex biogenesis	15875	102	4733	12	156	12	1	FALSE	0.00480754	0.0246165	2.97071e-43
GO:0009203	ribonucleoside triphosphate catabolic process	15875	683	4733	231	707	231	2	FALSE	6.19277e-05	0.000496394	3.78522e-45
GO:0009207	purine ribonucleoside triphosphate catabolic process	15875	683	4733	231	707	231	3	FALSE	6.19277e-05	0.000496394	3.78522e-45
GO:0009169	purine ribonucleoside monophosphate catabolic process	15875	240	4733	66	264	66	3	FALSE	0.000689842	0.00455237	1.38788e-34
GO:0009164	nucleoside catabolic process	15875	684	4733	231	811	237	5	FALSE	9.17946e-14	2.00768e-12	3.62941e-152
GO:0009166	nucleotide catabolic process	15875	689	4733	231	810	253	2	FALSE	0.000370655	0.00254472	1.21022e-147
GO:0009154	purine ribonucleotide catabolic process	15875	683	4733	231	736	233	3	FALSE	2.71358e-07	3.27126e-06	3.30808e-82
GO:0009158	ribonucleoside monophosphate catabolic process	15875	240	4733	66	269	66	2	FALSE	0.000166783	0.00126408	1.45767e-39
GO:0009146	purine nucleoside triphosphate catabolic process	15875	683	4733	231	707	231	2	FALSE	6.19277e-05	0.000496394	3.78522e-45
GO:0009143	nucleoside triphosphate catabolic process	15875	683	4733	231	714	231	2	FALSE	3.95796e-06	4.07288e-05	5.46175e-55
GO:0009141	nucleoside triphosphate metabolic process	15875	708	4733	231	816	253	1	FALSE	0.00586838	0.0293611	7.57631e-138
GO:0043565	sequence-specific DNA binding	15875	645	4733	201	1109	297	1	FALSE	5.90973e-05	0.000481266	0
GO:0009128	purine nucleoside monophosphate catabolic process	15875	240	4733	66	264	66	2	FALSE	0.000689842	0.00455237	1.38788e-34
GO:0009116	nucleoside metabolic process	15875	735	4733	234	1183	276	4	FALSE	1.31285e-20	5.02494e-19	0
GO:0061135	endopeptidase regulator activity	15875	86	4733	53	418	195	3	FALSE	0.0013282	0.00816659	1.12147e-91
GO:0061134	peptidase regulator activity	15875	95	4733	56	726	237	4	FALSE	1.30532e-08	1.83344e-07	1.04753e-121
GO:0008271	secondary active sulfate transmembrane transporter activity	15875	9	4733	9	103	16	2	FALSE	4.5583e-09	6.90965e-08	3.98452e-13
GO:0008272	sulfate transport	15875	9	4733	9	52	23	2	FALSE	0.000222118	0.00163492	2.71807e-10
GO:0018130	heterocycle biosynthetic process	15875	1801	4733	417	3496	715	2	FALSE	2.56926e-05	0.000223496	0
GO:0008199	ferric iron binding	15875	11	4733	11	197	78	1	FALSE	2.37901e-05	0.000210535	3.05837e-18
GO:0043412	macromolecule modification	15875	1036	4733	284	4134	962	1	FALSE	0.000183916	0.00138707	0
GO:0018108	peptidyl-tyrosine phosphorylation	15875	457	4733	191	606	217	2	FALSE	1.97044e-08	2.71779e-07	4.29254e-146
GO:0008233	peptidase activity	15875	539	4733	212	2249	659	2	FALSE	5.58211e-09	8.37863e-08	0
GO:0035639	purine ribonucleoside triphosphate binding	15875	1481	4733	541	2509	776	2	FALSE	1.25034e-13	2.6587e-12	0
GO:0035590	purinergic nucleotide receptor signaling pathway	15875	28	4733	21	33	21	1	FALSE	0.00333704	0.0182465	4.21344e-06
GO:0035589	G-protein coupled purinergic nucleotide receptor signaling pathway	15875	28	4733	21	33	21	2	FALSE	0.00333704	0.0182465	4.21344e-06
GO:0043296	apical junction complex	15875	34	4733	23	57	23	1	FALSE	5.38803e-08	6.99074e-07	1.88328e-16
GO:0070098	chemokine-mediated signaling pathway	15875	15	4733	15	39	18	1	FALSE	3.24571e-08	4.35894e-07	3.97759e-11
GO:0043228	non-membrane-bounded organelle	15875	504	4733	135	1735	355	1	FALSE	2.6479e-05	0.000227749	0
GO:0043229	intracellular organelle	15875	1735	4733	355	2178	391	2	FALSE	7.74467e-11	1.28881e-09	0
GO:0000775	chromosome, centromeric region	15875	33	4733	26	96	33	2	FALSE	4.23681e-11	7.20728e-10	1.73601e-26
GO:0043232	intracellular non-membrane-bounded organelle	15875	504	4733	135	1735	355	2	FALSE	2.6479e-05	0.000227749	0
GO:0008556	potassium-transporting ATPase activity	15875	6	4733	6	189	48	3	FALSE	0.000210023	0.00156851	1.71147e-11
GO:0043167	ion binding	15875	4398	4733	1385	10828	2887	1	FALSE	5.06723e-21	2.09674e-19	0
GO:0043086	negative regulation of catalytic activity	15875	131	4733	64	5381	1296	3	FALSE	4.05495e-10	6.46681e-09	7.54697e-267
GO:0018208	peptidyl-proline modification	15875	19	4733	13	529	210	1	FALSE	0.00958426	0.0448731	3.03032e-35
GO:0018212	peptidyl-tyrosine modification	15875	457	4733	191	529	210	1	FALSE	0.00829902	0.0390947	7.90847e-91
GO:0000976	transcription regulatory region sequence-specific DNA binding	15875	625	4733	200	645	201	2	FALSE	0.00520667	0.0263954	2.10946e-38
GO:0018193	peptidyl-amino acid modification	15875	529	4733	210	986	280	1	FALSE	5.77685e-18	1.96541e-16	8.33804e-295
GO:0000975	regulatory region DNA binding	15875	625	4733	200	1109	297	2	FALSE	4.6913e-06	4.75654e-05	0
GO:0060255	regulation of macromolecule metabolic process	15875	969	4733	266	4399	1003	2	FALSE	6.96329e-05	0.000552373	0
GO:0016594	glycine binding	15875	4	4733	4	2615	789	2	FALSE	0.00824348	0.038953	5.14424e-13
GO:0001067	regulatory region nucleic acid binding	15875	625	4733	200	3285	895	1	FALSE	0.00195395	0.0115502	0
GO:0071617	lysophospholipid acyltransferase activity	15875	3	4733	3	85	17	1	FALSE	0.00688468	0.0332506	1.01245e-05
GO:0009889	regulation of biosynthetic process	15875	887	4733	257	2781	565	2	FALSE	2.03184e-14	5.09959e-13	0
GO:0051606	detection of stimulus	15875	747	4733	622	3111	1718	1	FALSE	1.11856e-75	8.56258e-74	0
GO:0051604	protein maturation	15875	618	4733	227	2961	788	2	FALSE	2.79752e-10	4.50842e-09	0
GO:0016411	acylglycerol O-acyltransferase activity	15875	3	4733	3	11	3	1	FALSE	0.00606061	0.0300284	0.00606061
GO:0016459	myosin complex	15875	42	4733	31	773	192	3	FALSE	7.92104e-12	1.40124e-10	2.17156e-70
GO:0016482	cytoplasmic transport	15875	116	4733	58	274	63	1	FALSE	5.88336e-21	2.37038e-19	1.71188e-80
GO:0051704	multi-organism process	15875	167	4733	115	10897	3401	1	FALSE	8.44629e-24	3.80332e-22	0
GO:0016787	hydrolase activity	15875	2223	4733	657	5378	1296	1	FALSE	3.56902e-15	9.75745e-14	0
GO:0044712	single-organism catabolic process	15875	802	4733	256	2312	571	2	FALSE	4.38706e-09	6.7166e-08	0
GO:0016773	phosphotransferase activity, alcohol group as acceptor	15875	711	4733	229	1493	363	1	FALSE	7.96261e-12	1.40124e-10	0
GO:0016772	transferase activity, transferring phosphorus-containing groups	15875	1493	4733	363	2077	429	1	FALSE	4.47289e-12	8.2506e-11	0
GO:0044707	single-multicellular organism process	15875	945	4733	651	6020	2335	2	FALSE	5.55292e-93	4.72306e-91	0
GO:0036094	small molecule binding	15875	2249	4733	728	10828	2887	1	FALSE	7.30866e-12	1.31642e-10	0
GO:0044700	single organism signaling	15875	2874	4733	1656	6020	2335	2	FALSE	6.7305e-185	1.28805e-182	0
GO:0016831	carboxy-lyase activity	15875	25	4733	9	39	9	1	FALSE	0.00964053	0.044999	6.62932e-11
GO:0044699	single-organism process	15875	6020	4733	2335	10897	3401	1	FALSE	5.93979e-82	4.78622e-80	0
GO:0051252	regulation of RNA metabolic process	15875	872	4733	257	1521	331	3	FALSE	3.20668e-18	1.11578e-16	0
GO:0016817	hydrolase activity, acting on acid anhydrides	15875	891	4733	308	2223	657	1	FALSE	1.50107e-05	0.00014013	0
GO:0016818	hydrolase activity, acting on acid anhydrides, in phosphorus-containing anhydrides	15875	880	4733	308	891	308	1	FALSE	0.0091074	0.0427712	1.51152e-25
GO:0009987	cellular process	15875	8417	4733	2841	10897	3401	1	FALSE	2.7351e-27	1.39581e-25	0
GO:0016859	cis-trans isomerase activity	15875	19	4733	13	98	16	1	FALSE	2.30183e-09	3.5597e-08	1.15442e-20
GO:0016849	phosphorus-oxygen lyase activity	15875	25	4733	10	138	22	1	FALSE	0.00105306	0.00671763	5.00283e-28
GO:0044763	single-organism cellular process	15875	5275	4733	2180	9095	2988	2	FALSE	9.07779e-94	8.17535e-92	0
GO:0016892	endoribonuclease activity, producing 3'-phosphomonoesters	15875	19	4733	15	70	15	2	FALSE	5.37229e-12	9.79163e-11	1.5752e-17
GO:0016894	endonuclease activity, active with either ribo- or deoxyribonucleic acids and producing 3'-phosphomonoesters	15875	20	4733	15	89	15	1	FALSE	4.06257e-13	8.18393e-12	2.52196e-20
GO:0044764	multi-organism cellular process	15875	148	4733	112	8422	2841	2	FALSE	7.52148e-26	3.59856e-24	1.04E-322
GO:0016879	ligase activity, forming carbon-nitrogen bonds	15875	153	4733	13	222	13	1	FALSE	0.00670261	0.032482	3.06406e-59
GO:0051346	negative regulation of hydrolase activity	15875	95	4733	56	2233	657	3	FALSE	9.04382e-10	1.42743e-08	5.63094e-170
GO:0016668	oxidoreductase activity, acting on a sulfur group of donors, NAD(P) as acceptor	15875	6	4733	5	65	9	2	FALSE	8.64419e-05	0.000675217	1.21067e-08
GO:0001525	angiogenesis	15875	5	4733	4	163	16	3	FALSE	0.000301688	0.00211873	1.10952e-09
GO:0051381	histamine binding	15875	4	4733	4	6676	1908	3	FALSE	0.0066569	0.032482	1.20931e-14
GO:0071417	cellular response to organonitrogen compound	15875	6	4733	6	129	58	4	FALSE	0.0071157	0.0339381	1.75803e-10
GO:0001518	voltage-gated sodium channel complex	15875	11	4733	11	271	122	3	FALSE	0.000118833	0.000909669	8.46828e-20
GO:0060089	molecular transducer activity	15875	1786	4733	1348	14575	4490	1	FALSE	0	0	0
GO:0016705	oxidoreductase activity, acting on paired donors, with incorporation or reduction of molecular oxygen	15875	173	4733	58	658	166	1	FALSE	0.00271934	0.0155347	6.70164e-164
GO:0016712	oxidoreductase activity, acting on paired donors, with incorporation or reduction of molecular oxygen, reduced flavin or flavoprotein as one donor, and incorporation of one atom of oxygen	15875	13	4733	11	173	58	2	FALSE	0.000127065	0.00096784	7.95031e-20
GO:0044425	membrane part	15875	2800	4733	1561	7229	2657	2	FALSE	7.49755e-156	1.14787e-153	0
GO:0044427	chromosomal part	15875	96	4733	33	577	131	2	FALSE	0.0028379	0.015857	3.65154e-112
GO:0044430	cytoskeletal part	15875	153	4733	81	665	142	2	FALSE	2.49794e-24	1.15889e-22	4.59756e-155
GO:0044419	interspecies interaction between organisms	15875	148	4733	112	167	115	1	FALSE	5.59953e-07	6.49461e-06	2.06811e-25
GO:0044446	intracellular organelle part	15875	563	4733	131	2178	391	3	FALSE	0.000116675	0.000897637	0
GO:0017076	purine nucleotide binding	15875	1632	4733	582	2155	688	1	FALSE	1.00915e-11	1.7557e-10	0
GO:0001653	peptide receptor activity	15875	97	4733	86	1661	1291	2	FALSE	0.00355036	0.0191394	7.06249e-160
GO:0044456	synapse part	15875	69	4733	38	7229	2657	2	FALSE	0.00140214	0.00850869	1.254e-168
GO:0009261	ribonucleotide catabolic process	15875	683	4733	231	761	233	3	FALSE	5.18754e-11	8.72761e-10	1.20537e-108
GO:0001614	purinergic nucleotide receptor activity	15875	28	4733	21	1637	582	4	FALSE	2.07849e-05	0.000185009	3.90505e-61
GO:0044451	nucleoplasm part	15875	47	4733	6	104	6	2	FALSE	0.00707638	0.0339381	1.01769e-30
GO:0001568	blood vessel development	15875	5	4733	4	163	16	3	FALSE	0.000301688	0.00211873	1.10952e-09
GO:0016934	extracellular-glycine-gated chloride channel activity	15875	2	4733	2	19	2	3	FALSE	0.00584795	0.0293548	0.00584795
GO:0009395	phospholipid catabolic process	15875	18	4733	15	798	263	3	FALSE	1.26789e-05	0.000120568	4.50995e-37
GO:0001882	nucleoside binding	15875	1607	4733	562	5372	1613	4	FALSE	1.73495e-07	2.14421e-06	0
GO:0051716	cellular response to stimulus	15875	2947	4733	1660	8551	2895	2	FALSE	6.58202e-219	2.01541e-216	0
GO:0044248	cellular catabolic process	15875	888	4733	283	4918	1090	2	FALSE	6.65098e-14	1.5097e-12	0
GO:0044242	cellular lipid catabolic process	15875	24	4733	18	1044	313	3	FALSE	5.39147e-06	5.39499e-05	2.88123e-49
GO:0044238	primary metabolic process	15875	5406	4733	1305	7017	1607	1	FALSE	2.56881e-06	2.67541e-05	0
GO:0009593	detection of chemical stimulus	15875	743	4733	622	898	685	2	FALSE	1.55751e-26	7.69211e-25	1.14105e-178
GO:0044271	cellular nitrogen compound biosynthetic process	15875	1806	4733	417	3505	716	2	FALSE	3.21916e-05	0.000270798	0
GO:0044270	cellular nitrogen compound catabolic process	15875	726	4733	234	3277	733	2	FALSE	1.57273e-12	3.0479e-11	0
GO:0002020	protease binding	15875	95	4733	56	344	86	1	FALSE	7.23672e-18	2.40857e-16	1.90313e-87
GO:0044036	cell wall macromolecule metabolic process	15875	16	4733	10	3569	753	2	FALSE	0.000379967	0.00259701	3.12247e-44
GO:0009611	response to wounding	15875	31	4733	8	178	19	1	FALSE	0.00666301	0.032482	2.27788e-35
GO:0017171	serine hydrolase activity	15875	192	4733	81	2223	657	1	FALSE	6.52698e-05	0.000520459	4.2421e-283
GO:0044092	negative regulation of molecular function	15875	134	4733	64	14575	4490	2	FALSE	2.70759e-05	0.000231582	0
GO:0009725	response to hormone	15875	66	4733	40	129	58	2	FALSE	0.000226026	0.00164003	2.16951e-38
GO:0001944	vasculature development	15875	5	4733	4	24	4	2	FALSE	0.000470544	0.00317358	2.35272e-05
GO:1901567	fatty acid derivative binding	15875	10	4733	8	10828	2887	1	FALSE	0.000665913	0.00443266	1.6447e-34
GO:1901565	organonitrogen compound catabolic process	15875	733	4733	233	1237	296	2	FALSE	7.26621e-16	2.06011e-14	0
GO:0019538	protein metabolic process	15875	1936	4733	530	5435	1317	2	FALSE	3.6031e-05	0.000301439	0
GO:0010951	negative regulation of endopeptidase activity	15875	86	4733	53	418	195	3	FALSE	0.0013282	0.00816659	1.12147e-91
GO:0072509	divalent inorganic cation transmembrane transporter activity	15875	57	4733	24	346	90	2	FALSE	0.00278255	0.0156047	1.00602e-66
GO:0072511	divalent inorganic cation transport	15875	63	4733	25	451	118	1	FALSE	0.00802489	0.0380375	1.14345e-78
GO:0019693	ribose phosphate metabolic process	15875	739	4733	233	1860	529	3	FALSE	0.00967769	0.0450351	0
GO:1901362	organic cyclic compound biosynthetic process	15875	1815	4733	422	3541	726	2	FALSE	1.89381e-05	0.000172585	0
GO:1901363	heterocyclic compound binding	15875	5271	4733	1574	10828	2887	1	FALSE	1.31779e-13	2.76375e-12	0
GO:1901361	organic cyclic compound catabolic process	15875	731	4733	234	3345	734	2	FALSE	3.88507e-13	7.93072e-12	0
GO:0033218	amide binding	15875	105	4733	88	10828	2887	1	FALSE	1.16123e-34	6.83788e-33	4.22785e-256
GO:0072523	purine-containing compound catabolic process	15875	683	4733	231	821	236	6	FALSE	3.55958e-16	1.08994e-14	9.25256e-161
GO:0072521	purine-containing compound metabolic process	15875	746	4733	233	3276	701	5	FALSE	3.48446e-13	7.20907e-12	0
GO:1901338	catecholamine binding	15875	6	4733	6	5283	1580	1	FALSE	0.000710828	0.00467072	3.3211e-20
GO:0019637	organophosphate metabolic process	15875	936	4733	282	5592	1334	2	FALSE	8.12338e-07	9.21251e-06	0
GO:1901292	nucleoside phosphate catabolic process	15875	689	4733	231	942	275	4	FALSE	4.7677e-07	5.57202e-06	3.15847e-237
GO:0032774	RNA biosynthetic process	15875	940	4733	263	2297	464	3	FALSE	1.28636e-14	3.39554e-13	0
GO:0072348	sulfur compound transport	15875	9	4733	9	956	275	1	FALSE	1.22695e-05	0.000117404	5.64995e-22
GO:0032787	monocarboxylic acid metabolic process	15875	53	4733	14	226	31	1	FALSE	0.00341712	0.0186178	5.54649e-53
GO:0072359	circulatory system development	15875	6	4733	4	24	4	1	FALSE	0.00141163	0.00850869	7.42964e-06
GO:0072358	cardiovascular system development	15875	6	4733	4	24	4	2	FALSE	0.00141163	0.00850869	7.42964e-06
GO:1901265	nucleoside phosphate binding	15875	2155	4733	688	5283	1580	2	FALSE	0.00433029	0.0226059	0
GO:0019829	cation-transporting ATPase activity	15875	35	4733	16	410	106	2	FALSE	0.00628544	0.0309422	1.64254e-51
GO:0032870	cellular response to hormone stimulus	15875	66	4733	40	129	58	3	FALSE	0.000226026	0.00164003	2.16951e-38
GO:0097367	carbohydrate derivative binding	15875	1655	4733	570	10828	2887	1	FALSE	1.71057e-14	4.43878e-13	0
GO:0019955	cytokine binding	15875	39	4733	18	5171	1206	1	FALSE	0.00139241	0.00849318	3.48793e-99
GO:0019956	chemokine binding	15875	15	4733	15	39	18	1	FALSE	3.24571e-08	4.35894e-07	3.97759e-11
GO:1901136	carbohydrate derivative catabolic process	15875	700	4733	231	1141	290	2	FALSE	1.75475e-14	4.47755e-13	0
GO:0002376	immune system process	15875	104	4733	45	10897	3401	1	FALSE	0.00615247	0.0303852	2.22337e-254
GO:0032993	protein-DNA complex	15875	79	4733	33	933	218	1	FALSE	0.000109562	0.000847166	6.41418e-117
GO:1901069	guanosine-containing compound catabolic process	15875	443	4733	165	695	231	2	FALSE	0.00177764	0.0105487	6.80018e-197
GO:1901068	guanosine-containing compound metabolic process	15875	455	4733	165	719	231	1	FALSE	0.00109609	0.00696311	1.66437e-204
GO:0019882	antigen processing and presentation	15875	43	4733	37	104	45	1	FALSE	2.96062e-14	7.31082e-13	2.97753e-30
GO:0051180	vitamin transport	15875	7	4733	6	956	275	1	FALSE	0.00288795	0.0160198	7.05971e-18
GO:0051169	nuclear transport	15875	82	4733	58	274	63	1	FALSE	8.19267e-34	4.47964e-32	4.59396e-72
GO:0051171	regulation of nitrogen compound metabolic process	15875	1093	4733	294	3481	764	2	FALSE	1.47235e-06	1.58744e-05	0
GO:0010467	gene expression	15875	1894	4733	504	4134	962	1	FALSE	1.82952e-06	1.95874e-05	0
GO:0010466	negative regulation of peptidase activity	15875	95	4733	56	539	212	3	FALSE	1.65007e-05	0.000152609	2.19625e-108
GO:0051093	negative regulation of developmental process	15875	8	4733	4	273	34	3	FALSE	0.00987378	0.0458084	1.44936e-15
GO:0010324	membrane invagination	15875	45	4733	18	83	18	1	FALSE	2.29644e-06	2.40811e-05	1.58572e-24
GO:0071944	cell periphery	15875	588	4733	177	3787	960	1	FALSE	0.00260592	0.0149987	0
GO:0050997	quaternary ammonium group binding	15875	5	4733	5	10828	2887	1	FALSE	0.00134397	0.00823046	8.0694e-19
GO:0010243	response to organonitrogen compound	15875	6	4733	6	129	58	3	FALSE	0.0071157	0.0339381	1.75803e-10
GO:0033764	steroid dehydrogenase activity, acting on the CH-OH group of donors, NAD or NADP as acceptor	15875	7	4733	5	59	7	2	FALSE	8.2694e-05	0.000649254	2.93127e-09
GO:0050906	detection of stimulus involved in sensory perception	15875	742	4733	622	762	622	2	FALSE	5.94075e-16	1.71609e-14	7.18207e-40
GO:0050907	detection of chemical stimulus involved in sensory perception	15875	742	4733	622	746	622	3	FALSE	0.00073285	0.00477444	7.81186e-11
GO:0050896	response to stimulus	15875	3111	4733	1718	10897	3401	1	FALSE	6.25474e-246	2.394e-243	0
GO:0050877	neurological system process	15875	761	4733	622	765	622	1	FALSE	0.00117961	0.00740155	7.0628e-11
GO:0003008	system process	15875	765	4733	622	945	651	1	FALSE	1.45533e-61	1.01278e-59	4.44673e-199
GO:0050789	regulation of biological process	15875	4131	4733	2010	10897	3401	2	FALSE	2.28644e-204	5.83423e-202	0
GO:0050794	regulation of cellular process	15875	3982	4733	1946	8538	2901	2	FALSE	1.65635e-164	2.81764e-162	0
GO:0071704	organic substance metabolic process	15875	5511	4733	1329	7017	1607	1	FALSE	1.46776e-06	1.58744e-05	0
GO:0010556	regulation of macromolecule biosynthetic process	15875	886	4733	257	2037	422	3	FALSE	5.25066e-16	1.54592e-14	0
GO:1902358	sulfate transmembrane transport	15875	9	4733	9	580	182	2	FALSE	2.56806e-05	0.000223496	5.19996e-20
GO:0042611	MHC protein complex	15875	41	4733	37	814	228	2	FALSE	1.25413e-17	4.08525e-16	4.30295e-70
GO:0003796	lysozyme activity	15875	11	4733	10	81	15	1	FALSE	1.64599e-08	2.29092e-07	8.24799e-14
GO:0034655	nucleobase-containing compound catabolic process	15875	710	4733	232	3068	683	5	FALSE	1.11344e-13	2.40094e-12	0
GO:0034654	nucleobase-containing compound biosynthetic process	15875	1755	4733	417	3129	688	5	FALSE	0.00379315	0.0201643	0
GO:0042278	purine nucleoside metabolic process	15875	719	4733	231	760	236	2	FALSE	0.00379275	0.0201643	7.73046e-69
GO:0003774	motor activity	15875	110	4733	65	866	308	1	FALSE	6.12387e-08	7.8787e-07	1.64362e-142
GO:0019068	virion assembly	15875	30	4733	27	550	168	3	FALSE	4.28243e-12	7.99561e-11	3.6524e-50
GO:0097060	synaptic membrane	15875	42	4733	38	298	122	2	FALSE	8.17508e-13	1.60462e-11	3.53234e-52
GO:0003700	sequence-specific DNA binding transcription factor activity	15875	625	4733	200	864	252	3	FALSE	0.00171959	0.0102439	1.70756e-220
GO:0003674	molecular_function	15875	14575	4733	4490	15861	4733	1	FALSE	8.75596e-21	3.43728e-19	0
GO:0042454	ribonucleoside catabolic process	15875	684	4733	231	725	231	2	FALSE	8.47453e-08	1.07404e-06	5.63876e-68
GO:0097159	organic cyclic compound binding	15875	5283	4733	1580	10828	2887	1	FALSE	5.27871e-14	1.23119e-12	0
GO:0034706	sodium channel complex	15875	11	4733	11	84	27	1	FALSE	7.01937e-07	8.01989e-06	5.38382e-14
GO:0034704	calcium channel complex	15875	10	4733	9	84	27	1	FALSE	9.98126e-05	0.000775701	3.62184e-13
GO:1901699	cellular response to nitrogen compound	15875	6	4733	6	133	58	2	FALSE	0.00590314	0.0294388	1.45845e-10
GO:0019219	regulation of nucleobase-containing compound metabolic process	15875	1093	4733	294	3149	692	4	FALSE	9.11271e-07	1.02585e-05	0
GO:0004030	aldehyde dehydrogenase [NAD(P)+] activity	15875	7	4733	6	49	9	1	FALSE	3.95341e-05	0.000327171	1.16414e-08
GO:0003995	acyl-CoA dehydrogenase activity	15875	17	4733	14	42	15	1	FALSE	1.73666e-07	2.14421e-06	3.92677e-12
GO:1901575	organic substance catabolic process	15875	947	4733	278	5519	1329	2	FALSE	2.43099e-05	0.000213899	0
GO:0042165	neurotransmitter binding	15875	47	4733	44	10828	2887	1	FALSE	2.85802e-22	1.25018e-20	6.79703e-131
GO:0042166	acetylcholine binding	15875	5	4733	5	2625	809	3	FALSE	0.0027566	0.0156047	9.66474e-16
GO:0019439	aromatic compound catabolic process	15875	723	4733	234	3268	736	2	FALSE	2.15748e-12	4.12887e-11	0
GO:0019438	aromatic compound biosynthetic process	15875	1790	4733	417	3510	719	2	FALSE	1.47856e-05	0.000138876	0
GO:0003875	ADP-ribosylarginine hydrolase activity	15875	3	4733	3	11	3	1	FALSE	0.00606061	0.0300284	0.00606061
GO:1901658	glycosyl compound catabolic process	15875	684	4733	231	998	281	3	FALSE	1.44829e-09	2.26258e-08	4.44275e-269
GO:1901657	glycosyl compound metabolic process	15875	735	4733	234	5990	1460	2	FALSE	5.73491e-07	6.60162e-06	0
GO:0042221	response to chemical	15875	894	4733	685	3111	1718	1	FALSE	7.44117e-55	4.95323e-53	0
GO:1901682	sulfur compound transmembrane transporter activity	15875	10	4733	9	661	210	1	FALSE	0.000211498	0.00157186	2.44038e-22
GO:0030594	neurotransmitter receptor activity	15875	47	4733	44	1667	1291	3	FALSE	0.00277598	0.0156047	1.84492e-92
GO:2000026	regulation of multicellular organismal development	15875	14	4733	8	154	17	3	FALSE	7.94423e-06	7.74689e-05	3.79833e-20
GO:2000112	regulation of cellular macromolecule biosynthetic process	15875	878	4733	252	1947	411	3	FALSE	7.99799e-14	1.77463e-12	0
GO:0004435	phosphatidylinositol phospholipase C activity	15875	21	4733	18	25	18	1	FALSE	0.0027668	0.0156047	7.90514e-05
GO:0004540	ribonuclease activity	15875	79	4733	16	129	17	2	FALSE	0.00163524	0.00977948	5.46969e-37
GO:0004522	pancreatic ribonuclease activity	15875	15	4733	15	19	15	1	FALSE	0.000257998	0.00185444	0.000257998
GO:0004122	cystathionine beta-synthase activity	15875	2	4733	2	52	2	1	FALSE	0.000754148	0.00489237	0.000754148
GO:0030414	peptidase inhibitor activity	15875	95	4733	56	559	215	4	FALSE	7.35131e-06	7.21465e-05	4.92928e-110
GO:0048013	ephrin receptor signaling pathway	15875	11	4733	11	44	19	1	FALSE	9.85509e-06	9.54945e-05	1.30389e-10
GO:0004175	endopeptidase activity	15875	409	4733	192	510	206	1	FALSE	1.63342e-10	2.689e-09	1.33108e-109
GO:0030286	dynein complex	15875	17	4733	15	159	22	2	FALSE	5.20245e-14	1.23119e-12	3.25349e-23
GO:0004890	GABA-A receptor activity	15875	14	4733	14	18	15	1	FALSE	0.00490196	0.0250163	0.000326797
GO:0004888	transmembrane signaling receptor activity	15875	1589	4733	1260	1656	1291	1	FALSE	6.92936e-09	1.02008e-07	2.96944e-121
GO:0004889	acetylcholine-activated cation-selective channel activity	15875	17	4733	17	231	83	2	FALSE	8.7263e-09	1.27238e-07	4.28221e-26
GO:0004871	signal transducer activity	15875	1786	4733	1348	2854	1656	2	FALSE	1.72653e-134	2.20277e-132	0
GO:0004867	serine-type endopeptidase inhibitor activity	15875	53	4733	34	207	100	2	FALSE	0.00580161	0.029218	1.13945e-50
GO:0004866	endopeptidase inhibitor activity	15875	86	4733	53	418	195	4	FALSE	0.0013282	0.00816659	1.12147e-91
GO:0004872	receptor activity	15875	1760	4733	1322	14575	4490	1	FALSE	0	0	0
GO:0004950	chemokine receptor activity	15875	15	4733	15	36	18	4	FALSE	1.46554e-07	1.83914e-06	1.79601e-10
GO:0004930	G-protein coupled receptor activity	15875	688	4733	581	1837	1351	2	FALSE	3.05537e-17	9.74536e-16	0
GO:0004984	olfactory receptor activity	15875	742	4733	622	1589	1260	2	FALSE	1.77255e-05	0.000162502	0
GO:0030144	alpha-1,6-mannosylglycoprotein 6-beta-N-acetylglucosaminyltransferase activity	15875	3	4733	3	18	3	1	FALSE	0.00122549	0.00765806	0.00122549
GO:0030003	cellular cation homeostasis	15875	15	4733	11	25	11	2	FALSE	0.000306232	0.00214083	3.05926e-07
GO:0030001	metal ion transport	15875	308	4733	93	451	118	1	FALSE	0.00255283	0.0147486	1.11504e-121
GO:0005003	ephrin receptor activity	15875	11	4733	11	45	20	2	FALSE	1.65468e-05	0.000152609	9.85164e-11
GO:0004620	phospholipase activity	15875	62	4733	34	70	34	1	FALSE	0.00320543	0.0176529	1.05928e-10
GO:0004629	phospholipase C activity	15875	25	4733	18	97	34	2	FALSE	1.33879e-05	0.000126524	9.87414e-24
GO:0004672	protein kinase activity	15875	605	4733	216	752	236	3	FALSE	3.91457e-08	5.16656e-07	1.19566e-160
GO:0004674	protein serine/threonine kinase activity	15875	389	4733	157	605	216	1	FALSE	0.00082003	0.00529733	1.74188e-170
GO:0004703	G-protein coupled receptor kinase activity	15875	6	4733	6	389	157	1	FALSE	0.00407887	0.0214596	2.16004e-13
GO:0004713	protein tyrosine kinase activity	15875	457	4733	191	605	216	2	FALSE	9.45934e-09	1.35348e-07	1.74583e-145
GO:0004791	thioredoxin-disulfide reductase activity	15875	3	4733	3	32	5	2	FALSE	0.00201613	0.0117365	0.000201613
GO:0065007	biological regulation	15875	4196	4733	2021	10897	3401	1	FALSE	2.47038e-198	5.40308e-196	0
GO:0004835	tubulin-tyrosine ligase activity	15875	14	4733	8	117	13	1	FALSE	4.39267e-06	4.48345e-05	2.17464e-18
GO:0004857	enzyme inhibitor activity	15875	115	4733	59	298	86	2	FALSE	1.76352e-11	3.03366e-10	1.03825e-85
GO:0005391	sodium:potassium-exchanging ATPase activity	15875	6	4733	6	81	17	2	FALSE	3.81339e-05	0.000317299	3.08128e-09
GO:0048878	chemical homeostasis	15875	27	4733	13	75	20	1	FALSE	0.00218569	0.0126753	5.44854e-21
GO:0005388	calcium-transporting ATPase activity	15875	10	4733	10	108	36	3	FALSE	6.56427e-06	6.5259e-05	2.58246e-14
GO:0048646	anatomical structure formation involved in morphogenesis	15875	5	4733	4	170	17	2	FALSE	0.000332123	0.00230081	8.96833e-10
GO:0005575	cellular_component	15875	7229	4733	2657	15861	4733	1	FALSE	5.31952e-68	3.87819e-66	0
GO:0040007	growth	15875	49	4733	26	10897	3401	1	FALSE	0.00117818	0.00740155	1.00694e-135
GO:0005544	calcium-dependent phospholipid binding	15875	10	4733	10	297	67	1	FALSE	1.96407e-07	2.40559e-06	7.91979e-19
GO:0005525	GTP binding	15875	325	4733	148	1601	560	3	FALSE	6.76256e-06	6.67966e-05	0
GO:0005506	iron ion binding	15875	197	4733	78	1847	571	1	FALSE	0.00386166	0.0204575	1.64443e-271
GO:0005216	ion channel activity	15875	321	4733	119	573	182	2	FALSE	0.00131835	0.00816659	6.20314e-170
GO:0005242	inward rectifier potassium channel activity	15875	18	4733	17	178	79	2	FALSE	3.96381e-06	4.07288e-05	4.84118e-25
GO:0005200	structural constituent of cytoskeleton	15875	14	4733	12	311	95	1	FALSE	1.99506e-05	0.000178622	1.48156e-24
GO:0005248	voltage-gated sodium channel activity	15875	11	4733	11	145	48	2	FALSE	2.23348e-06	2.35825e-05	9.88477e-17
GO:0005977	glycogen metabolic process	15875	9	4733	6	181	17	3	FALSE	1.95904e-05	0.000176428	2.1302e-15
GO:0005964	phosphorylase kinase complex	15875	2	4733	2	562	37	2	FALSE	0.00422479	0.0221512	6.34353e-06
GO:0005891	voltage-gated calcium channel complex	15875	10	4733	9	271	122	2	FALSE	0.0039284	0.0207392	2.00929e-18
GO:0048514	blood vessel morphogenesis	15875	5	4733	4	163	16	3	FALSE	0.000301688	0.00211873	1.10952e-09
GO:0005634	nucleus	15875	976	4733	210	1308	227	1	FALSE	6.70538e-14	1.5097e-12	6.225E-321
GO:0005654	nucleoplasm	15875	47	4733	6	104	6	2	FALSE	0.00707638	0.0339381	1.01769e-30
GO:0005833	hemoglobin complex	15875	4	4733	4	746	182	2	FALSE	0.00345477	0.0186899	7.81186e-11
GO:0005856	cytoskeleton	15875	255	4733	92	504	135	1	FALSE	1.26253e-06	1.4109e-05	5.56997e-151
GO:0005875	microtubule associated complex	15875	26	4733	15	750	185	3	FALSE	0.000256833	0.00185444	1.10762e-48
GO:0005882	intermediate filament	15875	33	4733	32	750	185	3	FALSE	1.04738e-19	3.91107e-18	2.35463e-58
GO:0032553	ribonucleotide binding	15875	1613	4733	560	2196	698	2	FALSE	3.90205e-07	4.59541e-06	0
GO:0006534	cysteine metabolic process	15875	5	4733	4	27	4	2	FALSE	0.0002849	0.00202876	1.2387e-05
GO:0015355	secondary active monocarboxylate transmembrane transporter activity	15875	5	4733	5	103	16	2	FALSE	4.98965e-05	0.000408511	1.14232e-08
GO:0015276	ligand-gated ion channel activity	15875	93	4733	70	321	119	2	FALSE	2.33422e-19	8.50878e-18	2.50857e-83
GO:0015116	sulfate transmembrane transporter activity	15875	9	4733	9	42	15	3	FALSE	1.12247e-05	0.000108082	2.2427e-09
GO:0006471	protein ADP-ribosylation	15875	11	4733	4	77	7	1	FALSE	0.00670432	0.032482	1.49663e-13
GO:0006468	protein phosphorylation	15875	606	4733	217	1138	297	2	FALSE	5.11796e-16	1.53639e-14	0
GO:0006464	cellular protein modification process	15875	986	4733	280	1397	324	2	FALSE	4.57385e-14	1.11152e-12	0
GO:0015031	protein transport	15875	347	4733	121	454	135	2	FALSE	5.12712e-06	5.16422e-05	4.907e-107
GO:0006355	regulation of transcription, DNA-templated	15875	864	4733	252	954	263	4	FALSE	0.000219081	0.00162035	7.86411e-129
GO:0006351	transcription, DNA-templated	15875	927	4733	258	2688	643	3	FALSE	0.000366162	0.0025252	0
GO:0006195	purine nucleotide catabolic process	15875	683	4733	231	747	233	3	FALSE	6.20197e-09	9.21866e-08	2.61619e-94
GO:0046039	GTP metabolic process	15875	454	4733	165	736	233	3	FALSE	0.000313757	0.00218346	5.90197e-212
GO:0006184	GTP catabolic process	15875	443	4733	165	694	231	4	FALSE	0.00197829	0.0116491	1.87545e-196
GO:0006152	purine nucleoside catabolic process	15875	683	4733	231	720	231	3	FALSE	3.84617e-07	4.56472e-06	6.70074e-63
GO:0006270	DNA replication initiation	15875	7	4733	6	1052	137	2	FALSE	2.76702e-05	0.000235351	3.60585e-18
GO:0032501	multicellular organismal process	15875	956	4733	651	10897	3401	1	FALSE	6.70401e-134	7.89526e-132	0
GO:0045111	intermediate filament cytoskeleton	15875	33	4733	32	255	92	1	FALSE	2.71875e-15	7.56801e-14	2.90366e-42
GO:0007165	signal transduction	15875	2854	4733	1656	4158	1954	4	FALSE	4.97299e-103	5.43832e-101	0
GO:0007166	cell surface receptor signaling pathway	15875	1862	4733	1339	2854	1656	1	FALSE	4.3123e-95	4.12633e-93	0
GO:0007154	cell communication	15875	2940	4733	1660	5275	2180	1	FALSE	2.16783e-143	3.01723e-141	0
GO:0006913	nucleocytoplasmic transport	15875	82	4733	58	116	58	2	FALSE	5.30756e-14	1.23119e-12	4.13612e-30
GO:0007018	microtubule-based movement	15875	84	4733	34	123	38	2	FALSE	0.00043363	0.00295061	5.56577e-33
GO:0045202	synapse	15875	70	4733	38	7229	2657	1	FALSE	0.00199381	0.0116706	1.22598e-170
GO:0006793	phosphorus metabolic process	15875	1751	4733	523	4884	1087	1	FALSE	2.62159e-21	1.1149e-19	0
GO:0006826	iron ion transport	15875	12	4733	11	17	11	1	FALSE	0.000969619	0.00623734	0.000161603
GO:0006873	cellular ion homeostasis	15875	15	4733	11	27	13	2	FALSE	0.00476885	0.0245004	5.75246e-08
GO:0006898	receptor-mediated endocytosis	15875	32	4733	18	45	18	1	FALSE	0.000274748	0.0019656	1.36975e-11
GO:0006897	endocytosis	15875	45	4733	18	169	23	2	FALSE	2.91886e-08	3.98998e-07	4.22031e-42
GO:0006690	icosanoid metabolic process	15875	13	4733	7	226	31	2	FALSE	0.000451411	0.00305801	2.20598e-21
GO:0055065	metal ion homeostasis	15875	16	4733	11	25	11	1	FALSE	0.000979943	0.00627738	4.89482e-07
GO:0006754	ATP biosynthetic process	15875	42	4733	17	298	68	5	FALSE	0.00434103	0.0226059	3.53234e-52
GO:0055082	cellular chemical homeostasis	15875	17	4733	13	73	20	2	FALSE	1.33682e-06	1.47242e-05	5.65742e-17
GO:0022836	gated channel activity	15875	239	4733	101	321	119	1	FALSE	0.000622834	0.00418228	1.18616e-78
GO:0022838	substrate-specific channel activity	15875	321	4733	119	605	196	2	FALSE	0.00567702	0.0286849	7.19162e-181
GO:0022834	ligand-gated channel activity	15875	93	4733	70	239	101	1	FALSE	7.67931e-17	2.39939e-15	8.01913e-69
GO:0016301	kinase activity	15875	729	4733	229	1521	368	2	FALSE	1.89278e-10	3.08282e-09	0
GO:0016298	lipase activity	15875	70	4733	34	535	109	1	FALSE	9.13507e-09	1.31941e-07	1.39614e-89
GO:0016307	phosphatidylinositol phosphate kinase activity	15875	9	4733	7	767	239	3	FALSE	0.00519705	0.0263954	4.14061e-21
GO:0022803	passive transmembrane transporter activity	15875	321	4733	119	661	210	1	FALSE	0.00286506	0.0159506	4.42515e-198
GO:0022891	substrate-specific transmembrane transporter activity	15875	605	4733	196	723	213	2	FALSE	3.03799e-05	0.000256971	4.82776e-139
GO:0016337	cell-cell adhesion	15875	100	4733	34	214	52	1	FALSE	0.00160397	0.0096301	1.10015e-63
GO:0007606	sensory perception of chemical stimulus	15875	745	4733	622	761	622	1	FALSE	7.33391e-13	1.45821e-11	1.93828e-33
GO:0022857	transmembrane transporter activity	15875	661	4733	210	936	266	2	FALSE	0.000224747	0.00164003	2.50512e-245
GO:0046700	heterocycle catabolic process	15875	728	4733	234	3267	732	2	FALSE	2.68105e-12	5.06751e-11	0
GO:2001141	regulation of RNA biosynthetic process	15875	872	4733	257	954	263	4	FALSE	1.98835e-06	2.114e-05	8.14493e-121
GO:0016165	linoleate 13S-lipoxygenase activity	15875	7	4733	7	18	9	1	FALSE	0.00113122	0.00715661	3.14228e-05
GO:0038023	signaling receptor activity	15875	1656	4733	1291	1890	1379	2	FALSE	2.6698e-34	1.51388e-32	1.59502e-306
GO:0016021	integral component of membrane	15875	2574	4733	1522	2800	1561	2	FALSE	2.30782e-35	1.41331e-33	0
GO:0016020	membrane	15875	3944	4733	1884	7229	2657	1	FALSE	6.44582e-103	6.57904e-101	0
GO:0031326	regulation of cellular biosynthetic process	15875	886	4733	257	2545	495	3	FALSE	1.89171e-18	6.73537e-17	0
GO:0016042	lipid catabolic process	15875	43	4733	21	1175	338	3	FALSE	0.00362815	0.0194902	1.28049e-79
GO:0016043	cellular component organization	15875	432	4733	83	460	83	1	FALSE	0.00314854	0.0174022	1.95493e-45
GO:0016070	RNA metabolic process	15875	1209	4733	285	3583	754	2	FALSE	0.0047569	0.0245004	0
GO:0046916	cellular transition metal ion homeostasis	15875	12	4733	11	16	11	2	FALSE	0.00274725	0.0156047	0.000549451
GO:0015889	cobalamin transport	15875	6	4733	6	452	135	3	FALSE	0.000655721	0.00438388	8.72917e-14
GO:0007268	synaptic transmission	15875	58	4733	44	67	44	1	FALSE	1.91121e-05	0.00017314	2.33876e-11
GO:0007186	G-protein coupled receptor signaling pathway	15875	1687	4733	1303	1862	1339	1	FALSE	2.53429e-50	1.61667e-48	2.96504e-251
GO:0007169	transmembrane receptor protein tyrosine kinase signaling pathway	15875	44	4733	19	66	19	1	FALSE	8.1423e-05	0.00064257	5.48898e-18
GO:0008138	protein tyrosine/serine/threonine phosphatase activity	15875	47	4733	17	130	30	1	FALSE	0.00778435	0.0370119	1.5779e-36
GO:0046130	purine ribonucleoside catabolic process	15875	683	4733	231	720	231	3	FALSE	3.84617e-07	4.56472e-06	6.70074e-63
GO:0008150	biological_process	15875	10897	4733	3401	15861	4733	1	FALSE	1.07886e-08	1.52938e-07	0
GO:0008083	growth factor activity	15875	70	4733	23	229	34	1	FALSE	1.36648e-06	1.49434e-05	1.04637e-60
GO:0008104	protein localization	15875	362	4733	121	402	121	1	FALSE	2.42422e-07	2.94562e-06	4.11438e-56
GO:0015662	ATPase activity, coupled to transmembrane movement of ions, phosphorylative mechanism	15875	45	4733	22	61	22	1	FALSE	0.000185951	0.00139554	4.93091e-15
GO:0008026	ATP-dependent helicase activity	15875	85	4733	34	190	56	2	FALSE	0.00344188	0.0186863	3.14701e-56
GO:0031224	intrinsic component of membrane	15875	2599	4733	1524	2800	1561	1	FALSE	1.82689e-29	9.6447e-28	3.2819604911E-313
GO:0008028	monocarboxylic acid transmembrane transporter activity	15875	11	4733	5	38	6	2	FALSE	0.0046858	0.0242364	8.31033e-10
GO:0015629	actin cytoskeleton	15875	74	4733	41	255	92	1	FALSE	4.36545e-05	0.000359328	3.58959e-66
GO:0015718	monocarboxylic acid transport	15875	11	4733	5	38	6	1	FALSE	0.0046858	0.0242364	8.31033e-10
GO:0015698	inorganic anion transport	15875	52	4733	23	123	28	1	FALSE	1.30612e-06	1.44904e-05	5.64765e-36
GO:0023052	signaling	15875	2874	4733	1656	10897	3401	1	FALSE	1.0573e-264	5.39573e-262	0
GO:0046434	organophosphate catabolic process	15875	710	4733	246	1150	310	2	FALSE	1.24899e-14	3.35475e-13	0

## Sheet: Pbiv.Contraction
ID	Name	Pop.total	Pop.term	Study.total	Study.term	Pop.family	Study.family	nparents	is.trivial	p	p.adjusted	p.min
GO:0043933	macromolecular complex subunit organization	15875	117	328	23	432	39	1	FALSE	1.06294e-05	9.09406e-05	6.04684e-109
GO:0052652	cyclic purine nucleotide metabolic process	15875	13	328	5	97	5	2	FALSE	1.99702e-05	0.000151605	2.14547e-16
GO:0000287	magnesium ion binding	15875	79	328	13	2525	51	1	FALSE	1.85441e-09	3.56974e-08	5.11084e-152
GO:0009055	electron carrier activity	15875	175	328	10	14575	299	1	FALSE	0.00331926	0.014909	0
GO:0070271	protein complex biogenesis	15875	102	328	23	156	23	1	FALSE	2.13942e-05	0.000160159	2.97071e-43
GO:0009187	cyclic nucleotide metabolic process	15875	26	328	5	810	18	1	FALSE	0.00014747	0.000957664	1.44917e-49
GO:0009190	cyclic nucleotide biosynthetic process	15875	25	328	5	122	5	2	FALSE	0.00025631	0.00155226	1.51095e-26
GO:0009125	nucleoside monophosphate catabolic process	15875	240	328	13	720	13	2	FALSE	5.02441e-07	5.76574e-06	2.94049e-198
GO:0009123	nucleoside monophosphate metabolic process	15875	271	328	13	816	18	1	FALSE	0.000719543	0.00387833	1.81838e-224
GO:0043492	ATPase activity, coupled to movement of substances	15875	85	328	13	190	13	1	FALSE	1.66473e-05	0.000133924	3.14701e-56
GO:0008301	DNA binding, bending	15875	53	328	21	1109	34	1	FALSE	1.43186e-21	3.85887e-19	6.27932e-92
GO:0018108	peptidyl-tyrosine phosphorylation	15875	457	328	20	606	20	2	FALSE	0.00318667	0.014556	4.29254e-146
GO:0035639	purine ribonucleoside triphosphate binding	15875	1481	328	48	2509	56	2	FALSE	1.23995e-05	0.00010282	0
GO:0035601	protein deacylation	15875	14	328	3	986	25	1	FALSE	0.00436463	0.0194424	1.16519e-31
GO:0043228	non-membrane-bounded organelle	15875	504	328	21	1735	37	1	FALSE	0.000342148	0.00196189	0
GO:0043229	intracellular organelle	15875	1735	328	37	2178	39	2	FALSE	0.0079305	0.033136	0
GO:0000786	nucleosome	15875	46	328	21	96	21	4	FALSE	8.87493e-09	1.40694e-07	1.68762e-28
GO:0000785	chromatin	15875	53	328	21	96	21	1	FALSE	4.06437e-07	4.86822e-06	2.60436e-28
GO:0043232	intracellular non-membrane-bounded organelle	15875	504	328	21	1735	37	2	FALSE	0.000342148	0.00196189	0
GO:0043234	protein complex	15875	746	328	40	933	40	1	FALSE	0.00010478	0.000697237	3.05221e-202
GO:0018193	peptidyl-amino acid modification	15875	529	328	20	986	25	1	FALSE	0.00545687	0.02353	8.33804e-295
GO:0016575	histone deacetylation	15875	7	328	3	42	3	2	FALSE	0.00304878	0.0141411	3.70668e-08
GO:0044802	single-organism membrane organization	15875	35	328	13	6058	122	2	FALSE	4.76512e-14	1.83457e-12	4.73636e-93
GO:0044815	DNA packaging complex	15875	46	328	21	778	40	2	FALSE	6.43563e-18	5.03961e-16	2.21243e-75
GO:0036211	protein modification process	15875	986	328	25	1986	33	2	FALSE	0.00186211	0.00929329	0
GO:0009975	cyclase activity	15875	14	328	5	5378	134	1	FALSE	1.48955e-05	0.000121647	5.23687e-42
GO:0016782	transferase activity, transferring sulfur-containing groups	15875	82	328	24	2077	62	1	FALSE	1.88184e-19	3.38104e-17	2.24342e-149
GO:0016820	hydrolase activity, acting on acid anhydrides, catalyzing transmembrane movement of substances	15875	89	328	13	1462	41	2	FALSE	2.86409e-07	3.59011e-06	5.30706e-145
GO:0051252	regulation of RNA metabolic process	15875	872	328	13	1521	14	3	FALSE	0.00458708	0.0202659	0
GO:1990104	DNA bending complex	15875	46	328	21	778	40	2	FALSE	6.43563e-18	5.03961e-16	2.21243e-75
GO:0016849	phosphorus-oxygen lyase activity	15875	25	328	5	138	5	1	FALSE	0.00013707	0.000900988	5.00283e-28
GO:0051276	chromosome organization	15875	106	328	24	237	24	1	FALSE	8.15948e-10	1.69152e-08	3.25891e-70
GO:0044765	single-organism transport	15875	956	328	36	6307	122	2	FALSE	3.5151e-05	0.000252619	0
GO:0016887	ATPase activity	15875	225	328	13	881	13	2	FALSE	1.50972e-08	2.32497e-07	1.31078e-216
GO:0016705	oxidoreductase activity, acting on paired donors, with incorporation or reduction of molecular oxygen	15875	173	328	14	658	22	1	FALSE	0.000198703	0.00124536	6.70164e-164
GO:0016717	oxidoreductase activity, acting on paired donors, with oxidation of a pair of donors resulting in the reduction of molecular oxygen to two molecules of water	15875	6	328	4	173	14	1	FALSE	0.000378037	0.00214486	2.93168e-11
GO:0044427	chromosomal part	15875	96	328	21	577	22	2	FALSE	1.14708e-16	7.72847e-15	3.65154e-112
GO:0044421	extracellular region part	15875	139	328	18	7229	159	2	FALSE	1.04284e-09	2.08183e-08	1.41586e-297
GO:0044422	organelle part	15875	563	328	22	7229	159	2	FALSE	0.00566328	0.0242263	0
GO:0044446	intracellular organelle part	15875	563	328	22	2178	39	3	FALSE	4.22343e-05	0.00029564	0
GO:0044459	plasma membrane part	15875	271	328	17	6074	109	3	FALSE	5.33376e-06	4.79149e-05	0
GO:0001775	cell activation	15875	4	328	2	5275	100	1	FALSE	0.00208258	0.0102983	3.10324e-14
GO:0071103	DNA conformation change	15875	74	328	21	1052	32	1	FALSE	2.41464e-18	3.25373e-16	1.07733e-115
GO:0044085	cellular component biogenesis	15875	156	328	23	460	39	1	FALSE	0.000712146	0.00387724	2.87334e-127
GO:0010876	lipid localization	15875	38	328	13	402	13	1	FALSE	5.72914e-15	2.67313e-13	3.48488e-54
GO:1901363	heterocyclic compound binding	15875	5271	328	136	10828	230	1	FALSE	0.000835123	0.00445674	0
GO:0032787	monocarboxylic acid metabolic process	15875	53	328	4	226	4	1	FALSE	0.00276679	0.0131277	5.54649e-53
GO:0032879	regulation of localization	15875	162	328	11	5203	106	2	FALSE	0.000408491	0.00229351	1.434334707837E-312
GO:0097367	carbohydrate derivative binding	15875	1655	328	49	10828	230	1	FALSE	0.00857882	0.0354699	0
GO:0032991	macromolecular complex	15875	933	328	40	7229	159	1	FALSE	1.72179e-05	0.000135343	0
GO:0032993	protein-DNA complex	15875	79	328	21	933	40	1	FALSE	8.09962e-14	2.91046e-12	6.41418e-117
GO:0010468	regulation of gene expression	15875	879	328	13	1984	16	2	FALSE	0.00281988	0.0132167	0
GO:0051049	regulation of transport	15875	157	328	11	1435	36	2	FALSE	0.00100037	0.00518459	1.96025e-214
GO:0071840	cellular component organization or biogenesis	15875	460	328	39	10897	250	1	FALSE	9.96908e-13	3.35834e-11	0
GO:0050909	sensory perception of taste	15875	2	328	1	745	1	1	FALSE	0.00268456	0.0129195	3.60828e-06
GO:0071824	protein-DNA complex subunit organization	15875	50	328	21	117	23	1	FALSE	1.09693e-07	1.47812e-06	2.79409e-34
GO:0050817	coagulation	15875	22	328	2	945	5	1	FALSE	0.00496254	0.021571	4.99163e-45
GO:0071702	organic substance transport	15875	451	328	24	1430	36	1	FALSE	1.22437e-05	0.00010282	0
GO:0071705	nitrogen compound transport	15875	46	328	11	1430	36	1	FALSE	3.65893e-09	6.36182e-08	8.18148e-88
GO:0071804	cellular potassium ion transport	15875	134	328	11	5275	100	2	FALSE	3.88337e-05	0.000275412	1.82643e-270
GO:1902495	transmembrane transporter complex	15875	84	328	11	3230	78	3	FALSE	3.57529e-06	3.32256e-05	1.66027e-168
GO:0034204	lipid translocation	15875	14	328	13	38	13	2	FALSE	2.58543e-09	4.64516e-08	1.03417e-10
GO:0034220	ion transmembrane transport	15875	580	328	35	830	35	2	FALSE	2.59031e-06	2.48228e-05	9.09537e-220
GO:0042625	ATPase activity, coupled to transmembrane movement of ions	15875	61	328	13	594	35	2	FALSE	1.01578e-05	8.83076e-05	7.76962e-85
GO:0003333	amino acid transmembrane transport	15875	19	328	11	580	35	2	FALSE	4.0366e-10	9.4597e-09	5.12139e-36
GO:0003824	catalytic activity	15875	5378	328	134	14743	299	2	FALSE	0.001686	0.00849301	0
GO:0097035	regulation of membrane lipid distribution	15875	14	328	13	162	15	2	FALSE	2.79998e-16	1.67688e-14	1.81229e-20
GO:0003677	DNA binding	15875	1109	328	34	3285	61	1	FALSE	0.000307143	0.00181923	0
GO:0034762	regulation of transmembrane transport	15875	154	328	11	4589	104	3	FALSE	0.000641773	0.00352975	5.16322e-292
GO:0034728	nucleosome organization	15875	50	328	21	157	26	3	FALSE	2.22464e-08	3.33079e-07	3.1803e-42
GO:0097159	organic cyclic compound binding	15875	5283	328	136	10828	230	1	FALSE	0.000937392	0.00495347	0
GO:0034702	ion channel complex	15875	84	328	11	2574	55	2	FALSE	8.57601e-07	9.06366e-06	4.20632e-160
GO:0019213	deacetylase activity	15875	8	328	3	2223	33	1	FALSE	0.000158809	0.00101903	6.8467e-23
GO:0004012	phospholipid-translocating ATPase activity	15875	14	328	13	85	13	3	FALSE	1.89497e-14	7.85682e-13	2.6319e-16
GO:0004407	histone deacetylase activity	15875	7	328	3	30	3	3	FALSE	0.00862069	0.0354699	4.91207e-07
GO:0004383	guanylate cyclase activity	15875	7	328	5	26	5	3	FALSE	0.000319246	0.00187036	1.52022e-06
GO:0005102	receptor binding	15875	229	328	28	5171	107	1	FALSE	5.07718e-15	2.67313e-13	0
GO:0004713	protein tyrosine kinase activity	15875	457	328	20	605	20	2	FALSE	0.00329543	0.014909	1.74583e-145
GO:0065003	macromolecular complex assembly	15875	104	328	23	141	23	2	FALSE	0.000438449	0.00243633	7.46799e-35
GO:0065004	protein-DNA complex assembly	15875	50	328	21	93	23	2	FALSE	1.73259e-05	0.000135343	1.58845e-27
GO:0065008	regulation of biological quality	15875	141	328	15	4196	94	1	FALSE	3.56952e-07	4.37266e-06	3.10233e-267
GO:0005615	extracellular space	15875	71	328	18	139	18	1	FALSE	1.6747e-06	1.70314e-05	2.19351e-41
GO:0005579	membrane attack complex	15875	7	328	6	280	17	3	FALSE	1.31909e-07	1.73412e-06	4.02857e-14
GO:0005576	extracellular region	15875	332	328	29	7229	159	1	FALSE	1.07651e-10	2.90119e-09	0
GO:0005548	phospholipid transporter activity	15875	14	328	13	32	13	2	FALSE	4.03024e-08	5.87108e-07	2.12118e-09
GO:0005506	iron ion binding	15875	197	328	14	1847	31	1	FALSE	8.11661e-07	8.83552e-06	1.64443e-271
GO:0005244	voltage-gated ion channel activity	15875	154	328	11	321	11	3	FALSE	0.000255655	0.00155226	6.83945e-96
GO:0005215	transporter activity	15875	844	328	35	14784	300	2	FALSE	4.60167e-05	0.000317987	0
GO:0005319	lipid transporter activity	15875	32	328	13	675	35	2	FALSE	3.25231e-10	7.96817e-09	1.60939e-55
GO:0005342	organic acid transmembrane transporter activity	15875	39	328	11	605	35	2	FALSE	2.62505e-06	2.48228e-05	2.31581e-62
GO:0005249	voltage-gated potassium channel activity	15875	103	328	11	159	11	2	FALSE	0.0069068	0.0290841	2.38943e-44
GO:0005261	cation channel activity	15875	209	328	11	501	11	2	FALSE	5.69058e-05	0.000388256	4.225e-147
GO:0005267	potassium channel activity	15875	128	328	11	215	11	3	FALSE	0.00277655	0.0131277	1.75206e-62
GO:0005694	chromosome	15875	114	328	21	504	21	1	FALSE	5.95132e-15	2.67313e-13	2.23644e-116
GO:0005887	integral component of plasma membrane	15875	138	328	17	2655	55	3	FALSE	7.00343e-10	1.50994e-08	7.81186e-235
GO:0005886	plasma membrane	15875	569	328	19	6852	128	3	FALSE	0.00896031	0.0365879	0
GO:0006633	fatty acid biosynthetic process	15875	28	328	4	120	4	3	FALSE	0.00249252	0.0121033	5.66907e-28
GO:0006631	fatty acid metabolic process	15875	44	328	4	182	4	2	FALSE	0.00306958	0.0141411	2.77872e-43
GO:0015171	amino acid transmembrane transporter activity	15875	19	328	11	38	11	2	FALSE	6.28111e-05	0.00042319	2.82923e-11
GO:0006468	protein phosphorylation	15875	606	328	20	1138	25	2	FALSE	0.00492876	0.021571	0
GO:0006334	nucleosome assembly	15875	50	328	21	102	23	4	FALSE	2.26116e-06	2.25697e-05	2.55151e-30
GO:0006333	chromatin assembly or disassembly	15875	52	328	21	92	24	1	FALSE	0.000262563	0.00157246	5.29089e-27
GO:0006323	DNA packaging	15875	53	328	21	453	39	3	FALSE	7.05017e-12	2.11113e-10	1.71015e-70
GO:0015079	potassium ion transmembrane transporter activity	15875	134	328	11	340	11	3	FALSE	2.75277e-05	0.000203253	2.18793e-98
GO:0046034	ATP metabolic process	15875	253	328	13	742	18	4	FALSE	0.000950345	0.00497317	5.39631e-206
GO:0006200	ATP catabolic process	15875	240	328	13	696	13	5	FALSE	7.83662e-07	8.79988e-06	6.02819e-194
GO:0006182	cGMP biosynthetic process	15875	7	328	5	81	5	3	FALSE	8.19621e-07	8.83552e-06	2.87586e-10
GO:0046068	cGMP metabolic process	15875	7	328	5	749	18	2	FALSE	9.01438e-08	1.24583e-06	3.91985e-17
GO:0006996	organelle organization	15875	237	328	24	8472	166	2	FALSE	2.66426e-11	7.55809e-10	0
GO:0006813	potassium ion transport	15875	136	328	11	387	11	2	FALSE	7.69234e-06	6.797e-05	2.55511e-108
GO:0006811	ion transport	15875	620	328	35	956	36	1	FALSE	2.54361e-06	2.48228e-05	2.41799e-268
GO:0006820	anion transport	15875	123	328	24	620	35	1	FALSE	1.19536e-10	3.06809e-09	1.82364e-133
GO:0006865	amino acid transport	15875	19	328	11	65	11	2	FALSE	8.44427e-08	1.19775e-06	8.11585e-17
GO:0006869	lipid transport	15875	38	328	13	1251	36	3	FALSE	2.91067e-12	9.22854e-11	1.85896e-73
GO:0055085	transmembrane transport	15875	802	328	35	5381	101	2	FALSE	5.02764e-07	5.76574e-06	0
GO:0022832	voltage-gated channel activity	15875	154	328	11	242	11	2	FALSE	0.00605572	0.0257011	2.41562e-68
GO:0022843	voltage-gated cation channel activity	15875	134	328	11	229	11	2	FALSE	0.00230568	0.0112978	6.10294e-67
GO:0031497	chromatin assembly	15875	50	328	21	133	23	3	FALSE	6.53157e-09	1.06682e-07	8.06844e-38
GO:0022891	substrate-specific transmembrane transporter activity	15875	605	328	35	723	35	2	FALSE	0.00165712	0.00842631	4.82776e-139
GO:0022892	substrate-specific transporter activity	15875	669	328	35	844	35	1	FALSE	0.000242819	0.00150436	2.39373e-186
GO:0022857	transmembrane transporter activity	15875	661	328	35	936	35	2	FALSE	3.92655e-06	3.58713e-05	2.50512e-245
GO:0016021	integral component of membrane	15875	2574	328	55	2800	55	2	FALSE	0.00931701	0.0377584	0
GO:0046906	tetrapyrrole binding	15875	163	328	20	5283	136	2	FALSE	3.89991e-09	6.56891e-08	3.707781355E-315
GO:0046930	pore complex	15875	16	328	6	3230	78	3	FALSE	1.08008e-06	1.11955e-05	1.54718e-43
GO:0022607	cellular component assembly	15875	128	328	23	460	39	2	FALSE	1.92588e-05	0.000148292	1.79604e-117
GO:0015914	phospholipid transport	15875	14	328	13	76	24	3	FALSE	1.91719e-07	2.4604e-06	1.45505e-15
GO:0008150	biological_process	15875	10897	328	250	15861	328	1	FALSE	0.00149187	0.00765827	0
GO:0015748	organophosphate ester transport	15875	18	328	13	1251	36	2	FALSE	6.54494e-18	5.03961e-16	1.28551e-40
GO:0008076	voltage-gated potassium channel complex	15875	63	328	11	271	17	3	FALSE	0.000190275	0.00120657	2.64772e-63
GO:0015849	organic acid transport	15875	39	328	11	1251	36	2	FALSE	2.11231e-09	3.92599e-08	5.97688e-75
GO:0031226	intrinsic component of plasma membrane	15875	138	328	17	2680	55	2	FALSE	6.06702e-10	1.36255e-08	2.0707e-235
GO:0015711	organic anion transport	15875	57	328	24	516	24	2	FALSE	6.32952e-26	3.41161e-23	2.40933e-77
GO:0015399	primary active transmembrane transporter activity	15875	91	328	13	194	13	1	FALSE	3.26613e-05	0.000237898	1.00729e-57

## Sheet: Colubroidea.Expansion
ID	Name	Pop.total	Pop.term	Study.total	Study.term	Pop.family	Study.family	nparents	is.trivial	p	p.adjusted	p.min
GO:0000003	reproduction	14856	31	1345	12	10270	1032	1	FALSE	2.28865e-05	8.90813e-05	3.76722e-91
GO:0052689	carboxylic ester hydrolase activity	14856	36	1345	14	524	21	1	FALSE	2.91844e-13	2.30739e-12	1.61795e-56
GO:0000166	nucleotide binding	14856	2109	1345	137	2198	137	2	FALSE	0.00288119	0.00755379	3.64398e-161
GO:0009058	biosynthetic process	14856	2248	1345	253	6816	546	1	FALSE	9.37067e-12	6.5855e-11	0
GO:0009059	macromolecule biosynthetic process	14856	1902	1345	247	4270	330	2	FALSE	2.69588e-31	5.93093e-30	0
GO:0009055	electron carrier activity	14856	169	1345	36	13640	1254	1	FALSE	1.30243e-06	5.58498e-06	0
GO:0009164	nucleoside catabolic process	14856	680	1345	52	805	54	5	FALSE	0.00532657	0.0131475	2.91963e-150
GO:0009166	nucleotide catabolic process	14856	685	1345	52	797	52	2	FALSE	0.000285842	0.000927153	7.75039e-140
GO:0009141	nucleoside triphosphate metabolic process	14856	700	1345	52	803	52	1	FALSE	0.000615541	0.00184298	6.03027e-133
GO:0009116	nucleoside metabolic process	14856	728	1345	52	1164	57	4	FALSE	5.5285e-07	2.45388e-06	0
GO:0008301	DNA binding, bending	14856	64	1345	9	1177	32	1	FALSE	2.45447e-05	9.48064e-05	2.1446e-107
GO:0018130	heterocycle biosynthetic process	14856	1749	1345	247	3374	310	2	FALSE	1.88007e-26	3.39756e-25	0
GO:0008233	peptidase activity	14856	521	1345	68	2213	189	2	FALSE	3.74961e-05	0.000140541	0
GO:0008237	metallopeptidase activity	14856	160	1345	33	487	67	1	FALSE	0.00202141	0.00559616	3.19617e-133
GO:0035639	purine ribonucleoside triphosphate binding	14856	1449	1345	109	2445	137	2	FALSE	1.83276e-07	8.58683e-07	0
GO:0008430	selenium binding	14856	10	1345	4	10284	830	1	FALSE	0.00595852	0.0145653	2.7545e-34
GO:0043269	regulation of ion transport	14856	148	1345	29	584	29	2	FALSE	5.52573e-19	6.0783e-18	7.09192e-143
GO:0008324	cation transmembrane transporter activity	14856	370	1345	29	577	29	2	FALSE	1.67965e-06	7.14202e-06	7.99564e-163
GO:0043228	non-membrane-bounded organelle	14856	484	1345	54	1689	76	1	FALSE	5.22774e-15	4.64076e-14	0
GO:0043229	intracellular organelle	14856	1689	1345	76	2123	81	2	FALSE	0.000277579	0.00090616	0
GO:0008537	proteasome activator complex	14856	3	1345	3	2347	158	3	FALSE	0.000299707	0.000965936	4.64694e-10
GO:0043232	intracellular non-membrane-bounded organelle	14856	484	1345	54	1689	76	2	FALSE	5.22774e-15	4.64076e-14	0
GO:0043234	protein complex	14856	752	1345	134	924	134	1	FALSE	8.67017e-14	7.19198e-13	4.15101e-192
GO:0043167	ion binding	14856	4332	1345	411	10284	830	1	FALSE	4.49435e-06	1.81931e-05	0
GO:0043169	cation binding	14856	2575	1345	302	4332	411	1	FALSE	3.17441e-10	1.86774e-09	0
GO:0043170	macromolecule metabolic process	14856	3985	1345	324	5315	391	1	FALSE	6.92611e-05	0.000245078	0
GO:0043062	extracellular structure organization	14856	13	1345	12	5029	533	2	FALSE	2.11184e-11	1.38778e-10	4.80574e-39
GO:0051604	protein maturation	14856	600	1345	69	2874	130	2	FALSE	9.84805e-17	9.58291e-16	0
GO:0051641	cellular localization	14856	312	1345	44	1380	84	1	FALSE	7.05464e-10	3.96628e-09	1.7694E-319
GO:0051649	establishment of localization in cell	14856	301	1345	44	1363	82	2	FALSE	1.02276e-10	6.16094e-10	1.1460820996523E-311
GO:0060326	cell chemotaxis	14856	7	1345	2	145	2	3	FALSE	0.00201149	0.00559616	4.33225e-12
GO:0016459	myosin complex	14856	42	1345	33	774	134	3	FALSE	2.44903e-19	2.7752e-18	2.05372e-70
GO:0016482	cytoplasmic transport	14856	120	1345	44	281	44	1	FALSE	2.24312e-19	2.63958e-18	1.0774e-82
GO:0051704	multi-organism process	14856	131	1345	34	10270	1032	1	FALSE	1.38644e-07	6.61828e-07	5.94088e-304
GO:0016782	transferase activity, transferring sulfur-containing groups	14856	74	1345	28	2035	228	1	FALSE	9.33523e-10	5.1908e-09	1.859e-137
GO:0016779	nucleotidyltransferase activity	14856	695	1345	190	1447	191	1	FALSE	6.05309e-66	1.02095e-63	0
GO:0016772	transferase activity, transferring phosphorus-containing groups	14856	1447	1345	191	2035	228	1	FALSE	2.0188e-06	8.51261e-06	0
GO:0044702	single organism reproductive process	14856	22	1345	12	5595	593	2	FALSE	4.2915e-07	1.92168e-06	4.14112e-62
GO:0044703	multi-organism reproductive process	14856	19	1345	12	139	34	2	FALSE	0.000119476	0.00040848	8.46265e-24
GO:0044700	single organism signaling	14856	2521	1345	436	5590	593	2	FALSE	7.78514e-50	3.58116e-48	0
GO:0051252	regulation of RNA metabolic process	14856	843	1345	48	1467	61	3	FALSE	0.000329634	0.00104247	0
GO:0016817	hydrolase activity, acting on acid anhydrides	14856	883	1345	93	2188	188	1	FALSE	0.00511402	0.0127473	0
GO:0044763	single-organism cellular process	14856	4851	1345	522	8483	846	2	FALSE	0.00277864	0.00736122	0
GO:0044764	multi-organism cellular process	14856	110	1345	22	7816	775	2	FALSE	0.000998334	0.00288661	2.02906e-250
GO:0060089	molecular transducer activity	14856	1465	1345	333	13640	1254	1	FALSE	1.44051e-62	1.45779e-60	0
GO:0016705	oxidoreductase activity, acting on paired donors, with incorporation or reduction of molecular oxygen	14856	179	1345	42	642	68	1	FALSE	5.73349e-10	3.29676e-09	2.76673e-164
GO:0016717	oxidoreductase activity, acting on paired donors, with oxidation of a pair of donors resulting in the reduction of molecular oxygen to two molecules of water	14856	8	1345	6	179	42	1	FALSE	0.00236198	0.00632362	4.48332e-14
GO:0016740	transferase activity	14856	2035	1345	228	5273	484	1	FALSE	3.86289e-05	0.000143722	0
GO:0044425	membrane part	14856	2447	1345	461	6805	790	2	FALSE	1.84029e-42	5.81991e-41	0
GO:0044430	cytoskeletal part	14856	154	1345	45	652	54	2	FALSE	2.1372e-22	3.37944e-21	4.40113e-154
GO:0044446	intracellular organelle part	14856	565	1345	54	2123	81	3	FALSE	1.59648e-14	1.34636e-13	0
GO:0044459	plasma membrane part	14856	257	1345	77	5676	750	3	FALSE	4.47971e-13	3.43445e-12	0
GO:0009261	ribonucleotide catabolic process	14856	679	1345	52	754	52	3	FALSE	0.0035097	0.00892416	1.76009e-105
GO:0070727	cellular macromolecule localization	14856	264	1345	44	441	52	2	FALSE	4.45685e-05	0.000164611	2.5657e-128
GO:0051716	cellular response to stimulus	14856	2605	1345	437	7948	816	2	FALSE	2.15171e-38	5.73035e-37	0
GO:0044249	cellular biosynthetic process	14856	2185	1345	253	4758	318	2	FALSE	4.75561e-37	1.20317e-35	0
GO:0009593	detection of chemical stimulus	14856	531	1345	66	684	68	2	FALSE	3.17132e-06	1.32619e-05	3.47786e-157
GO:0044271	cellular nitrogen compound biosynthetic process	14856	1756	1345	247	3382	310	2	FALSE	2.62547e-26	4.58099e-25	0
GO:0002020	protease binding	14856	101	1345	9	364	10	1	FALSE	5.72266e-05	0.000205366	9.44042e-93
GO:0009611	response to wounding	14856	33	1345	8	185	13	1	FALSE	0.000311583	0.00099158	2.76209e-37
GO:0017171	serine hydrolase activity	14856	185	1345	31	2188	188	1	FALSE	0.000123936	0.000420884	1.52711e-274
GO:0044085	cellular component biogenesis	14856	180	1345	21	462	23	1	FALSE	1.29728e-07	6.25164e-07	1.88143e-133
GO:1901565	organonitrogen compound catabolic process	14856	727	1345	52	1226	66	2	FALSE	0.000491055	0.00147901	0
GO:0033036	macromolecule localization	14856	398	1345	52	1380	84	1	FALSE	7.50979e-11	4.63409e-10	0
GO:0019693	ribose phosphate metabolic process	14856	732	1345	52	1815	65	3	FALSE	3.4025e-11	2.20726e-10	0
GO:1901362	organic cyclic compound biosynthetic process	14856	1760	1345	247	3414	310	2	FALSE	6.71425e-27	1.2583e-25	0
GO:1901363	heterocyclic compound binding	14856	4954	1345	608	10284	830	1	FALSE	6.10946e-53	3.43487e-51	0
GO:1901360	organic cyclic compound metabolic process	14856	3022	1345	304	5315	391	1	FALSE	2.46806e-19	2.7752e-18	0
GO:0072523	purine-containing compound catabolic process	14856	679	1345	52	816	54	6	FALSE	0.00272482	0.00725663	1.14535e-159
GO:0072330	monocarboxylic acid biosynthetic process	14856	35	1345	6	96	6	2	FALSE	0.00175089	0.00492195	5.28892e-27
GO:0032787	monocarboxylic acid metabolic process	14856	49	1345	6	212	6	1	FALSE	0.000119108	0.00040848	2.57566e-49
GO:0032879	regulation of localization	14856	156	1345	29	4778	525	2	FALSE	0.002824	0.00744241	1.05201e-297
GO:0019953	sexual reproduction	14856	19	1345	12	31	12	2	FALSE	0.000357056	0.00111525	7.08614e-09
GO:1901136	carbohydrate derivative catabolic process	14856	696	1345	52	1131	66	2	FALSE	0.00167345	0.00473053	0
GO:0002376	immune system process	14856	104	1345	30	10270	1032	1	FALSE	5.93692e-08	2.94518e-07	1.08825e-251
GO:0032991	macromolecular complex	14856	924	1345	134	6805	790	1	FALSE	0.00232952	0.00626988	0
GO:1901069	guanosine-containing compound catabolic process	14856	437	1345	52	688	52	2	FALSE	1.72316e-11	1.17827e-10	2.80669e-195
GO:1901068	guanosine-containing compound metabolic process	14856	446	1345	52	712	52	1	FALSE	8.34684e-12	5.94859e-11	1.46633e-203
GO:0019882	antigen processing and presentation	14856	38	1345	28	104	30	1	FALSE	8.73098e-15	7.61703e-14	2.76439e-29
GO:0051169	nuclear transport	14856	82	1345	44	281	44	1	FALSE	5.74633e-29	1.16306e-27	3.97729e-73
GO:0051049	regulation of transport	14856	150	1345	29	1358	82	2	FALSE	1.17168e-09	6.44425e-09	3.42469e-204
GO:0071944	cell periphery	14856	588	1345	77	3732	367	1	FALSE	0.00311787	0.00800834	0
GO:0071824	protein-DNA complex subunit organization	14856	62	1345	9	133	9	1	FALSE	0.0007455	0.00220598	1.79957e-39
GO:0050896	response to stimulus	14856	2766	1345	478	10270	1032	1	FALSE	2.49081e-45	9.69499e-44	0
GO:0050878	regulation of body fluid levels	14856	24	1345	8	838	79	2	FALSE	0.000928514	0.00270016	6.0151e-47
GO:0050817	coagulation	14856	25	1345	8	731	79	1	FALSE	0.00307295	0.00793324	5.92884e-47
GO:0071897	DNA biosynthetic process	14856	680	1345	190	2336	251	3	FALSE	1.48369e-59	1.25125e-57	0
GO:0050789	regulation of biological process	14856	3770	1345	522	10270	1032	2	FALSE	6.1388e-22	8.87494e-21	0
GO:0050794	regulation of cellular process	14856	3597	1345	510	7956	785	2	FALSE	7.69809e-32	1.77056e-30	0
GO:0071702	organic substance transport	14856	443	1345	52	1352	82	1	FALSE	4.21823e-09	2.20044e-08	0
GO:0071805	potassium ion transmembrane transport	14856	128	1345	29	548	29	2	FALSE	3.30374e-20	4.17923e-19	1.07415e-128
GO:0071804	cellular potassium ion transport	14856	128	1345	29	4851	522	2	FALSE	6.33557e-05	0.00022576	3.41894e-256
GO:1902495	transmembrane transporter complex	14856	77	1345	29	2893	518	3	FALSE	2.54779e-05	9.76652e-05	1.20575e-153
GO:0034061	DNA polymerase activity	14856	632	1345	190	695	190	1	FALSE	5.85535e-10	3.329e-09	3.24276e-91
GO:0034220	ion transmembrane transport	14856	548	1345	29	778	30	2	FALSE	0.000304833	0.000976237	2.34992e-204
GO:0042611	MHC protein complex	14856	35	1345	28	820	134	2	FALSE	1.82597e-17	1.8856e-16	2.24074e-62
GO:0042612	MHC class I protein complex	14856	29	1345	28	35	28	1	FALSE	4.31258e-06	1.75981e-05	6.16082e-07
GO:0019001	guanyl nucleotide binding	14856	456	1345	76	1596	109	1	FALSE	2.51598e-20	3.26432e-19	0
GO:0034641	cellular nitrogen compound metabolic process	14856	3006	1345	304	4736	323	2	FALSE	1.05021e-40	3.12591e-39	0
GO:0034645	cellular macromolecule biosynthetic process	14856	1891	1345	247	3702	261	3	FALSE	1.27776e-57	9.23639e-56	0
GO:0034654	nucleobase-containing compound biosynthetic process	14856	1706	1345	247	3009	304	5	FALSE	1.70592e-21	2.39777e-20	0
GO:0003774	motor activity	14856	108	1345	33	856	85	1	FALSE	4.75835e-11	3.00965e-10	3.00245e-140
GO:0003723	RNA binding	14856	848	1345	190	3026	428	1	FALSE	3.20589e-15	2.94941e-14	0
GO:0003676	nucleic acid binding	14856	3026	1345	428	4963	608	2	FALSE	1.54906e-07	7.32546e-07	0
GO:0034762	regulation of transmembrane transport	14856	147	1345	29	4167	511	3	FALSE	0.00562129	0.0138076	1.79908e-275
GO:0034765	regulation of ion transmembrane transport	14856	147	1345	29	549	29	3	FALSE	2.79235e-18	3.00623e-17	7.66744e-138
GO:0034728	nucleosome organization	14856	62	1345	9	171	9	3	FALSE	7.29443e-05	0.000256318	3.66137e-48
GO:0097159	organic cyclic compound binding	14856	4963	1345	608	10284	830	1	FALSE	1.35387e-52	6.85059e-51	0
GO:0034705	potassium channel complex	14856	60	1345	29	77	29	1	FALSE	8.65258e-05	0.000301945	2.03858e-17
GO:0034702	ion channel complex	14856	77	1345	29	2224	413	2	FALSE	4.81483e-05	0.000175274	1.02467e-144
GO:1901576	organic substance biosynthetic process	14856	2209	1345	253	5348	391	2	FALSE	3.00303e-22	4.46922e-21	0
GO:0003964	RNA-directed DNA polymerase activity	14856	611	1345	190	632	190	2	FALSE	0.000473257	0.00143394	1.0944e-39
GO:0019438	aromatic compound biosynthetic process	14856	1740	1345	247	3387	310	2	FALSE	3.21396e-27	6.25486e-26	0
GO:1901658	glycosyl compound catabolic process	14856	680	1345	52	988	61	3	FALSE	0.00210853	0.00579845	2.09988e-265
GO:0004104	cholinesterase activity	14856	7	1345	7	36	14	1	FALSE	0.000411132	0.00126081	1.19794e-07
GO:0004222	metalloendopeptidase activity	14856	112	1345	26	437	67	2	FALSE	0.00691813	0.0168297	2.20737e-107
GO:0030212	hyaluronan metabolic process	14856	5	1345	5	13	5	1	FALSE	0.000777001	0.00228583	0.000777001
GO:0004888	transmembrane signaling receptor activity	14856	1276	1345	333	1343	333	1	FALSE	2.90555e-09	1.54759e-08	5.10439e-115
GO:0004871	signal transducer activity	14856	1465	1345	333	2502	435	2	FALSE	5.32873e-18	5.61737e-17	0
GO:0004872	receptor activity	14856	1444	1345	334	13640	1254	1	FALSE	8.60618e-65	1.08868e-62	0
GO:0004930	G-protein coupled receptor activity	14856	593	1345	267	1502	370	2	FALSE	2.53148e-49	1.06744e-47	0
GO:0022414	reproductive process	14856	27	1345	12	10270	1032	2	FALSE	4.12775e-06	1.69808e-05	5.48828e-81
GO:0022412	cellular process involved in reproduction in multicellular organism	14856	14	1345	12	25	12	2	FALSE	1.7499e-05	6.86395e-05	2.24346e-07
GO:0030001	metal ion transport	14856	287	1345	29	427	29	1	FALSE	6.065e-06	2.43563e-05	1.15746e-116
GO:0030054	cell junction	14856	62	1345	20	6805	790	1	FALSE	1.2267e-05	4.84929e-05	9.62944e-153
GO:0004623	phospholipase A2 activity	14856	13	1345	7	98	19	2	FALSE	0.00295054	0.00769574	1.86086e-16
GO:0065007	biological regulation	14856	3832	1345	530	10270	1032	1	FALSE	2.43351e-22	3.73138e-21	0
GO:0065004	protein-DNA complex assembly	14856	62	1345	9	108	9	2	FALSE	0.00518653	0.0128646	1.30728e-31
GO:0004857	enzyme inhibitor activity	14856	134	1345	10	317	10	2	FALSE	0.000149043	0.000496385	3.70253e-93
GO:0090304	nucleic acid metabolic process	14856	2146	1345	253	4734	374	2	FALSE	1.09391e-19	1.3179e-18	0
GO:0005575	cellular_component	14856	6805	1345	790	14841	1345	1	FALSE	2.05196e-23	3.34933e-22	0
GO:0005525	GTP binding	14856	338	1345	76	1568	109	3	FALSE	2.34976e-29	4.95408e-28	0
GO:0005506	iron ion binding	14856	189	1345	42	1834	270	1	FALSE	0.0022794	0.00616779	1.92183e-263
GO:0005216	ion channel activity	14856	296	1345	29	541	29	2	FALSE	1.32055e-08	6.7495e-08	4.47961e-161
GO:0005244	voltage-gated ion channel activity	14856	147	1345	29	296	29	3	FALSE	3.2735e-10	1.9039e-09	1.70655e-88
GO:0005200	structural constituent of cytoskeleton	14856	19	1345	12	313	13	1	FALSE	4.29902e-16	4.10435e-15	8.16275e-31
GO:0005126	cytokine receptor binding	14856	35	1345	7	234	11	1	FALSE	0.000201572	0.000666637	1.79737e-42
GO:0005249	voltage-gated potassium channel activity	14856	99	1345	29	150	29	2	FALSE	1.10378e-06	4.77363e-06	2.5337e-41
GO:0005261	cation channel activity	14856	198	1345	29	467	29	2	FALSE	4.38504e-12	3.16976e-11	1.58478e-137
GO:0005267	potassium channel activity	14856	123	1345	29	203	29	3	FALSE	1.10418e-07	5.37224e-07	1.33733e-58
GO:0005921	gap junction	14856	24	1345	20	55	20	1	FALSE	2.104e-11	1.38778e-10	4.01834e-16
GO:0005922	connexon complex	14856	21	1345	20	823	134	3	FALSE	8.83591e-16	8.27957e-15	3.95089e-42
GO:0006139	nucleobase-containing compound metabolic process	14856	2941	1345	304	5259	391	5	FALSE	7.6982e-21	1.02508e-19	0
GO:0048610	cellular process involved in reproduction	14856	22	1345	12	7815	775	2	FALSE	2.10748e-07	9.78333e-07	2.62529e-65
GO:0005634	nucleus	14856	953	1345	30	1294	31	1	FALSE	0.000832315	0.0024344	3.0E-323
GO:0048609	multicellular organismal reproductive process	14856	17	1345	12	27	12	2	FALSE	0.000355962	0.00111525	1.18536e-07
GO:0005856	cytoskeleton	14856	241	1345	45	484	54	1	FALSE	6.98803e-08	3.43295e-07	5.546e-145
GO:0005882	intermediate filament	14856	33	1345	12	757	134	3	FALSE	0.00707644	0.0171324	1.72135e-58
GO:0032561	guanyl ribonucleotide binding	14856	456	1345	76	1569	109	2	FALSE	7.77365e-20	9.59382e-19	0
GO:0006633	fatty acid biosynthetic process	14856	28	1345	6	113	6	3	FALSE	0.000149112	0.000496385	3.84952e-27
GO:0006334	nucleosome assembly	14856	62	1345	9	118	9	4	FALSE	0.00226898	0.00616779	4.77639e-35
GO:0006323	DNA packaging	14856	64	1345	9	455	23	3	FALSE	0.00202391	0.00559616	1.02633e-79
GO:0006306	DNA methylation	14856	4	1345	2	51	2	4	FALSE	0.00470588	0.011788	4.0016e-06
GO:0015077	monovalent inorganic cation transmembrane transporter activity	14856	258	1345	29	346	29	2	FALSE	0.000131187	0.000442537	1.25915e-84
GO:0006278	RNA-dependent DNA replication	14856	611	1345	190	680	190	1	FALSE	3.53307e-11	2.26296e-10	2.19542e-96
GO:0015079	potassium ion transmembrane transporter activity	14856	128	1345	29	321	29	3	FALSE	3.11762e-13	2.42695e-12	3.88956e-93
GO:0015031	protein transport	14856	347	1345	52	446	52	2	FALSE	8.4591e-07	3.68992e-06	6.33372e-102
GO:0006352	DNA-templated transcription, initiation	14856	31	1345	9	911	57	2	FALSE	5.35339e-05	0.000193487	2.47825e-58
GO:0006195	purine nucleotide catabolic process	14856	679	1345	52	740	52	3	FALSE	0.0096312	0.0228797	6.12203e-91
GO:0046039	GTP metabolic process	14856	445	1345	52	729	52	3	FALSE	2.06538e-12	1.53689e-11	7.12803e-211
GO:0006184	GTP catabolic process	14856	437	1345	52	687	52	4	FALSE	1.86404e-11	1.25761e-10	7.69323e-195
GO:0006163	purine nucleotide metabolic process	14856	734	1345	52	803	52	2	FALSE	0.00795045	0.019066	1.30151e-101
GO:0006260	DNA replication	14856	680	1345	190	2205	251	3	FALSE	4.12604e-55	2.60972e-53	0
GO:0006259	DNA metabolic process	14856	1009	1345	203	3446	255	2	FALSE	1.58714e-67	4.01545e-65	0
GO:0032504	multicellular organism reproduction	14856	17	1345	12	755	91	2	FALSE	1.77456e-08	8.97925e-08	5.06731e-35
GO:0045111	intermediate filament cytoskeleton	14856	33	1345	12	241	45	1	FALSE	0.00761579	0.0183504	2.13559e-41
GO:0085029	extracellular matrix assembly	14856	12	1345	12	150	21	2	FALSE	1.70473e-12	1.28745e-11	5.79977e-18
GO:0007165	signal transduction	14856	2502	1345	435	3779	534	4	FALSE	3.75451e-17	3.79956e-16	0
GO:0007166	cell surface receptor signaling pathway	14856	1525	1345	374	2502	435	1	FALSE	9.32956e-36	2.24798e-34	0
GO:0007154	cell communication	14856	2585	1345	457	4851	522	1	FALSE	1.46851e-69	7.43068e-67	0
GO:0006913	nucleocytoplasmic transport	14856	82	1345	44	120	44	2	FALSE	2.56176e-10	1.525e-09	3.71666e-32
GO:0006955	immune response	14856	101	1345	30	2769	478	2	FALSE	0.00117404	0.00333744	1.26333e-187
GO:0045184	establishment of protein localization	14856	350	1345	52	1366	82	2	FALSE	9.45524e-14	7.71669e-13	0
GO:0006813	potassium ion transport	14856	130	1345	29	363	29	2	FALSE	1.25329e-14	1.07486e-13	3.31574e-102
GO:0006812	cation transport	14856	427	1345	29	582	29	1	FALSE	9.66565e-05	0.000334988	8.63382e-146
GO:0006811	ion transport	14856	582	1345	29	893	30	1	FALSE	3.61413e-05	0.000136474	7.51535e-250
GO:0006807	nitrogen compound metabolic process	14856	3147	1345	309	6816	546	1	FALSE	2.3129e-07	1.06393e-06	0
GO:0006886	intracellular protein transport	14856	253	1345	44	385	52	3	FALSE	0.00105958	0.00304631	7.43704e-107
GO:0055114	oxidation-reduction process	14856	660	1345	68	2129	132	1	FALSE	3.18558e-07	1.4392e-06	0
GO:0006725	cellular aromatic compound metabolic process	14856	2998	1345	304	4700	318	1	FALSE	1.98203e-44	6.68606e-43	0
GO:0006753	nucleoside phosphate metabolic process	14856	803	1345	52	1719	60	3	FALSE	6.23149e-11	3.89276e-10	0
GO:0022836	gated channel activity	14856	229	1345	29	296	29	1	FALSE	0.000379743	0.00117883	3.19129e-68
GO:0022838	substrate-specific channel activity	14856	296	1345	29	573	29	2	FALSE	2.38861e-09	1.28578e-08	1.32963e-171
GO:0022832	voltage-gated channel activity	14856	147	1345	29	232	29	2	FALSE	5.76419e-07	2.53624e-06	1.17024e-65
GO:0022843	voltage-gated cation channel activity	14856	126	1345	29	219	29	2	FALSE	2.29957e-08	1.15206e-07	2.64331e-64
GO:0016298	lipase activity	14856	84	1345	12	524	21	1	FALSE	1.20032e-05	4.78237e-05	1.4216e-99
GO:0022803	passive transmembrane transporter activity	14856	296	1345	29	626	30	1	FALSE	2.93955e-09	1.54939e-08	2.83331e-187
GO:0022892	substrate-specific transporter activity	14856	634	1345	29	795	30	1	FALSE	0.00877053	0.0209334	3.05695e-173
GO:0022857	transmembrane transporter activity	14856	626	1345	30	881	30	2	FALSE	2.87198e-05	0.000109265	2.12726e-229
GO:0038023	signaling receptor activity	14856	1343	1345	333	1566	334	2	FALSE	3.56432e-24	6.01182e-23	1.49358e-277
GO:0016020	membrane	14856	3563	1345	536	6805	790	1	FALSE	4.73924e-21	6.48124e-20	0
GO:0046872	metal ion binding	14856	2513	1345	302	2575	302	1	FALSE	0.000396158	0.00122229	2.24497e-126
GO:0046873	metal ion transmembrane transporter activity	14856	263	1345	29	345	29	2	FALSE	0.000258035	0.000847828	1.35223e-81
GO:0046906	tetrapyrrole binding	14856	161	1345	43	4963	608	2	FALSE	3.12165e-07	1.42302e-06	1.01132e-307
GO:0046907	intracellular transport	14856	281	1345	44	1353	82	2	FALSE	1.01381e-11	7.02725e-11	2.41209e-299
GO:0022624	proteasome accessory complex	14856	4	1345	3	2347	158	3	FALSE	0.00113937	0.00325719	7.92994e-13
GO:0046914	transition metal ion binding	14856	1834	1345	270	2513	302	1	FALSE	1.08568e-13	8.71992e-13	0
GO:0022607	cellular component assembly	14856	149	1345	21	462	23	2	FALSE	2.28381e-09	1.24259e-08	1.76585e-125
GO:0007292	female gamete generation	14856	12	1345	12	15	12	1	FALSE	0.0021978	0.00601129	0.0021978
GO:0007276	gamete generation	14856	15	1345	12	22	12	3	FALSE	0.000703631	0.00209434	5.86359e-06
GO:0007264	small GTPase mediated signal transduction	14856	369	1345	52	621	56	1	FALSE	5.58363e-09	2.88298e-08	2.30527e-181
GO:0007186	G-protein coupled receptor signaling pathway	14856	1356	1345	370	1525	374	1	FALSE	5.8412e-17	5.79539e-16	7.21482e-230
GO:0008146	sulfotransferase activity	14856	63	1345	28	74	28	1	FALSE	0.00319171	0.00815659	2.39245e-13
GO:0008150	biological_process	14856	10270	1345	1032	14841	1345	1	FALSE	8.52781e-11	5.19888e-10	0
GO:0008076	voltage-gated potassium channel complex	14856	60	1345	29	257	77	3	FALSE	0.000469935	0.00143245	3.77735e-60
GO:0008081	phosphoric diester hydrolase activity	14856	63	1345	4	241	4	1	FALSE	0.0043452	0.0109387	1.26095e-59
GO:0008104	protein localization	14856	361	1345	52	398	52	1	FALSE	0.004297	0.0108714	4.93277e-53
GO:0015672	monovalent inorganic cation transport	14856	283	1345	29	427	29	1	FALSE	3.95142e-06	1.63887e-05	7.18294e-118
GO:0015629	actin cytoskeleton	14856	69	1345	33	241	45	1	FALSE	3.36644e-12	2.46872e-11	3.72587e-62
GO:0046394	carboxylic acid biosynthetic process	14856	82	1345	6	212	6	2	FALSE	0.00298252	0.00773926	6.4941e-61
GO:0023052	signaling	14856	2521	1345	436	10270	1032	1	FALSE	5.36683e-40	1.50868e-38	0
GO:0046434	organophosphate catabolic process	14856	704	1345	52	1133	61	2	FALSE	4.59205e-05	0.000168375	0
GO:0046483	heterocycle metabolic process	14856	2994	1345	304	4700	318	1	FALSE	1.33498e-44	4.82499e-43	0

## Sheet: Colubroidea.Contraction
ID	Name	Pop.total	Pop.term	Study.total	Study.term	Pop.family	Study.family	nparents	is.trivial	p	p.adjusted	p.min
GO:0052547	regulation of peptidase activity	14856	102	553	9	737	13	2	FALSE	5.96943e-06	5.61292e-05	4.85736e-128
GO:0035240	dopamine binding	14856	5	553	5	2575	47	2	FALSE	1.63227e-09	2.35116e-08	1.0641e-15
GO:0000165	MAPK cascade	14856	38	553	5	633	9	2	FALSE	6.34269e-05	0.000505176	5.71896e-62
GO:0000186	activation of MAPKK activity	14856	8	553	5	39	5	3	FALSE	9.72633e-05	0.000739856	1.62539e-08
GO:0000187	activation of MAPK activity	14856	8	553	5	24	5	2	FALSE	0.00131752	0.00784457	1.35967e-06
GO:0008889	glycerophosphodiester phosphodiesterase activity	14856	7	553	3	63	3	1	FALSE	0.000881368	0.00547418	1.80743e-09
GO:0061024	membrane organization	14856	81	553	10	431	12	1	FALSE	1.61955e-06	1.71319e-05	7.24424e-90
GO:0009101	glycoprotein biosynthetic process	14856	74	553	14	1986	35	3	FALSE	3.54356e-12	5.99748e-11	1.16724e-136
GO:0009100	glycoprotein metabolic process	14856	75	553	14	4661	98	3	FALSE	2.51212e-10	3.86524e-09	3.3009e-166
GO:0061134	peptidase regulator activity	14856	101	553	9	721	17	4	FALSE	0.000136895	0.000975554	3.2872e-126
GO:0043405	regulation of MAP kinase activity	14856	23	553	5	67	5	3	FALSE	0.00348418	0.0178591	1.88428e-18
GO:0043406	positive regulation of MAP kinase activity	14856	8	553	5	41	5	4	FALSE	7.47266e-05	0.000581494	1.04659e-08
GO:0043408	regulation of MAPK cascade	14856	23	553	5	300	10	3	FALSE	0.000333325	0.00225661	6.52344e-35
GO:0043410	positive regulation of MAPK cascade	14856	8	553	5	58	5	4	FALSE	1.22214e-05	0.000107453	5.21704e-10
GO:0043412	macromolecule modification	14856	1007	553	50	3985	90	1	FALSE	5.7723e-10	8.49531e-09	0
GO:0043413	macromolecule glycosylation	14856	74	553	14	1010	50	2	FALSE	4.3146e-06	4.29557e-05	2.45714e-114
GO:0008227	G-protein coupled amine receptor activity	14856	16	553	16	593	63	1	FALSE	4.02119e-17	8.78176e-16	1.0975e-31
GO:0035639	purine ribonucleoside triphosphate binding	14856	1449	553	64	2445	66	2	FALSE	6.2989e-13	1.15253e-11	0
GO:0070085	glycosylation	14856	77	553	14	175	18	1	FALSE	0.00243152	0.0130646	1.21715e-51
GO:0008378	galactosyltransferase activity	14856	19	553	14	93	15	1	FALSE	1.1065e-11	1.82707e-10	3.47854e-20
GO:0008528	G-protein coupled peptide receptor activity	14856	89	553	36	593	63	2	FALSE	5.6433e-17	1.19391e-15	2.74257e-108
GO:0043254	regulation of protein complex assembly	14856	8	553	2	156	2	3	FALSE	0.00231596	0.0125433	1.3796e-13
GO:0000775	chromosome, centromeric region	14856	15	553	6	90	6	2	FALSE	8.03868e-06	7.45505e-05	2.18361e-17
GO:0043168	anion binding	14856	1989	553	65	4332	108	1	FALSE	0.00178836	0.0101741	0
GO:0043086	negative regulation of catalytic activity	14856	150	553	9	5277	100	3	FALSE	0.00199815	0.0110174	2.12489e-295
GO:0016638	oxidoreductase activity, acting on the CH-NH2 group of donors	14856	22	553	3	642	11	1	FALSE	0.00483404	0.02257	2.77354e-41
GO:0009893	positive regulation of metabolic process	14856	44	553	5	6819	123	3	FALSE	0.00108869	0.00664005	6.32801e-115
GO:0051606	detection of stimulus	14856	536	553	251	2766	351	1	FALSE	8.99223e-121	1.21755e-118	0
GO:0036211	protein modification process	14856	959	553	50	1928	73	2	FALSE	0.000744383	0.0047995	0
GO:0009967	positive regulation of signal transduction	14856	9	553	5	2505	346	5	FALSE	0.00382263	0.01889	9.47855e-26
GO:0044723	single-organism carbohydrate metabolic process	14856	175	553	18	2226	52	2	FALSE	2.25319e-08	2.87813e-07	1.92868e-265
GO:0016773	phosphotransferase activity, alcohol group as acceptor	14856	694	553	37	1447	37	1	FALSE	9.33854e-13	1.66373e-11	0
GO:0044707	single-multicellular organism process	14856	731	553	251	5590	396	2	FALSE	1.21258e-135	2.05229e-133	0
GO:0036094	small molecule binding	14856	2198	553	65	10284	221	1	FALSE	0.00278371	0.0148391	0
GO:0044700	single organism signaling	14856	2521	553	346	5590	396	2	FALSE	4.25241e-74	2.39907e-72	0
GO:0044699	single-organism process	14856	5590	553	396	10270	478	1	FALSE	5.16234e-41	1.51952e-39	0
GO:0051246	regulation of protein metabolic process	14856	102	553	9	2913	91	3	FALSE	0.00398384	0.0192647	2.49591e-191
GO:0051247	positive regulation of protein metabolic process	14856	29	553	5	1893	73	3	FALSE	0.00427792	0.0202528	1.00644e-64
GO:0009987	cellular process	14856	7812	553	441	10270	478	1	FALSE	2.60246e-21	6.0754e-20	0
GO:0044763	single-organism cellular process	14856	4851	553	389	8483	448	2	FALSE	3.577e-44	1.10074e-42	0
GO:0051346	negative regulation of hydrolase activity	14856	101	553	9	2198	31	3	FALSE	5.55295e-06	5.29486e-05	2.77271e-177
GO:0051347	positive regulation of transferase activity	14856	27	553	5	2136	59	3	FALSE	0.00068607	0.00446605	1.61962e-62
GO:0051338	regulation of transferase activity	14856	91	553	9	2411	68	2	FALSE	0.000819091	0.00513448	1.25335e-167
GO:0051381	histamine binding	14856	4	553	4	6348	138	3	FALSE	2.13961e-07	2.49744e-06	1.47936e-14
GO:0060089	molecular transducer activity	14856	1465	553	318	13640	528	1	FALSE	5.47498e-179	1.85328e-176	0
GO:0016757	transferase activity, transferring glycosyl groups	14856	186	553	15	2035	58	1	FALSE	0.000129385	0.00094187	1.90723e-269
GO:0016758	transferase activity, transferring hexosyl groups	14856	93	553	15	186	15	1	FALSE	1.65326e-05	0.000141678	1.7451e-55
GO:0016740	transferase activity	14856	2035	553	58	5273	100	1	FALSE	5.67857e-05	0.000457666	0
GO:0044425	membrane part	14856	2447	553	338	6805	444	2	FALSE	1.99293e-71	1.03786e-69	0
GO:0044427	chromosomal part	14856	90	553	6	579	13	2	FALSE	0.00822727	0.0368865	5.04556e-108
GO:0044431	Golgi apparatus part	14856	69	553	6	873	13	3	FALSE	0.000217138	0.00148487	3.17818e-104
GO:0001653	peptide receptor activity	14856	89	553	36	1347	313	2	FALSE	0.000132151	0.000951771	9.88907e-142
GO:0017076	purine nucleotide binding	14856	1596	553	64	2109	65	1	FALSE	2.23058e-07	2.55949e-06	0
GO:0009408	response to heat	14856	5	553	3	186	5	2	FALSE	9.32151e-05	0.00071712	5.69058e-10
GO:0001882	nucleoside binding	14856	1573	553	64	5056	125	4	FALSE	1.749e-06	1.82166e-05	0
GO:0051716	cellular response to stimulus	14856	2605	553	346	7948	441	2	FALSE	1.32534e-91	9.96949e-90	0
GO:0044238	primary metabolic process	14856	5217	553	111	6816	123	1	FALSE	6.89626e-05	0.00054288	0
GO:0009593	detection of chemical stimulus	14856	531	553	251	684	255	2	FALSE	5.15003e-30	1.29132e-28	3.47786e-157
GO:0044267	cellular protein metabolic process	14856	1360	553	61	3949	90	2	FALSE	7.25361e-11	1.16921e-09	0
GO:0002020	protease binding	14856	101	553	9	364	14	1	FALSE	0.00396932	0.0192647	9.44042e-93
GO:0019538	protein metabolic process	14856	1880	553	73	5244	111	2	FALSE	9.3643e-11	1.47433e-09	0
GO:0090066	regulation of anatomical structure size	14856	12	553	2	137	2	1	FALSE	0.00708459	0.0324072	1.79897e-17
GO:0033218	amide binding	14856	97	553	36	10284	221	1	FALSE	8.18822e-36	2.13209e-34	1.00153e-237
GO:1901338	catecholamine binding	14856	5	553	5	4963	125	1	FALSE	9.36561e-09	1.2681e-07	3.99333e-17
GO:0097367	carbohydrate derivative binding	14856	1625	553	64	10284	221	1	FALSE	4.3511e-07	4.90949e-06	0
GO:1901137	carbohydrate derivative biosynthetic process	14856	187	553	15	2890	46	2	FALSE	7.254e-08	8.76957e-07	4.36672e-300
GO:0032993	protein-DNA complex	14856	73	553	6	924	10	1	FALSE	3.24697e-05	0.000268073	2.66135e-110
GO:0019899	enzyme binding	14856	364	553	14	4968	79	1	FALSE	0.00154367	0.00900919	0
GO:0010466	negative regulation of peptidase activity	14856	101	553	9	521	12	3	FALSE	3.72258e-05	0.000303637	1.2121e-110
GO:0051082	unfolded protein binding	14856	68	553	8	4968	79	1	FALSE	9.77088e-06	8.81985e-05	1.79538e-155
GO:0010324	membrane invagination	14856	44	553	10	81	10	1	FALSE	0.00132095	0.00784457	6.31137e-24
GO:0050997	quaternary ammonium group binding	14856	4	553	4	10284	221	1	FALSE	2.07645e-07	2.46624e-06	2.14692e-15
GO:0050906	detection of stimulus involved in sensory perception	14856	530	553	250	549	251	2	FALSE	0.000124901	0.000919111	1.47924e-35
GO:0050896	response to stimulus	14856	2766	553	351	10270	478	1	FALSE	8.40449e-105	8.12834e-103	0
GO:0010647	positive regulation of cell communication	14856	9	553	5	2607	347	3	FALSE	0.00323539	0.0169795	6.61451e-26
GO:0003008	system process	14856	555	553	250	731	251	1	FALSE	9.21395e-37	2.49514e-35	1.70407e-174
GO:0071875	adrenergic receptor signaling pathway	14856	8	553	8	1356	333	1	FALSE	1.2407e-05	0.000107686	3.60103e-21
GO:0071902	positive regulation of protein serine/threonine kinase activity	14856	11	553	5	408	29	3	FALSE	0.000439563	0.00294395	8.76894e-22
GO:0050790	regulation of catalytic activity	14856	484	553	19	6096	115	3	FALSE	0.0016089	0.00930962	0
GO:0050789	regulation of biological process	14856	3770	553	377	10270	478	2	FALSE	5.33379e-83	3.61097e-81	0
GO:0010562	positive regulation of phosphorus metabolic process	14856	27	553	5	1723	49	3	FALSE	0.000761807	0.00486551	5.57455e-60
GO:0050794	regulation of cellular process	14856	3597	553	368	7956	450	2	FALSE	1.23982e-60	5.246e-59	0
GO:0010604	positive regulation of macromolecule metabolic process	14856	42	553	5	3987	90	3	FALSE	0.00230715	0.0125433	1.03431e-100
GO:0071704	organic substance metabolic process	14856	5315	553	114	6816	123	1	FALSE	9.1645e-06	8.38428e-05	0
GO:1902494	catalytic complex	14856	154	553	4	752	4	1	FALSE	0.00170464	0.00977999	7.46487e-165
GO:1902554	serine/threonine protein kinase complex	14856	10	553	4	72	4	1	FALSE	0.000204123	0.00141012	1.86493e-12
GO:1902533	positive regulation of intracellular signal transduction	14856	9	553	5	621	9	3	FALSE	2.05131e-08	2.67065e-07	2.80047e-20
GO:0042923	neuropeptide binding	14856	33	553	26	95	36	1	FALSE	2.41025e-09	3.39946e-08	2.64535e-26
GO:0042325	regulation of phosphorylation	14856	93	553	9	941	38	2	FALSE	0.00881462	0.0392598	3.64661e-131
GO:0042327	positive regulation of phosphorylation	14856	27	553	5	731	37	3	FALSE	0.00900388	0.0398407	8.36205e-50
GO:0003674	molecular_function	14856	13640	553	528	14841	553	1	FALSE	0.000525964	0.00345707	0
GO:0097159	organic cyclic compound binding	14856	4963	553	125	10284	221	1	FALSE	0.00756436	0.0342883	0
GO:0004030	aldehyde dehydrogenase [NAD(P)+] activity	14856	2	553	2	47	2	1	FALSE	0.000925069	0.00569338	0.000925069
GO:1901615	organic hydroxy compound metabolic process	14856	30	553	4	5315	114	1	FALSE	0.00357705	0.0178591	4.94507e-80
GO:0042165	neurotransmitter binding	14856	42	553	35	10284	221	1	FALSE	6.23381e-53	2.11014e-51	4.71282e-118
GO:0042166	acetylcholine binding	14856	4	553	4	2608	73	3	FALSE	5.65954e-07	6.28116e-06	5.19973e-13
GO:0042221	response to chemical	14856	679	553	255	2766	351	1	FALSE	1.11044e-94	9.3971e-93	0
GO:0030594	neurotransmitter receptor activity	14856	42	553	35	1353	313	3	FALSE	6.54101e-17	1.3419e-15	8.17353e-81
GO:0030554	adenyl nucleotide binding	14856	1123	553	54	1596	64	1	FALSE	0.00664342	0.0305959	0
GO:0030414	peptidase inhibitor activity	14856	101	553	9	554	12	4	FALSE	2.20855e-05	0.000186898	1.26605e-113
GO:0004888	transmembrane signaling receptor activity	14856	1276	553	313	1343	313	1	FALSE	1.13004e-08	1.50007e-07	5.10439e-115
GO:0004871	signal transducer activity	14856	1465	553	318	2502	346	2	FALSE	1.2466e-49	4.01879e-48	0
GO:0004872	receptor activity	14856	1444	553	323	13640	528	1	FALSE	3.66071e-187	2.4783e-184	0
GO:0004952	dopamine neurotransmitter receptor activity	14856	5	553	5	595	63	4	FALSE	1.15027e-05	0.000102464	1.63649e-12
GO:0004984	olfactory receptor activity	14856	530	553	250	1276	313	2	FALSE	1.37181e-57	5.46305e-56	0
GO:0004672	protein kinase activity	14856	590	553	36	730	37	3	FALSE	0.00313219	0.0165663	2.89143e-154
GO:0004709	MAP kinase kinase kinase activity	14856	6	553	5	44	5	3	FALSE	5.52482e-06	5.29486e-05	1.41662e-07
GO:0004708	MAP kinase kinase activity	14856	8	553	5	38	5	3	FALSE	0.000111567	0.000839229	2.04484e-08
GO:0004712	protein serine/threonine/tyrosine kinase activity	14856	8	553	5	590	36	1	FALSE	3.14753e-05	0.000263071	2.88007e-18
GO:0065007	biological regulation	14856	3832	553	377	10270	478	1	FALSE	1.31106e-80	8.069e-79	0
GO:0005575	cellular_component	14856	6805	553	444	14841	553	1	FALSE	2.11611e-64	1.02329e-62	0
GO:0005524	ATP binding	14856	1116	553	54	1567	64	3	FALSE	0.00986891	0.0431048	0
GO:0005507	copper ion binding	14856	31	553	4	1834	30	1	FALSE	0.0013481	0.00793622	7.25055e-68
GO:0005201	extracellular matrix structural constituent	14856	20	553	2	313	2	1	FALSE	0.00389121	0.0190895	5.55289e-32
GO:0005975	carbohydrate metabolic process	14856	289	553	23	5327	114	2	FALSE	2.69091e-08	3.37361e-07	0
GO:0005952	cAMP-dependent protein kinase complex	14856	7	553	4	2123	43	2	FALSE	4.89481e-06	4.80259e-05	2.61867e-20
GO:0006066	alcohol metabolic process	14856	20	553	3	1090	20	2	FALSE	0.00494107	0.0229117	5.17312e-43
GO:0005794	Golgi apparatus	14856	84	553	6	1504	25	3	FALSE	0.00190669	0.010668	4.54303e-140
GO:0032553	ribonucleotide binding	14856	1582	553	64	2151	65	2	FALSE	3.76972e-08	4.64018e-07	0
GO:0006414	translational elongation	14856	19	553	3	1891	34	2	FALSE	0.00422918	0.0201631	7.36812e-46
GO:0006468	protein phosphorylation	14856	592	553	36	1098	51	2	FALSE	0.00981566	0.0431048	0
GO:0006486	protein glycosylation	14856	74	553	14	5416	417	4	FALSE	0.00129861	0.00784457	2.78549e-169
GO:0032270	positive regulation of cellular protein metabolic process	14856	29	553	5	1375	61	4	FALSE	0.00759712	0.0342883	1.16116e-60
GO:0032268	regulation of cellular protein metabolic process	14856	99	553	9	2395	79	3	FALSE	0.00452562	0.0212767	2.04513e-178
GO:0045937	positive regulation of phosphate metabolic process	14856	27	553	5	1700	49	3	FALSE	0.00080955	0.00512211	8.03527e-60
GO:0032501	multicellular organismal process	14856	746	553	251	10270	478	1	FALSE	8.10665e-169	1.8294e-166	0
GO:0007165	signal transduction	14856	2502	553	346	3779	369	4	FALSE	4.84352e-40	1.36628e-38	0
GO:0007166	cell surface receptor signaling pathway	14856	1525	553	333	2502	346	1	FALSE	1.08098e-60	4.87883e-59	0
GO:0007154	cell communication	14856	2585	553	347	4851	389	1	FALSE	1.42646e-56	5.36508e-55	0
GO:0007015	actin filament organization	14856	11	553	2	162	2	2	FALSE	0.00421747	0.0201631	2.80046e-17
GO:0006793	phosphorus metabolic process	14856	1706	553	49	4700	96	1	FALSE	0.00200168	0.0110174	0
GO:0006897	endocytosis	14856	44	553	10	168	10	2	FALSE	6.60583e-07	7.21314e-06	1.58496e-41
GO:0038003	opioid receptor signaling pathway	14856	4	553	4	1356	333	1	FALSE	0.00358764	0.0178591	7.1301e-12
GO:0016301	kinase activity	14856	706	553	37	1471	37	2	FALSE	9.67037e-13	1.67868e-11	0
GO:0016310	phosphorylation	14856	731	553	37	1700	49	1	FALSE	2.84494e-06	2.87466e-05	0
GO:0007606	sensory perception of chemical stimulus	14856	534	553	250	548	250	1	FALSE	0.000171454	0.00120911	4.67949e-28
GO:0016192	vesicle-mediated transport	14856	168	553	10	1352	22	1	FALSE	0.000115153	0.000856688	1.26777e-219
GO:0038023	signaling receptor activity	14856	1343	553	313	1566	328	2	FALSE	4.55702e-10	6.85578e-09	1.49358e-277
GO:0016021	integral component of membrane	14856	2224	553	338	2447	338	2	FALSE	7.07675e-16	1.36885e-14	2.0E-323
GO:0016020	membrane	14856	3563	553	381	6805	444	1	FALSE	1.6027e-53	5.71066e-52	0
GO:0031325	positive regulation of cellular metabolic process	14856	44	553	5	4703	96	4	FALSE	0.00184625	0.0104159	8.46698e-108
GO:0038170	somatostatin signaling pathway	14856	4	553	4	59	4	2	FALSE	2.19719e-06	2.25379e-05	2.19719e-06
GO:0038169	somatostatin receptor signaling pathway	14856	4	553	4	1356	333	1	FALSE	0.00358764	0.0178591	7.1301e-12
GO:0007268	synaptic transmission	14856	52	553	35	61	35	1	FALSE	0.000180175	0.00125751	5.76643e-11
GO:0007267	cell-cell signaling	14856	61	553	35	2586	347	2	FALSE	2.82036e-16	5.61584e-15	6.99715e-125
GO:0007218	neuropeptide signaling pathway	14856	64	553	28	1356	333	1	FALSE	0.00044355	0.00294395	1.97149e-111
GO:0007213	G-protein coupled acetylcholine receptor signaling pathway	14856	4	553	4	1356	333	1	FALSE	0.00358764	0.0178591	7.1301e-12
GO:0007186	G-protein coupled receptor signaling pathway	14856	1356	553	333	1525	333	1	FALSE	4.82885e-20	1.08971e-18	7.21482e-230
GO:0031072	heat shock protein binding	14856	52	553	8	4968	79	1	FALSE	1.22102e-06	1.31211e-05	6.63018e-125
GO:0008150	biological_process	14856	10270	553	478	14841	553	1	FALSE	5.98987e-22	1.44827e-20	0
GO:0008188	neuropeptide receptor activity	14856	33	553	26	129	47	4	FALSE	8.8864e-09	1.22777e-07	1.73104e-31
GO:0031224	intrinsic component of membrane	14856	2249	553	338	2447	338	1	FALSE	4.24992e-14	7.99222e-13	8.05294e-298
GO:0023056	positive regulation of signaling	14856	9	553	5	2546	346	3	FALSE	0.00355329	0.0178591	8.18814e-26
GO:0023052	signaling	14856	2521	553	346	10270	478	1	FALSE	2.55897e-113	2.88737e-111	0
GO:0015464	acetylcholine receptor activity	14856	4	553	4	1276	313	3	FALSE	0.00356831	0.0178591	9.09604e-12

[truncated: 4 more sheets: Dacu.Expansion, Dacu.Contraction, Ohan.Expansion, Ohan.Contraction]
